# Supplementary material for: Postharvest Dehydration Temperature Modulates the Transcriptomic Programme and Flavonoid Profile of Grape Berries
Source: Foods. 2021 Mar 23;10(3):687. doi: 10.3390/foods10030687 (PMC8005005; doi:10.3390/foods10030687)
Supplement: Supplementary file 1 [file foods-10-00687-s001.zip]

Archive with 11 entries (11 files):
- Fig. S1.png
- Fig. S2.png
- Fig. S3.png
- Fig. S4.png
- Fig. S5.png
- Fig. S6.png
- Table S1.xlsx
- Table S2.xlsx
- Table S3.xlsx
- Table S4.xls
- Table S5.xlsx
