# Supplementary material for: Postharvest Dehydration Temperature Modulates the Transcriptomic Programme and Flavonoid Profile of Grape Berries
Source: Foods. 2021 Mar 23;10(3):687. doi: 10.3390/foods10030687 (PMC8005005; doi:10.3390/foods10030687)
Supplement: Supplementary file 1 [file foods-10-00687-s001.zip › Table S1.xlsx]

## Sheet: Sheet2
Accession number	Gene name	Primer sequence（5'-3'）
VIT_05s0020g02030	VvSDH1	Forward	AAGCGGAGGAATGAGTAAG
		Reverse	TCTTGGCGAGGATTGAAG
VIT_14s0030g00670	VvSDH2	Forward	GATCAGCATAGCAGTAGCA
		Reverse	GGCATCTGGCAATGTGAA
VIT_14s0030g00660	VvSDH3	Forward	GTGGATGATGTTGAGAAGTTC
		Reverse	TCTATGGCACCAATGTAGTC
VIT_14s0030g00650	VvSDH4	Forward	GCTGACATAGTGAAGATTGC
		Reverse	CTCCTGCCTCAAGTGAAC
—	UBIQUITIN1	Forward	TCTGAGGCTTCGTGGTGGTA
		Reverse	AGGCGTGCATAACATTTGCG
—	EF1γ	Forward	CAAGAGAAACCATCCCTAGCTG
		Reverse	TCAATCTGTCTAGGAAAGGAAG
