# Supplementary material for: Postharvest Dehydration Temperature Modulates the Transcriptomic Programme and Flavonoid Profile of Grape Berries
Source: Foods. 2021 Mar 23;10(3):687. doi: 10.3390/foods10030687 (PMC8005005; doi:10.3390/foods10030687)
Supplement: Supplementary file 1 [file foods-10-00687-s001.zip › Table S2.xlsx]

## Sheet: sheet1
Compound_ID	Name	Formula	Molecular Weight	RT [min]	m/z	mzCloud_Results	mzVault_Results	MassList_Results	pos_temp_xf_ck1	pos_temp_xf_ck2	pos_temp_xf_ck3	pos_temp_xf_50_1	pos_temp_xf_50_2	pos_temp_xf_50_3	pos_temp_xf_40_1	pos_temp_xf_40_2	pos_temp_xf_40_3	pos_temp_xf_30_1	pos_temp_xf_30_2	pos_temp_xf_30_3
Com_333_pos	Isohomovanillic acid	C9 H10 O4	182.058	12.65	183.066	Full match	Full match	Full match	2.95723e+07	3.24641e+07	3.17833e+07	3.31931e+07	4.03564e+07	3.84158e+07	4.2539e+07	3.9838e+07	4.13644e+07	2.39211e+09	4.7743e+07	5.68766e+07
Com_2538_pos	5,6-dimethyl-4-oxo-4H-pyran-2-carboxylic acid	C8 H8 O4	168.043	8.249	169.05	Full match	Full match	Full match	1.09612e+08	8.10398e+07	1.05367e+08	5.75101e+07	7.19335e+07	8.23871e+07	1.15512e+08	1.62483e+08	1.55676e+08	1.01885e+08	1.84216e+08	7.69555e+07
Com_112_pos	Indole-3-lactic acid	C11 H11 N O3	205.074	8.497	206.081	Full match	Full match	Full match	1.65404e+09	1.03635e+09	2.8532e+09	5.60615e+09	8.21294e+09	3.73693e+09	3.05025e+09	6.34193e+09	5.38858e+09	3.42905e+09	8.07109e+09	2.23988e+09
Com_2969_pos	4-Phenylbutyric acid	C10 H12 O2	164.084	8.925	165.091	Full match	Full match	Full match	1.39716e+07	1.00997e+07	1.40344e+07	6.74199e+07	2.2246e+07	1.47595e+08	2.17467e+07	3.88291e+07	4.83441e+07	6.30785e+07	1.03536e+08	2.98221e+07
Com_255_pos	Melezitose	C18 H32 O16	504.17	1.325	505.178	Full match	Full match	Full match	2.21131e+09	1.93009e+09	3.04176e+09	5.37053e+08	4.86496e+08	7.57875e+08	9.199e+08	6.36679e+08	7.64478e+08	3.72922e+08	8.68037e+08	5.61367e+08
Com_449_pos	L-Threonine	C4 H9 N O3	119.058	1.322	120.066	Full match	Full match	Full match	1.2711e+09	1.44914e+09	1.64954e+09	1.71533e+08	1.20579e+09	8.87265e+08	1.56983e+09	9.46544e+08	1.04493e+09	3.88738e+08	8.45768e+08	8.8378e+08
Com_6_pos	L-Pyroglutamic acid	C5 H7 N O3	129.043	2.104	130.05	Full match	Full match	Full match	1.91494e+10	6.99041e+09	8.16027e+09	2.67404e+10	8.49163e+10	3.6387e+10	3.35511e+10	3.61642e+10	2.55464e+10	2.58367e+10	2.5765e+10	3.53437e+10
Com_2720_pos	2-(1H-indol-3-yl)acetic acid	C10 H9 N O2	175.064	8.745	176.071	Full match	Full match	Full match	3.98409e+06	4.20216e+06	3.63692e+06	1.67265e+08	9.26628e+07	9.62538e+07	4.5259e+06	1.22853e+07	1.41167e+07	6.917e+06	3.07764e+07	4.21593e+07
Com_920_pos	L(-)-Carnitine	C7 H15 N O3	161.105	1.288	162.113	Full match	Full match	No results	1.25847e+08	6.13098e+07	7.61316e+07	6.02663e+07	1.08674e+08	8.96719e+07	1.21945e+08	8.64302e+07	8.83583e+07	6.89335e+08	1.12502e+08	8.85409e+07
Com_1342_pos	5-Hydroxytryptophan	C11 H12 N2 O3	220.085	5.625	221.092	Full match	Full match	Full match	7.56077e+06	9.76549e+06	9.54006e+07	2.95119e+08	4.4034e+08	2.91189e+08	2.6294e+07	5.0025e+07	4.1887e+07	2.16959e+08	5.88959e+07	2.37649e+07
Com_1605_pos	(5缶,9缶,16缶)-17-Hydroxykauran-19-oic acid	C20 H32 O3	320.236	13.19	321.243	Full match	Full match	Full match	3.98383e+06	4.68774e+06	6.66812e+06	3.50509e+08	2.95692e+08	1.09582e+08	7.23932e+06	1.11988e+08	2.14425e+08	6.63088e+07	2.03247e+08	3.31868e+08
Com_330_pos	Methyl caffeate	C10 H10 O4	194.058	6.229	195.066	Full match	Full match	Full match	1.30091e+09	1.26846e+09	1.08376e+09	2.43635e+09	1.52271e+09	2.11384e+09	1.11143e+09	1.27487e+09	1.30391e+09	6.17748e+08	3.01859e+08	3.44307e+08
Com_1635_pos	汐-Aspartylphenylalanine	C13 H16 N2 O5	280.107	6.998	281.114	Full match	Full match	Full match	1.2801e+07	1.26145e+07	1.32073e+07	2.14976e+08	1.80729e+08	1.87917e+08	1.23533e+08	9.69788e+07	1.37682e+08	3.40124e+08	1.75123e+08	2.75974e+08
Com_162_pos	Trigonelline	C7 H7 N O2	137.048	1.314	138.055	Full match	Full match	Full match	4.44635e+09	3.04722e+09	3.17769e+09	3.57776e+09	2.2498e+09	3.82563e+09	5.78555e+09	3.41374e+09	5.02587e+09	3.26554e+09	5.12369e+09	4.02473e+09
Com_825_pos	4-Guanidinobutyric acid	C5 H11 N3 O2	145.085	1.633	146.093	Full match	Full match	Full match	3.10976e+07	2.50202e+07	1.17211e+07	7.71506e+08	2.06078e+08	3.45807e+08	2.93481e+07	1.86752e+08	2.19437e+08	3.03427e+08	3.10214e+08	3.14457e+08
Com_196_pos	Choline	C5 H13 N O	103.1	1.254	104.107	Full match	Full match	No results	3.22167e+09	3.2872e+09	3.23013e+09	3.65523e+09	2.86181e+09	4.47947e+09	2.85885e+09	2.88366e+09	3.05415e+09	2.11722e+09	4.5458e+09	3.15441e+09
Com_795_pos	D-(+)-Camphor	C10 H16 O	152.12	9.918	153.128	Full match	Full match	Full match	8.29593e+07	1.34246e+08	3.90112e+08	8.01368e+08	5.82479e+08	6.14399e+08	1.29722e+08	6.34316e+08	4.78327e+08	4.97866e+08	6.16858e+08	3.20428e+08
Com_1936_pos	N3,N4-Dimethyl-L-arginine	C8 H18 N4 O2	202.143	1.317	203.151	Full match	Full match	Full match	2.30733e+07	1.93295e+07	2.50265e+07	8.12408e+06	1.16106e+07	1.96326e+07	3.14723e+07	3.46109e+07	3.52603e+07	2.71939e+08	3.77645e+07	2.99848e+07
Com_2250_pos	Acetophenone	C8 H8 O	120.058	12.014	121.065	Full match	Full match	No results	1.61333e+08	1.35266e+08	1.37613e+08	1.0561e+08	1.53595e+08	1.4678e+08	1.21702e+08	1.22346e+08	1.43888e+08	1.47065e+08	2.211e+08	1.15231e+08
Com_1465_pos	17汐-Methyltestosterone	C20 H30 O2	302.225	13.139	303.232	Full match	Full match	Full match	2.78951e+06	2.18865e+06	4.48857e+06	3.92325e+08	3.41595e+08	2.32829e+08	6.26002e+06	1.29224e+08	2.28848e+08	6.62477e+07	2.15284e+08	3.86741e+08
Com_3148_pos	Carvone	C10 H14 O	150.105	10.806	151.112	Full match	Full match	Full match	9.05997e+06	9.48491e+06	1.01368e+07	1.33177e+08	5.62537e+07	6.96742e+07	9.97694e+06	2.90014e+07	3.30289e+07	2.06228e+07	3.79847e+07	4.98434e+07
Com_2075_pos	2-(2,4-dihydroxyphenyl)-3,5,7-trihydroxy-4H-chromen-4-one	C15 H10 O7	302.043	10.376	303.05	Full match	Full match	Full match	1.18897e+07	5.73505e+06	4.84235e+06	1.66087e+08	1.35848e+08	8.08829e+07	4.19631e+07	1.63452e+07	1.54862e+07	2.46778e+08	2.27878e+07	1.5226e+07
Com_5716_pos	Kahweol	C20 H26 O3	314.189	11.059	315.196	Full match	Full match	No results	8.85071e+06	5.49254e+06	1.35807e+07	5.47881e+07	4.88008e+07	1.95425e+07	1.46984e+07	3.64308e+07	5.25764e+07	1.18665e+07	1.82576e+07	2.09242e+07
Com_12957_pos	Esculin	C15 H16 O9	340.08	7.227	341.088	Full match	Full match	Full match	1.14933e+07	4.56977e+06	1.28168e+06	1.61295e+06	2.83603e+06	1.90876e+06	2.58062e+06	3.97616e+06	5.82086e+06	5.36732e+06	2.51422e+06	1.66898e+06
Com_2318_pos	cis-Resveratrol	C14 H12 O3	228.079	8.478	229.086	Full match	Full match	Full match	3.22015e+07	1.65098e+07	1.21829e+07	4.58699e+06	8.51134e+06	2.61095e+07	2.85398e+07	7.71141e+07	9.3079e+07	2.12083e+08	9.97037e+07	5.55719e+07
Com_5872_pos	Indirubin	C16 H10 N2 O2	262.075	12.105	263.082	Full match	Full match	Full match	4.80705e+07	3.93289e+07	2.63374e+07	2.96548e+07	2.08277e+07	2.7751e+07	5.25621e+07	4.63832e+07	4.06268e+07	1.59147e+06	2.85999e+07	3.20411e+07
Com_826_pos	Citral	C10 H16 O	152.12	8.589	153.128	Full match	Full match	Full match	4.66443e+07	1.15414e+08	3.66662e+08	7.70331e+08	4.77428e+08	6.22004e+08	8.81447e+07	6.0062e+08	4.93502e+08	4.17012e+08	4.29425e+08	3.08521e+08
Com_108_pos	Acetanilide	C8 H9 N O	135.069	2.247	136.076	Full match	Full match	No results	1.69856e+09	2.21709e+09	2.01083e+09	7.41438e+09	2.84107e+09	5.94872e+09	4.86456e+09	8.34251e+09	4.58653e+09	2.01037e+09	2.83478e+09	2.72548e+09
Com_232_pos	Glucose 1-phosphate	C6 H13 O9 P	260.03	1.4	261.037	Full match	Full match	Full match	1.93527e+09	3.61325e+09	7.60552e+08	1.66138e+08	3.22103e+08	3.79525e+08	4.58775e+08	3.60796e+08	4.97755e+08	1.69364e+08	7.67019e+08	4.70631e+08
Com_74_pos	朽-Aminobutyric acid (GABA)	C4 H9 N O2	103.064	1.299	104.071	Full match	Full match	Full match	1.06746e+09	1.89791e+09	1.48794e+09	1.57433e+09	8.77308e+09	4.34621e+09	5.84157e+09	1.3345e+10	1.10106e+10	6.71389e+09	7.65775e+09	8.73291e+09
Com_3754_pos	Cytidine	C9 H13 N3 O5	243.086	1.344	244.093	Full match	Full match	Full match	1.70598e+07	2.57581e+07	9.84354e+06	2.45674e+07	4.06949e+07	5.2681e+07	1.06279e+07	2.93101e+07	2.87057e+07	1.01658e+08	3.51999e+07	5.88733e+07
Com_8581_pos	2-(3,4-dihydroxyphenyl)-3,5,7-trihydroxy-6-methyl-4H-chromen-4-one	C16 H12 O7	316.059	11.118	317.066	Full match	Full match	Full match	1.76897e+06	2.3051e+06	1.01423e+06	7.44599e+06	8.36972e+06	1.13669e+07	2.69436e+07	8.39107e+06	7.22189e+06	8.03733e+06	6.25925e+06	4.4787e+06
Com_5419_pos	Emodin	C15 H10 O5	270.053	6.234	271.061	Full match	Full match	Full match	1.84086e+07	1.96737e+07	5.94411e+07	2.12393e+07	1.00246e+07	2.10714e+07	2.86558e+07	2.73701e+07	2.22444e+07	9.58925e+06	3.2237e+07	2.94432e+06
Com_4465_pos	Glycocholic acid	C26 H43 N O6	465.31	12.698	466.318	Full match	Full match	No results	7.32765e+07	6.04565e+07	6.91326e+07	2.11536e+07	4.52912e+07	3.76602e+07	7.91217e+07	5.59248e+07	5.37248e+07	4.12284e+07	4.3874e+07	6.54388e+07
Com_1397_pos	2-(acetylamino)-3-(1H-indol-3-yl)propanoic acid	C13 H14 N2 O3	246.101	9.067	247.108	Full match	Full match	Full match	4.86682e+06	3.52921e+06	4.46678e+06	4.85421e+07	2.89061e+07	3.85827e+07	1.19448e+08	2.91469e+08	2.65677e+08	4.19952e+08	1.54005e+08	1.14089e+08
Com_2093_pos	3,5-Dimethoxybenzoic acid	C9 H10 O4	182.058	8.474	183.066	Full match	Full match	Full match	4.7353e+07	5.44601e+07	7.62683e+07	2.43572e+08	1.8637e+08	1.99621e+08	5.01303e+07	6.65867e+07	6.27595e+07	5.21391e+07	6.37421e+07	7.01794e+07
Com_736_pos	Isotretinoin	C20 H28 O2	300.209	13.232	301.217	Full match	Full match	Full match	935832	918771	882181	8.85214e+08	2.90102e+08	4.00759e+08	885635	2.53035e+07	4.65079e+07	1.82302e+07	2.27916e+07	3.01307e+07
Com_799_pos	11-汐-Hydroxy-17-methyltestosterone	C20 H30 O3	318.22	11.1	319.227	Full match	Full match	No results	1.859e+08	1.2963e+08	2.9242e+08	7.92175e+08	3.32562e+08	3.24926e+08	1.98369e+08	4.8915e+08	6.63229e+08	1.60328e+08	2.32118e+08	2.36869e+08
Com_270_pos	8-Hydroxyquinoline	C9 H7 N O	145.053	6.158	146.06	Full match	Full match	Full match	2.05288e+08	1.73867e+09	7.5061e+07	2.92495e+09	6.89942e+08	1.97266e+09	1.64665e+09	8.42388e+08	4.73712e+08	6.82991e+08	2.09029e+09	1.94078e+09
Com_1713_pos	5'-S-Methyl-5'-thioadenosine	C11 H15 N5 O3 S	297.09	6.81	298.098	Full match	Full match	Full match	3.81288e+07	3.13905e+07	4.17656e+07	2.57559e+07	902293	3.60502e+06	2.11475e+08	2.00401e+08	1.89816e+08	1.10358e+08	2.72484e+08	3.2039e+08
Com_124_pos	D-(+)-Proline	C5 H9 N O2	115.064	1.693	116.071	Full match	Full match	Full match	3.78379e+08	8.15927e+08	6.33444e+09	3.20956e+09	3.31289e+09	2.37586e+09	3.25986e+09	7.55878e+09	5.55839e+09	2.94931e+09	5.29949e+09	2.10356e+09
Com_136_pos	Betaine	C5 H11 N O2	117.079	1.297	118.087	Full match	Full match	Full match	1.5459e+08	1.14064e+08	1.08575e+08	1.00549e+08	1.70619e+08	1.52027e+08	4.94449e+08	2.02842e+08	2.25442e+08	7.02031e+09	3.22144e+08	2.0236e+08
Com_304_pos	2-Amino-1,3,4-octadecanetriol	C18 H39 N O3	317.293	13.138	318.301	Full match	Full match	Full match	7.09883e+07	2.96728e+08	3.45661e+08	8.19556e+08	2.58362e+09	3.64674e+08	6.58581e+07	3.0211e+08	4.20147e+08	8.88924e+08	3.32986e+08	3.34041e+08
Com_1386_pos	Apocynin	C9 H10 O3	166.063	8.792	167.071	Full match	Full match	Full match	2.88312e+07	2.73216e+07	3.12142e+07	4.23189e+08	1.74059e+08	2.76932e+08	4.85015e+07	1.04662e+08	1.08186e+08	6.25598e+07	1.37359e+08	1.07912e+08
Com_1011_pos	L-Glutathione oxidized	C20 H32 N6 O12 S2	612.153	2.118	613.161	Full match	Full match	Full match	4.69245e+07	9.21946e+07	2.83259e+07	4.82093e+07	5.23798e+07	3.68518e+07	4.61752e+06	4.90398e+06	5.64771e+06	6.06133e+08	4.76982e+06	7.87726e+06
Com_15497_pos	(㊣)15-HETE	C20 H32 O3	320.236	13.719	321.244	Full match	Full match	Full match	106908	107075	163907	7.16308e+06	6.80287e+06	3.43637e+06	121537	3.09582e+06	5.28388e+06	1.04738e+06	2.34461e+06	2.62341e+06
Com_8894_pos	Testosterone undecanoate	C30 H48 O3	456.361	13.796	457.369	Full match	Full match	Full match	2.61038e+06	1.75942e+06	3.39589e+06	2.52809e+07	1.28223e+07	9.8134e+06	3.25248e+06	6.18005e+06	8.58648e+06	1.10839e+07	6.81301e+06	4.09309e+06
Com_290_pos	DL-Lysine	C6 H14 N2 O2	146.106	1.138	147.113	Full match	Full match	Full match	4.41149e+08	4.73712e+08	7.68598e+08	1.66326e+09	1.73445e+09	1688944528	1.64266e+09	1.91422e+09	1.90878e+09	2.67968e+09	1.72667e+09	1.86766e+09
Com_2481_pos	Indole-3-acetic acid	C10 H9 N O2	175.064	9.52	176.071	Full match	Full match	Full match	4.24772e+06	3.766e+06	5.05547e+06	3.58111e+07	1.91111e+08	2.49453e+07	5.19615e+06	1.13484e+07	1.21006e+07	1.31684e+07	1.68896e+07	1.38814e+07
Com_9416_pos	Myricetin	C15 H10 O8	318.038	8.606	319.045	Full match	Full match	Full match	2.25433e+07	8.97389e+06	5.47715e+06	5.8043e+06	4.23089e+06	4.15644e+06	8.62971e+06	2.16341e+07	1.46555e+07	3.58391e+06	4.82074e+06	2.62569e+06
Com_900_pos	L-(+)-Citrulline	C6 H13 N3 O3	175.096	1.29	176.103	Full match	Full match	Full match	5.07165e+08	7.07237e+08	5.01821e+08	2.59187e+07	9.5173e+07	8.52028e+07	1.69316e+08	9.30531e+07	7.43468e+07	1.11608e+08	1.02742e+08	1.42618e+08
Com_9041_pos	Kaempferol	C15 H10 O6	286.048	9.659	287.055	Full match	Full match	Full match	2.40064e+06	4.28688e+06	3.27541e+06	4.27625e+06	2.44368e+07	1.08567e+07	3.05104e+06	1.87191e+07	7.35546e+06	6.81291e+06	1.14065e+07	7.40298e+06
Com_244_pos	DL-2-(acetylamino)-3-phenylpropanoic acid	C11 H13 N O3	207.09	9.12	208.097	Full match	Full match	Full match	1.05447e+07	8.78e+06	9.71458e+06	1.73939e+08	1.31642e+08	4.76557e+08	4.94454e+08	1.3083e+09	1.19239e+09	3.33781e+09	9.00846e+08	8.52959e+08
Com_400_pos	19-Nortestosterone	C18 H26 O2	274.194	11.747	275.201	Full match	Full match	Full match	1.47926e+06	1.21389e+06	1.61342e+06	1.91167e+09	1.3517e+09	1.3041e+09	9.33449e+06	1.00961e+09	1.10585e+09	3.73735e+08	1.24219e+09	1.60684e+09
Com_2504_pos	N6,N6,N6-Trimethyl-L-lysine	C9 H20 N2 O2	188.153	1.2	189.16	Full match	Full match	Full match	4.50121e+07	4.66585e+07	5.26453e+07	6.95356e+07	1.15491e+08	7.93776e+07	1.01123e+08	9.88203e+07	1.02591e+08	1.88177e+08	7.34742e+07	1.14213e+08
Com_81_pos	2-Hydroxycinnamic acid	C9 H8 O3	164.048	1.47	165.055	Full match	Full match	Full match	2.59928e+09	3.66008e+09	4.38973e+09	4.0892e+09	8.14162e+09	8.55684e+09	1.14933e+10	1.22448e+10	1.06816e+10	3.82448e+09	4.82267e+09	3.99966e+09
Com_2992_pos	1-Phenyl-3-methyl-5-pyrazolone	C10 H10 N2 O	174.08	8.13	175.087	Full match	Full match	Full match	2.21185e+06	2.12956e+06	2.07796e+06	5.62723e+06	1.45537e+08	4.9343e+06	2.78529e+06	2.91459e+06	2.81448e+06	3.00393e+06	3.20096e+06	3.07467e+06
Com_4082_pos	Eicosapentaenoic acid	C20 H30 O2	302.225	13.314	303.232	Full match	Full match	Full match	976155	607087	927364	9.01478e+07	4.08129e+07	4.13577e+07	872278	8.48339e+06	1.69385e+07	8.18896e+06	9.44782e+06	1.27252e+07
Com_2278_pos	N-Benzylformamide	C8 H9 N O	135.069	7.792	136.076	Full match	Full match	No results	6.04171e+06	5.55811e+06	5.56005e+06	1.58761e+07	2.16364e+08	1.63378e+07	1.02029e+07	1.17634e+07	1.22076e+07	9.30073e+06	1.18168e+07	1.18528e+07
Com_6756_pos	Fisetin	C15 H10 O6	286.048	7.683	287.055	Full match	Full match	Full match	1.62291e+06	1.78212e+06	1.65706e+06	4.17783e+07	2.26669e+07	2.97569e+07	2.53992e+06	1.94211e+06	3.1926e+06	1.30953e+06	6.27313e+06	3.47789e+06
Com_5658_pos	Ellagic acid	C14 H6 O8	302.007	8.088	303.014	Full match	Full match	Full match	797415	778910	780572	996881	969204	2.07335e+07	967089	960207	1.00524e+06	1.08297e+06	5.57678e+07	1.67318e+06
Com_456_pos	Muramic acid	C9 H17 N O7	251.101	1.756	252.108	Full match	Full match	Full match	6.01392e+07	5.0836e+07	4.97363e+07	1.61354e+09	6.34195e+08	6.12377e+08	1.93389e+08	2.12307e+08	2.10243e+08	1.44151e+08	1.22114e+08	1.28508e+08
Com_9737_pos	3',5,7-Trihydroxy-4'-methoxyflavanone	C16 H14 O6	302.079	9.398	303.087	Full match	Full match	Full match	3.20323e+06	5.81839e+06	2.66244e+06	1.34529e+07	5.80841e+06	8.44696e+06	5.27178e+06	5.94705e+06	5.84011e+06	5.08294e+06	2.11805e+07	1.8304e+07
Com_2043_pos	(-)-Epigallocatechin	C15 H14 O7	306.074	6.658	307.081	Full match	Full match	Full match	1.55773e+08	2.50556e+08	1.63177e+08	9.38481e+06	5.25741e+06	6.20987e+06	2.69453e+07	4.42198e+07	2.15293e+07	4.88608e+06	1.18635e+07	7.21815e+06
Com_10042_pos	D-(+)-Tryptophan	C11 H12 N2 O2	204.09	9.069	205.098	Full match	Full match	Full match	1.9587e+06	1.72201e+06	2.43255e+06	6.28503e+06	4.08917e+06	6.19116e+06	8.30457e+06	1.52796e+07	1.34708e+07	1.99036e+07	1.03448e+07	8.35203e+06
Com_78_pos	Ornithine	C5 H12 N2 O2	132.09	1.139	133.097	Full match	Full match	Full match	1.13675e+09	9.71349e+08	9.91345e+08	7.96925e+08	1027297679	8.9605e+08	1.39092e+09	1.26795e+09	8.02881e+08	1.91621e+09	1.28725e+10	1.40597e+09
Com_10473_pos	Epigallocatechin gallate	C22 H18 O11	458.086	7.524	459.092	Full match	Full match	Full match	1.82772e+07	6.00314e+06	3.08042e+06	1.8276e+06	1.93987e+06	1.7754e+06	2.35541e+06	3.21224e+06	2.99552e+06	1.82409e+06	1.94127e+06	1.92391e+06
Com_946_pos	N-Acetyl-L-glutamine	C7 H12 N2 O4	188.08	1.71	189.087	Full match	Full match	No results	1.37483e+07	1.57303e+07	1.19459e+07	3.61148e+07	2.98825e+07	2.33063e+07	4.38045e+08	4.21397e+08	3.05768e+08	6.6607e+08	3.6503e+08	4.04289e+08
Com_1128_pos	Quercetin	C15 H10 O7	302.043	9.632	303.05	Full match	Full match	Full match	1.86223e+08	2.37201e+08	4.46174e+08	3.65137e+08	1.28376e+08	1.84882e+08	2.49369e+08	2.87262e+08	4.33022e+08	4.52145e+08	5.3764e+08	3.85016e+08
Com_83_pos	Catechin	C15 H14 O6	290.079	6.843	291.087	Full match	Full match	Full match	9.52244e+09	8.78218e+09	1.10301e+10	2.17718e+09	1.76354e+09	2.80248e+09	4.15498e+09	3.32675e+09	2.26477e+09	3.72967e+08	1.19345e+10	3.28839e+08
Com_289_pos	Pantothenic acid	C9 H17 N O5	219.111	6.15	220.118	Full match	Full match	Full match	9.73828e+08	6.94261e+08	4.38897e+08	2.1141e+09	9.37293e+08	1.42064e+09	1.14781e+09	1.22804e+09	1.0979e+09	2.68552e+09	1.59018e+09	1.41999e+09
Com_542_pos	Miquelianin	C21 H18 O13	478.076	9.106	479.083	Full match	Full match	No results	6.48337e+08	7.79205e+08	9.59923e+08	9.55107e+07	3.71926e+07	4.42554e+07	6.95835e+08	8.35426e+08	1.2771e+09	6.23699e+08	1.08702e+09	7.86217e+08
Com_40_pos	DL-Arginine	C6 H14 N4 O2	174.112	1.384	175.119	Full match	Full match	Full match	1.05102e+10	9.33865e+09	1.14199e+10	1.7729e+10	8.06868e+09	1.80927e+10	1.99478e+10	1.33956e+10	2.25057e+10	1.70889e+10	2.09893e+10	2.59451e+10
Com_3541_pos	Phloretin	C15 H14 O5	274.085	8.29	275.092	Full match	Full match	Full match	3.25206e+06	3.03243e+06	3.79178e+06	4.59953e+06	3.57965e+06	2.54309e+07	6.06737e+06	4.31895e+06	3.87636e+06	2.72488e+06	1.11694e+08	3.10899e+06
Com_450_pos	L-Glutathione (reduced)	C10 H17 N3 O6 S	307.084	1.835	308.091	Full match	Full match	Full match	2.98752e+08	1.64653e+09	7.90359e+08	8.34022e+06	4.2946e+06	3.38542e+06	8.28809e+06	8.96541e+06	3.21401e+06	8.09688e+08	3.26317e+06	3.15563e+06
Com_1331_pos	Glycyl-L-leucine	C8 H16 N2 O3	188.116	6.232	189.124	Full match	Full match	Full match	5.00913e+06	1.03186e+07	4.98096e+06	4.4577e+08	2.97865e+08	3.33999e+08	2.09094e+08	8.85228e+07	1.1144e+08	3.52751e+08	1.94405e+08	2.91746e+08
Com_380_pos	N-Acetyl-L-leucine	C8 H15 N O3	173.106	8.712	174.113	Full match	Full match	Full match	8.09692e+06	6.85809e+06	8.77403e+06	1.05089e+08	6.20591e+07	1.44793e+08	1.96192e+08	5.363e+08	4.98884e+08	2.07409e+09	4.53031e+08	3.51871e+08
Com_281_pos	Glycerophospho-N-palmitoyl ethanolamine	C21 H44 N O7 P	453.286	14.601	454.293	Full match	Full match	Full match	4.47334e+07	3.67808e+07	1.69598e+07	1.05043e+09	1.32334e+09	5.76236e+08	2.78079e+08	1.59926e+09	2.74557e+09	3.94389e+07	5.17006e+08	3.12883e+08
Com_6707_pos	Naringenin	C15 H12 O5	272.069	8.656	273.076	Full match	Full match	Full match	1.09987e+07	9.99388e+06	1.48597e+07	7.57186e+06	7.16199e+06	3.68406e+07	1.09754e+07	1.29633e+07	1.57392e+07	9.32226e+06	4.22268e+07	5.05505e+06
Com_1522_pos	Caffeic acid	C9 H8 O4	180.043	6.231	181.05	Full match	Full match	Full match	1.99727e+08	2.41248e+08	2.41988e+08	3.76269e+08	2.4396e+08	3.15933e+08	2.49405e+08	2.89058e+08	2.94197e+08	1.3532e+08	1.19762e+08	1.10001e+08
Com_881_pos	Ethyl paraben	C9 H10 O3	166.063	10.176	167.071	Full match	Full match	Full match	1.50238e+07	1.4504e+07	1.28881e+07	2.48527e+07	1.86804e+07	2.1355e+07	1.90552e+07	1.81358e+07	1.60589e+07	7.24978e+08	2.69582e+07	1.79304e+07
Com_2572_pos	Adenosine 5'-monophosphate	C10 H14 N5 O7 P	347.064	1.342	348.071	Full match	Full match	Full match	1.8792e+07	1.85399e+07	2.37865e+07	3.03739e+06	4.72172e+06	4.00728e+06	1.45425e+08	3.43859e+07	3.7494e+07	1.80754e+08	2.78468e+07	2.07853e+07
Com_537_pos	4-Hydroxybenzaldehyde	C7 H6 O2	122.037	1.475	123.044	Full match	Full match	Full match	3.48474e+08	3.49131e+08	3.2415e+08	5.87064e+08	8.84165e+08	8.5404e+08	1.2265e+09	1.28652e+09	9.76401e+08	3.34286e+08	6.21964e+08	3.092e+08
Com_1695_pos	N-Acetyl-DL-glutamic acid	C7 H11 N O5	189.064	2.188	190.071	Full match	Full match	Full match	5.72812e+07	1.21703e+08	7.15128e+07	7.94517e+07	6.48123e+07	8.15113e+07	2.02753e+08	3.25126e+08	2.75136e+08	2.77673e+08	2.25443e+08	2.47556e+08
Com_237_pos	Argininosuccinic acid	C10 H18 N4 O6	290.123	1.61	291.13	Full match	Full match	Full match	1.06132e+09	9.56328e+08	1.6848e+09	3.25557e+09	5.59903e+08	2.05029e+09	3.45482e+09	2.14234e+09	2.4605e+09	2.89293e+09	2.367e+09	2.66903e+09
Com_487_pos	3,4-Dihydroxybenzaldehyde	C7 H6 O3	138.032	6.844	139.039	Full match	Full match	Full match	1.22444e+09	1.11035e+09	1.49918e+09	3.02849e+08	3.6298e+08	6.54544e+08	7.12749e+08	4.35151e+08	2.84518e+08	7.96352e+07	1.14251e+09	8.11628e+07
Com_7472_pos	Taxifolin	C15 H12 O7	304.059	6.777	305.066	Full match	Full match	Full match	7.60983e+06	6.08378e+06	6.9045e+06	3.03888e+06	2.57555e+06	4.9594e+06	8.67383e+06	2.3593e+07	3.49918e+07	7.01639e+06	3.4765e+07	8.41198e+06
Com_710_pos	Ferulic acid	C10 H10 O4	194.058	8.915	195.065	Full match	Full match	Full match	4.54213e+07	4.92343e+07	4.8655e+07	9.2683e+08	4.38241e+08	5.31402e+08	8.24458e+07	1.90797e+08	2.61968e+08	8.84575e+07	2.38676e+08	1.79956e+08
Com_10_pos	DL-Tryptophan	C11 H12 N2 O2	204.09	6.677	205.098	Full match	Full match	Full match	2.64722e+10	2.90274e+10	4.22313e+10	3.61903e+10	3.03769e+10	3.66633e+10	6.85541e+10	4.26804e+10	38708816954	2.52038e+10	5.69317e+10	57863669941
Com_5686_pos	Esculetin	C9 H6 O4	178.027	6.24	179.034	Full match	Full match	Full match	4.6574e+07	5.02863e+07	4.71662e+07	5.41641e+07	4.96047e+07	5.53468e+07	4.89322e+07	5.44067e+07	5.04578e+07	2.87755e+07	3.16154e+07	2.54139e+07
Com_1951_pos	18-汕-Glycyrrhetinic acid	C30 H46 O4	470.341	13.849	471.348	Full match	Full match	Full match	2.29203e+07	2.0163e+07	5.70453e+07	2.6843e+08	1.5218e+08	1.07306e+08	5.16853e+07	7.95805e+07	1.11105e+08	9.44709e+07	1.00566e+08	7.36705e+07
Com_9532_pos	Artemisinin	C15 H22 O5	282.147	9.482	283.154	Full match	Full match	Full match	8.98965e+06	5.52464e+06	9.89492e+06	2.20334e+07	4.977e+06	1.36027e+07	4.8045e+06	3.34336e+06	1.50349e+07	1.30291e+07	1.70976e+07	1.14282e+07
Com_4535_pos	Isorhamnetin	C16 H12 O7	316.059	9.685	317.066	Full match	Full match	Full match	1.66356e+07	2.83796e+07	6.13149e+06	1.90706e+07	7.75276e+07	3.31948e+07	6.62734e+06	3.83897e+07	2.11225e+07	5.5511e+07	4.9595e+07	1.94041e+07
Com_82_pos	Adenosine	C10 H13 N5 O4	267.097	2.573	268.105	Full match	Full match	Full match	4.49406e+07	4.39183e+07	4.03776e+07	9.8043e+07	5.05368e+07	7.94821e+07	2.23785e+08	9.44963e+08	8.54345e+08	1.21679e+10	3.90687e+08	2.62506e+08
Com_50_pos	D-(-)-Glutamine	C5 H10 N2 O3	146.069	1.274	147.077	Full match	Full match	Full match	2.06564e+10	1.53427e+10	2.92833e+09	3.68104e+07	1.88203e+08	9.76897e+07	1.62364e+09	5.98629e+08	2.19834e+08	1.95928e+09	7.40946e+08	1.05423e+09
Com_1390_pos	Riboflavin	C17 H20 N4 O6	376.139	8.106	377.146	Full match	Full match	Full match	4.55246e+06	3.83376e+06	1.62416e+06	4.21391e+08	2.6299e+08	2.21945e+08	3.39706e+07	8.51297e+07	1.09883e+08	2.49525e+08	1.72794e+08	1.02909e+08
Com_2031_pos	1-Aminocyclopropanecarboxylic acid	C4 H7 N O2	101.048	1.282	102.055	No results	No results	Full match	2.53075e+08	2.39495e+08	1.89376e+08	6.89768e+06	2.30389e+07	2.68876e+07	4.47558e+07	3.14478e+07	2.97543e+07	4.04921e+07	3.27546e+07	2.79055e+07
Com_2551_pos	Docosahexaenoic Acid	C22 H32 O2	345.265	14.041	346.273	Invalid mass	No results	No results	8.34166e+07	1.08948e+08	1.27122e+08	1.19088e+08	1.20878e+08	1.18552e+08	1.42153e+08	1.31307e+08	1.30901e+08	1.56234e+08	1.83207e+08	1.19631e+08
Com_5331_pos	TriacetonaMine	C9 H17 N O	155.131	14.9	156.139	No results	No results	Full match	4.81079e+07	5.10707e+07	4.17955e+07	5.23437e+07	6.10952e+07	4.52036e+07	3.87444e+07	3.74355e+07	4.39938e+07	3.63685e+07	3.813e+07	3.03771e+07
Com_102_pos	Octyl hydrogen phthalate	C16 H22 O4	278.152	13.492	279.16	Full match	No results	No results	1.70945e+09	1.63127e+09	1.66525e+09	3.53851e+09	2.66632e+09	2.43008e+09	6.13676e+09	6.97549e+09	9.06609e+09	2.85509e+09	4.7465e+09	4.70734e+09
Com_7716_pos	O-7460	C25 H48 F O5 P	500.298	12.249	501.305	Invalid mass	No results	No results	8.75786e+06	8.40646e+06	8.0978e+06	3.28897e+07	2.01774e+07	2.28199e+07	4.77323e+06	1.02078e+07	2.65708e+07	1.61166e+07	1.12836e+07	1.37207e+07
Com_8077_pos	ALK	C15 H30 N4 O4	330.228	6.855	331.235	Full match	No results	No results	913105	875805	922288	943888	893524	949219	989559	955022	1.01074e+06	3.02521e+07	1.19133e+06	973983
Com_17420_pos	Galloylpaeoniflorin	C30 H32 O15	632.174	6.551	633.182	No results	No results	Full match	2.06697e+06	2.61107e+06	4.15499e+06	2.45862e+06	2.15125e+06	2.78788e+06	3.05302e+06	4.70569e+06	2.44706e+06	3.9273e+06	3.41074e+06	2.53772e+06
Com_3282_pos	gamma-Glutamyltyrosine	C14 H18 N2 O6	310.117	5.773	311.124	No results	Full match	No results	2.87634e+07	2.11047e+07	3.01021e+07	1.39758e+06	1.66043e+07	1.27409e+07	1.26476e+08	9.36373e+07	6.93828e+07	4.65831e+07	2.89942e+07	9.14713e+06
Com_17849_pos	3,5,7-trihydroxy-2-phenyl-4H-chromen-4-one	C15 H10 O5	270.053	9.421	271.06	Full match	No results	Full match	3.59265e+06	3.49449e+06	3.96966e+06	2.07798e+06	2.5117e+06	3.65423e+06	3.60805e+06	2.34549e+06	2.68797e+06	1.1658e+06	4.19281e+06	2.4427e+06
Com_12234_pos	Glycyrrhetinic acid	C30 H46 O4	470.341	12.717	471.348	No results	No results	Full match	606281	583567	577131	772928	732032	733249	694650	701518	704971	1.31381e+07	1.71065e+06	1.90799e+06
Com_1237_pos	Sedanolide	C12 H18 O2	410.244	14.355	411.251	Invalid mass	No results	No match	574308	756985	654440	4.90638e+08	1.59315e+08	4.70445e+08	1.66097e+07	1.40449e+08	8.65491e+07	3.3288e+06	3.28489e+06	1.25101e+06
Com_19581_pos	Roseoside	C19 H30 O8	386.193	9.871	387.2	No results	No results	Full match	105636	178251	218783	2.27116e+06	446858	413379	163002	240412	279712	143686	366369	418306
Com_5526_pos	Senecionine	C18 H25 N O5	335.176	14.621	336.184	Invalid mass	No results	No results	5.57506e+07	5.78449e+07	5.23044e+07	3.17115e+07	3.58898e+07	3.15899e+07	4.34481e+07	3.25711e+07	3.13752e+07	3.15132e+07	3.89568e+07	3.21342e+07
Com_15347_pos	16,16-Dimethyl prostaglandin A1	C22 H36 O4	386.244	12.873	387.252	Invalid mass	No results	No match	392531	332565	5.46123e+06	853377	2.69631e+06	7.36961e+06	435413	5.94907e+06	513429	525580	551243	507824
Com_12774_pos	DHZROG	C21 H33 N5 O10	515.224	7.346	516.231	No results	No results	Full match	4.06855e+06	3.50714e+06	4.12407e+06	4.20492e+06	4.63638e+06	4.2155e+06	5.79627e+06	1.1869e+07	9.65523e+06	5.19414e+06	4.23631e+06	6.05421e+06
Com_10951_pos	HKK	C18 H33 N7 O4	393.25	10.963	394.257	Invalid mass	No results	No results	651618	629922	651169	3.20193e+06	2.21458e+06	1.35278e+06	797325	831357	893896	4.03222e+06	1.2396e+07	1.66846e+07
Com_10704_pos	3-Acetyl-11-keto-汕-boswellic acid	C32 H48 O5	512.349	13.287	513.356	Full match	No results	Full match	1.032e+06	1.33607e+06	2.90186e+06	1.74958e+07	9.14966e+06	7.51819e+06	1.9509e+06	7.00558e+06	6.79565e+06	2.35177e+06	4.3389e+06	3.01571e+06
Com_3286_pos	Pyridoxine	C8 H11 N O3	169.074	1.412	170.081	No results	No results	Full match	5.23268e+07	5.81475e+07	5.30107e+07	1.19805e+08	1.06214e+08	9.90547e+07	1.03996e+08	9.9049e+07	1.0027e+08	1.19016e+08	1.19799e+08	1.26181e+08
Com_737_pos	2-methyl-2,3,4,5-tetrahydro-1,5-benzoxazepin-4-one	C10 H11 N O2	159.069	8.497	160.076	Invalid mass	No results	No results	1.85995e+08	1.02754e+08	2.95729e+08	6.46409e+08	8.73224e+08	4.88332e+08	3.08423e+08	6.48212e+08	5.60069e+08	3.33509e+08	8.82843e+08	2.40894e+08
Com_455_pos	NPH	C15 H22 N6 O5	348.156	10.768	349.163	Invalid mass	No match	No results	1.60212e+06	1.38968e+06	1.37537e+06	3.56426e+06	2.91796e+06	2.92545e+06	2.01817e+06	2.20026e+06	2.12948e+06	1.62074e+09	8.41428e+07	2.47172e+07
Com_11393_pos	Synephrine	C9 H13 N O2	167.095	10.03	168.102	No results	No results	Full match	3.36315e+06	2.30261e+06	2.14946e+06	1.53977e+07	6.48403e+06	8.80074e+06	2.75956e+06	6.64733e+06	7.9424e+06	3.97921e+06	6.39059e+06	6.1894e+06
Com_12359_pos	alpha-Asarone	C12 H16 O3	208.111	11.963	209.118	No results	No results	Full match	1.11651e+06	1.07896e+06	1.09514e+06	1.33584e+06	1.22876e+06	1.16739e+06	1.19908e+07	1.28432e+07	1.12007e+07	1.02324e+07	1.25182e+06	1.11349e+06
Com_15403_pos	Praeruptorin B	C24 H26 O7	426.168	9.848	427.176	No results	No results	Full match	450833	441409	437478	2.70921e+06	7.29746e+06	4.8299e+06	543250	588461	570956	6.65891e+06	1.21036e+06	587831
Com_3623_pos	2-(3,5-dichlorophenyl)-6-methyl-2,3,4,5-tetrahydropyridazin-3-one	C11 H10 Cl2 N2 O	256.018	8.931	257.025	Full match	No results	No results	819466	541212	4.52492e+07	1.0093e+07	2.57715e+07	1.44947e+07	5.0886e+06	1.0777e+08	7.41367e+07	6.39173e+07	3.16921e+07	1.27253e+07
Com_8233_pos	Guanosine 3',5'-Cyclic Monophosphate	C10 H12 N5 O7 P	345.048	7.967	346.055	No results	No results	Full match	9.28474e+06	1.1245e+07	1.36537e+07	2.1617e+07	2.4812e+07	2.90788e+07	1.61491e+07	2.21475e+07	1.59364e+07	1.50989e+07	2.00239e+07	2.01403e+07
Com_12177_pos	N epsilon,N epsilon,N epsilon-trimethyllysine	C9 H20 N2 O2	188.153	9.564	189.16	No results	No results	Full match	1.06203e+06	1.00242e+06	1.0395e+06	1.48217e+06	1.26419e+06	1.33028e+06	1.3261e+07	1.09709e+07	8.9042e+06	9.9259e+06	5.2213e+06	4.37289e+06
Com_8122_pos	Xanthurenic acid	C10 H7 N O4	205.038	7.141	206.045	No results	No results	Full match	1.88468e+07	1.16773e+07	1.90007e+07	2.9889e+07	1.94554e+07	2.33606e+07	1.6059e+07	1.58638e+07	1.18533e+07	2.19843e+07	1.89791e+07	1.17391e+07
Com_10918_pos	8(9)-EET Ethanolamide	C22 H37 N O3	385.26	14.263	386.267	Invalid mass	No results	No results	286125	265417	298887	6.92514e+06	5.4174e+06	3.35869e+06	336998	1.67828e+07	1.12287e+07	2.18181e+06	6.16602e+06	3.93599e+06
Com_18538_pos	Biotin	C10 H16 N2 O3 S	244.089	8.074	245.096	No results	No results	Full match	994744	722773	743334	2.23716e+06	1.20142e+06	2.2237e+06	913065	1.70565e+06	1.54938e+06	1.14092e+06	3.43727e+06	1.83576e+06
Com_15160_pos	Morphine D3	C17 H16 [2]H3 N O3	288.157	8.742	289.165	Invalid mass	No results	No results	4.51245e+06	4.59178e+06	2.67882e+06	7.65674e+06	5.13681e+06	3.70496e+06	3.20458e+06	3.22565e+06	3.9183e+06	6.46945e+06	3.85664e+06	4.64776e+06
Com_2476_pos	Nicotinic Acid	C6 H5 N O2	123.032	1.341	124.04	No results	No results	Full match	1.91888e+08	1.43623e+08	7.61902e+07	1.12965e+07	2.53942e+07	2.7856e+07	8.24614e+07	6.04643e+07	4.94172e+07	5.30455e+07	4.28794e+07	4.99556e+07
Com_9919_pos	Limonin	C26 H30 O8	492.183	8.754	493.19	Invalid mass	No results	No results	602586	799730	2.5355e+06	1.50535e+07	4.29431e+06	4.4931e+06	6.33622e+06	3.09436e+06	3.08278e+06	3.81182e+06	2.04055e+07	1.52957e+07
Com_19935_pos	Praeruptorin C	C24 H28 O7	428.184	9.167	429.191	No results	No results	Full match	398832	592335	335764	461928	1.8783e+06	981884	411680	431462	455790	1.2185e+06	1.06396e+06	579695
Com_4349_pos	6-[(4-methylphenyl)sulfonyl]-6-azabicyclo[3.2.1]octane	C14 H19 N O2 S	303.072	8.445	304.08	Invalid mass	No results	No results	1.60753e+07	1.01653e+07	1.94032e+07	3.70131e+07	2.45149e+07	8.23655e+07	4.99073e+07	2.51737e+07	2.15298e+07	3.18958e+07	3.67485e+07	3.80932e+07
Com_2723_pos	Stiripentol	C14 H18 O3	216.115	10.14	217.123	Invalid mass	No results	No results	2.09907e+07	2.33005e+07	1.92566e+07	1.6695e+08	1.09939e+08	1.00442e+08	2.07844e+07	4.38834e+07	3.78485e+07	4.99731e+07	5.75214e+07	4.82142e+07
Com_13346_pos	Psoralidin	C20 H16 O5	336.1	8.016	337.107	No results	No results	Full match	2.6516e+06	1.35541e+06	2.88156e+06	8.51529e+06	4.15177e+06	5.06575e+06	7.08864e+06	9.60353e+06	1.07336e+07	9.34898e+06	1.03485e+07	7.79967e+06
Com_8863_pos	5-(2,5-dihydroxyhexyl)oxolan-2-one	C10 H18 O4	224.103	7.29	225.11	Invalid mass	No results	No match	3.2021e+06	4.37085e+06	3.64584e+06	7.9111e+06	6.20189e+06	6.25907e+06	4.74017e+06	3.99323e+06	4.42253e+06	2.54513e+07	7.02572e+06	4.93728e+06
Com_1843_pos	Benzoic Acid	C7 H6 O2	122.037	6.855	123.044	No results	No results	Full match	2.92804e+08	2.07042e+08	2.91523e+08	1.34263e+08	1.11156e+08	1.69515e+08	1.98726e+08	1.75889e+08	1.47187e+08	7.94874e+07	2.81311e+08	7.98795e+07
Com_1350_pos	2-(2-amino-3-methylbutanamido)-3-phenylpropanoic acid	C14 H20 N2 O3	264.148	7.841	265.155	Full match	No results	Full match	5.85431e+06	2.22457e+07	3.92661e+06	4.35345e+08	3.52804e+08	3.3316e+08	1.24618e+08	6.03935e+07	7.80179e+07	2.50974e+08	3.08161e+08	3.40644e+08
Com_20117_pos	Nepodin	C13 H12 O3	216.078	10.123	217.085	No results	Full match	No results	1.5087e+06	216028	1.61434e+06	985587	1.20136e+06	1.203e+06	1.60557e+06	1.05097e+06	1.15261e+06	1.02717e+06	1.00564e+06	1.65e+06
Com_1254_pos	Methyl palmitate	C17 H34 O2	287.283	12.529	288.29	Invalid mass	No results	No results	1.69097e+08	4.85204e+08	3.52505e+08	2.33612e+08	3.24843e+08	3.61811e+08	2.7068e+08	2.0165e+08	2.70711e+08	2.67109e+08	4.63523e+08	2.08062e+08
Com_1413_pos	gamma-Glu-Leu	C11 H20 N2 O5	260.138	6.228	261.145	No results	No results	Full match	8.64671e+06	3.05028e+07	7.12287e+06	3.80983e+08	2.10228e+08	2.36231e+08	2.15768e+08	1.52819e+08	1.56378e+08	3.79279e+08	2.38716e+08	4.11673e+08
Com_16395_pos	Pectolinarin	C29 H34 O15	622.192	8.746	623.199	No results	No results	Full match	1.24136e+06	854517	1.45145e+06	2.92317e+06	1.8319e+06	2.61417e+06	4.5209e+06	5.19393e+06	5.99949e+06	1.68863e+06	3.5895e+06	1.54523e+06
Com_9966_pos	Poricoic acid A	C31 H46 O5	498.333	13.701	499.34	No results	No results	Full match	574356	554642	530978	2.01891e+07	9.62939e+06	7.13701e+06	632352	704099	707985	1.2981e+06	714639	722629
Com_18038_pos	Baohuoside I	C27 H30 O10	514.185	9.574	515.192	No results	No results	Full match	3.98568e+06	2.24102e+06	1.20292e+06	1.2561e+06	1.08247e+06	1.61989e+06	1.14564e+06	1.69356e+06	1.15274e+06	1.18747e+06	2.92927e+06	1.19857e+06
Com_9176_pos	Homoharringtonine	C29 H39 N O9	545.265	11.896	546.272	No results	No results	Full match	1.48763e+06	1.26271e+06	1.3813e+06	1.78683e+06	1.69129e+06	1.5086e+06	1.539e+06	2.06529e+06	1.67405e+06	2.37768e+07	1.5181e+06	1.47022e+06
Com_4437_pos	6-Phosphogluconic acid	C6 H13 O10 P	276.025	1.412	277.033	No results	No results	Full match	5.12574e+07	5.57389e+07	5.40782e+07	2.08392e+07	3.36731e+07	3.17561e+07	7.99453e+07	5.67292e+07	4.89964e+07	2.82925e+07	4.22205e+07	4.02162e+07
Com_1539_pos	Roquefortine C	C22 H23 N5 O2	389.181	6.451	390.188	Invalid mass	No results	No results	2.40652e+06	2.59884e+06	3.15594e+06	2.15531e+07	5.89659e+06	6.30788e+06	3.00774e+06	3.57177e+06	3.9807e+06	3.7232e+08	2.36563e+07	1.4113e+07
Com_10438_pos	N1-[1-(2,4-dichlorobenzoyl)-4-piperidyl]cyclohexane-1-carboxamide	C19 H24 Cl2 N2 O2	382.125	9.133	383.132	Invalid mass	No results	No results	3.94721e+06	2.47525e+06	5.65126e+06	2.93584e+06	1.98545e+06	3.52773e+06	4.93153e+06	9.24918e+06	1.38905e+07	1.61491e+07	1.83837e+07	7.26971e+06
Com_13169_pos	RQH	C17 H29 N9 O5	896.475	14.467	897.485	Invalid mass	No results	No results	5.15457e+06	3.36505e+06	1.10832e+07	1.51987e+06	1.31098e+06	1.52898e+06	1.04612e+06	1.05203e+06	1.15631e+06	1.16133e+06	1.26807e+06	1.21887e+06
Com_9797_pos	Tetranor-12(S)-HETE	C16 H26 O3	288.171	13.181	289.178	Invalid mass	No results	No results	8.9546e+06	6.91269e+06	9.06082e+06	1.28816e+07	9.7348e+06	1.08652e+07	7.39534e+06	1.65643e+07	2.09383e+07	1.25659e+07	1.14814e+07	1.77629e+07
Com_1378_pos	Eicosapentaenoic acid ethyl ester	C22 H34 O2	347.281	14.066	348.288	Invalid mass	No results	No results	2.76374e+08	2.90221e+08	2.61151e+08	2.50967e+08	2.69604e+08	2.76519e+08	2.87668e+08	3.11602e+08	2.90804e+08	3.11984e+08	4.26843e+08	3.24187e+08
Com_104_pos	9-Oxo-10(E),12(E)-octadecadienoic acid	C18 H30 O3	294.22	13.788	295.227	Full match	No results	Full match	6.04092e+07	6.29369e+07	3.96299e+07	8.68613e+09	4.10996e+09	4.7807e+09	8.76321e+07	4.75746e+08	6.73475e+08	8.65642e+08	1.15567e+09	1.01464e+09
Com_803_pos	Capric acid	C10 H20 O2	172.147	10.542	173.154	No results	No results	Full match	4.53602e+06	4.57789e+06	5.98166e+06	7.86105e+08	5.20747e+08	5.7008e+08	9.48671e+06	1.26611e+08	2.17305e+08	1.20901e+08	3.32813e+08	3.11764e+08
Com_14318_pos	Jervine	C27 H39 N O3	403.309	15.145	404.317	Invalid mass	No results	No results	723538	715236	707088	885244	2.14519e+06	8.95801e+06	836792	867259	1.26849e+06	925666	1.00866e+06	866247
Com_160_pos	Palmitic Acid	C16 H32 O2	273.267	12.202	274.274	Invalid mass	No results	No match	1.45779e+09	1.55391e+09	2.52186e+09	1.32562e+09	2.17117e+09	1.64314e+09	1.70124e+09	2.06829e+09	1.67955e+09	2.20738e+09	5.88327e+09	1.51567e+09
Com_2431_pos	alpha-Ionone	C13 H20 O	192.152	8.542	193.159	No results	No results	Full match	6.37996e+07	7.33145e+07	4.01182e+07	1.814e+08	1.07894e+08	1.37842e+08	9.91099e+07	1.02682e+08	9.43065e+07	1.9589e+08	1.77502e+08	1.56133e+08
Com_4519_pos	4,8,9,10-tetraphenyl-1,3-diazatricyclo[3.3.1.1~3,7~]decan-6-one	C32 H28 N2 O	456.226	14.367	457.234	Invalid mass	No results	No match	4.60375e+06	5.27947e+06	2.75537e+06	4.61514e+07	3.07366e+07	9.83621e+06	9.88158e+06	1.59569e+07	8.79409e+06	7.78396e+07	1.11224e+07	3.73093e+06
Com_10594_pos	dUDP	C9 H14 N2 O11 P2	388.009	7.703	389.016	No results	No results	Full match	1.47668e+07	7.72955e+06	8.54087e+06	849595	1.34125e+06	8.10586e+06	8.66615e+06	6.68735e+06	5.66969e+06	868906	1.78871e+07	902347
Com_1977_pos	SQH	C14 H22 N6 O6	370.161	10.093	371.168	Full match	No results	No results	2.40823e+08	2.08421e+08	1.99899e+08	2.62741e+08	7.60835e+07	1.73058e+08	1.96649e+08	1.10135e+08	1.07213e+08	1.53691e+08	2.28517e+08	1.55439e+08
Com_4829_pos	Palmitoylethanolamide	C18 H37 N O2	299.283	13.791	300.29	No results	No results	Full match	7.05116e+07	5.28069e+07	5.59614e+07	5.38443e+07	5.45883e+07	5.49092e+07	5.61403e+07	6.1944e+07	4.28382e+07	5.90686e+07	5.71841e+07	5.12251e+07
Com_6175_pos	Hydroxycitric acid	C6 H8 O8	208.022	1.098	209.029	No results	No results	Full match	6.47373e+06	1.48925e+07	1.51841e+07	3.76425e+07	4.43931e+07	4.6372e+07	4.10009e+07	4.86131e+07	4.73559e+07	4.04432e+07	3.48999e+07	3.78727e+07
Com_2173_pos	PC (18:2/18:2)	C44 H80 N O8 P	781.563	15.993	782.57	No results	Full match	No results	8.36587e+07	8.84956e+06	2.54632e+07	2.30219e+08	1.49091e+07	5.32e+07	4.41064e+06	4.336e+06	4.10939e+06	4.49737e+06	4.53603e+06	4.29221e+06
Com_13119_pos	L-Cystathionine	C7 H14 N2 O4 S	222.068	8.963	223.075	No results	No results	Full match	2.02189e+06	2.06604e+06	1.11787e+07	9.36749e+06	3.75301e+06	7.09849e+06	5.36866e+06	5.18431e+06	4.99107e+06	8.44602e+06	5.57158e+06	6.13277e+06
Com_9959_pos	Demethylnobiletin	C20 H20 O8	388.118	10.179	389.125	No results	No results	Full match	815923	795182	841172	2.6861e+06	1.50947e+06	1.72324e+06	1.67326e+06	2.31109e+06	1.93677e+06	1.51744e+06	2.02083e+07	3.54937e+06
Com_3355_pos	2-(cyclopropylcarbonyl)-3-(4-fluoroanilino)acrylonitrile	C13 H11 F N2 O	252.067	7.161	253.075	Invalid mass	No results	No results	6.81644e+06	6.31667e+06	8.34375e+06	6.25359e+06	1.21983e+08	7.95193e+06	1.19265e+07	8.78578e+06	8.99056e+06	4.07803e+06	1.66987e+07	4.05762e+06
Com_5799_pos	methyl 2-{[(4-oxo-3,4-dihydrophthalazin-1-yl)methyl]thio}acetate	C12 H12 N2 O3 S	264.057	5.872	265.065	Full match	No results	No results	1.60976e+06	911927	2.41045e+06	5.35756e+07	4.08984e+07	3.20126e+07	2.60457e+06	3.94759e+07	4.58654e+07	1.40056e+07	2.16905e+07	2.90545e+07
Com_12035_pos	Rosmarinic acid	C18 H16 O8	377.116	6.39	378.123	Invalid mass	No results	No results	844705	839437	882333	3.47413e+06	2.85065e+06	1.0489e+06	2.85733e+06	5.35902e+06	8.3819e+06	1.36436e+07	3.18633e+06	3.44851e+06
Com_4889_pos	LLK	C18 H36 N4 O4	372.275	7.508	373.282	Full match	No results	No results	741137	4.26149e+06	667560	1.69684e+07	1.70785e+07	1.55826e+07	7.90659e+06	4.87672e+06	4.15939e+06	6.93202e+07	2.46712e+07	2.49651e+07
Com_17803_pos	2-hydroxy-3,6-diphenylcyclohexyl acetate	C20 H22 O3	332.141	8.296	333.148	Invalid mass	No results	No results	289411	284300	295469	4.24486e+06	973785	1.63968e+06	435631	363547	375381	383656	407458	401426
Com_20356_pos	Oxyresveratrol	C14 H12 O4	244.075	6.991	245.082	No results	No results	Full match	98067.2	96686.6	178557	1.35991e+06	678783	674491	406360	181226	163819	134411	1.14419e+06	123952
Com_1283_pos	6-(7-methyloctyl)-1H,3H,4H,6H-furo[3,4-c]furan-1-one	C15 H24 O3	252.171	10.768	253.178	Invalid mass	No results	No results	8.37007e+06	8.35433e+06	1.4641e+07	4.72937e+08	2.06224e+08	2.42975e+08	1.86396e+07	7.83644e+07	8.9618e+07	1.14818e+08	1.02786e+08	9.85834e+07
Com_10222_pos	Bakuchiol	C18 H24 O	256.183	13.489	257.19	No results	No results	Full match	1.12408e+06	1.03767e+06	1.04546e+06	1.92428e+07	5.1904e+06	8.3235e+06	1.86521e+06	1.91301e+06	2.26923e+06	1.77661e+06	1.66272e+06	1.71124e+06
Com_11004_pos	LPE 17:2	C22 H42 N O7 P	463.271	14.083	464.279	No results	Full match	No results	712389	678727	638925	1.44451e+06	875200	959111	884529	854186	1.18622e+06	1.65122e+07	1.04541e+06	933828
Com_17462_pos	(2E)-N-(4-acetamidobutyl)-3-(4-hydroxy-3-methoxyphenyl)prop-2-enamide	C16 H22 N2 O4	328.132	10.49	329.139	Invalid mass	No results	No match	697502	667200	645836	1.02701e+06	852152	4.6461e+06	813255	892820	903487	913987	2.12296e+06	894163
Com_77_pos	Oleoyl ethylamide	C20 H39 N O	309.303	15.354	310.311	Full match	No results	No results	4.81692e+09	9.53686e+09	8.10449e+09	6.49258e+09	1.29729e+10	3.16157e+09	3.99252e+09	1.57868e+09	2.80581e+09	1.80783e+09	2.17455e+09	2.02604e+09
Com_19276_pos	Bisulfurous Acid	C11 H8 O2	172.053	15.005	173.06	No results	No results	Full match	824468	929270	866530	1.41361e+06	1.12135e+06	1.03669e+06	900215	769199	903483	2.62095e+06	1.0281e+06	909649
Com_18539_pos	Cucurbitacin B	C32 H46 O8	558.319	13.773	559.327	No results	No results	Full match	249184	248695	236210	562345	407412	443131	298561	318628	349841	3.43506e+06	364692	346137
Com_11539_pos	Bergenin	C14 H16 O9	328.08	2.153	329.087	No results	No results	Full match	2.87386e+06	2.84426e+06	1.37492e+06	7.63901e+06	1.5023e+07	6.23092e+06	2.70136e+06	5.88027e+06	1.55996e+06	1.57466e+06	1.98785e+06	5.56746e+06
Com_9577_pos	Alkannin	C16 H16 O5	288.103	9.271	289.111	No results	Invalid mass	No results	5.07344e+06	3.3792e+06	3.51646e+06	1.23468e+07	8.43969e+06	8.4232e+06	9.5885e+06	1.80659e+07	2.18728e+07	1.19366e+07	1.83595e+07	1.3599e+07
Com_12313_pos	KNK	C16 H32 N6 O5	388.244	6.9	389.252	Full match	No results	No results	856118	810504	927288	949004	916918	954364	971692	953098	946715	1.29666e+07	1.19778e+06	979263
Com_1850_pos	alpha-Keto-gamma-(methylthio)butyric acid	C5 H8 O3 S	148.02	1.413	149.027	No results	No results	Full match	2.1764e+07	1.8093e+07	2.22858e+07	1.64923e+08	2.90861e+08	2.61527e+08	2.94666e+07	3.44112e+07	3.85723e+07	4.23231e+07	1.44981e+08	9.34754e+07
Com_19343_pos	4-O-p-Coumaroylquinic acid	C16 H18 O8	338.099	6.739	339.106	No results	No results	Full match	659613	987045	724167	617632	468515	1.20505e+06	515099	1.00528e+06	963812	2.55741e+06	2.30456e+06	669421
Com_9794_pos	N-[(4-hydroxy-3-methoxyphenyl)methyl]-8-methylnonanamide	C18 H29 N O3	329.19	10.853	330.197	Invalid mass	No results	No results	5.08429e+06	4.45613e+06	1.74692e+06	1.31558e+07	8.56026e+06	5.40551e+06	2.08585e+06	3.87841e+06	4.54306e+06	1.88963e+07	1.40556e+07	2.09445e+07
Com_1719_pos	N', N''-DiFeruloylspermidine	C27 H35 N3 O6	497.253	14.032	498.26	No results	No results	Full match	4.63251e+06	2.63546e+06	1.34963e+06	4.19075e+07	2.60809e+07	2.12837e+07	2.28585e+07	6.48468e+07	6.82093e+07	3.19213e+08	3.62517e+07	2.00625e+07
Com_1699_pos	Nicotinate ribonucleoside	C11 H13 N O6	255.075	1.347	256.082	No results	No results	Full match	3.23799e+08	2.05757e+08	8.41601e+07	1.69937e+07	3.41096e+07	2.80473e+07	1.02988e+08	6.90266e+07	5.80788e+07	6.07373e+07	5.96243e+07	5.6554e+07
Com_17167_pos	Loureirin A	C17 H18 O4	286.121	8.138	287.128	No results	No results	Full match	620642	701833	1.52518e+06	4.68377e+06	2.92214e+06	4.98298e+06	2.4339e+06	2.25281e+06	2.12503e+06	2.64474e+06	4.70823e+06	2.4167e+06
Com_302_pos	6-O-(2-Methylbutanoyl)-汐-D-glucopyranosyl 汐-D-glucopyranoside	C17 H30 O12	448.157	7.424	449.164	Invalid mass	No results	No match	859861	804285	812115	5.21401e+06	2.60515e+09	4.41909e+07	8.53528e+06	1.21581e+07	1.05117e+07	1.72272e+06	4.97719e+06	3.08528e+06
Com_18302_pos	Akebia saponin D	C47 H76 O18	928.502	14.458	929.51	No results	No results	Full match	125656	183040	3.69278e+06	179830	147890	157061	117315	124588	138344	129076	156491	149420
Com_5420_pos	KKK	C18 H38 N6 O4	201.148	7.101	202.155	Invalid mass	No results	No results	917022	875909	897485	5.94027e+07	1.74768e+07	1.92398e+07	1.1182e+06	1.11133e+06	1.16501e+06	1.18748e+06	1.28423e+06	1.15834e+06
Com_14121_pos	7-(4-methylpiperazino)pyrimido[4,5-d]pyrimidine-2,4(1H,3H)-dithione	C11 H14 N6 S2	294.072	8.109	295.079	Full match	No results	No results	3.71066e+06	3.09443e+06	2.51339e+06	9.29887e+06	6.13602e+06	6.0425e+06	2.12737e+06	1.17129e+06	1.31535e+06	2.02694e+06	1.66111e+06	2.21306e+06
Com_295_pos	Cycloleucine	C6 H11 N O2	129.079	1.141	130.087	No results	No results	Full match	4.37039e+08	4.68852e+08	7.63208e+08	1.64731e+09	1.71747e+09	1.675e+09	1.62954e+09	1896414502	1.88892e+09	2.65366e+09	1.71063e+09	1.85063e+09
Com_805_pos	Bullatine A	C22 H33 N O2	343.25	14.262	344.257	No results	No results	Full match	5.1781e+06	4.95121e+06	3.985e+06	1.03981e+08	6.00567e+07	6.19144e+07	6.30867e+06	1.31788e+07	1.9084e+07	3.45693e+08	7.84808e+08	5.83572e+08
Com_7016_pos	ethyl 5-hydroxy-4-oxo-4H-chromene-2-carboxylate	C12 H10 O5	234.051	6.35	235.058	Invalid mass	No results	No results	8.49788e+06	7.84877e+06	810188	3.6778e+07	1.67318e+07	3.92677e+07	969215	5.10344e+06	6.63601e+06	3.52274e+06	2.02177e+07	1.50984e+07
Com_7817_pos	16-Heptadecyne-1,2,4-triol	C17 H32 O3	306.218	13.759	307.225	Invalid mass	No results	No results	1.01099e+07	9.50416e+06	1.21686e+07	9.65302e+06	1.03931e+07	9.64562e+06	1.13347e+07	2.61914e+07	3.21336e+07	9.61761e+06	1.20335e+07	1.52091e+07
Com_9960_pos	IAA-Asp	C14 H14 N2 O5	290.091	8.877	291.098	No results	No results	Full match	5.44983e+06	3.80965e+06	4.05535e+06	7.77056e+06	6.36074e+06	2.0206e+07	3.98339e+06	4.24692e+06	4.06354e+06	4.14585e+06	1.24803e+07	4.55234e+06
Com_1789_pos	Brevifolincarboxylic acid	C13 H8 O8	292.022	7.508	293.03	No results	Full match	No results	2.65786e+06	2.39798e+06	2.394e+06	3.16126e+06	3.41334e+06	3.04515e+08	2.95566e+06	3.17667e+06	3.19475e+06	3.09617e+06	4.92564e+07	4.91455e+06
Com_8489_pos	Ligustilide	C12 H14 O2	190.1	11.31	191.107	No results	Full match	Full match	2.87058e+06	1.17907e+06	1.44427e+06	2.74233e+07	1.90222e+07	1.44633e+07	4.23952e+06	4.28588e+06	4.92334e+06	3.48563e+06	3.67753e+06	4.44584e+06
Com_9067_pos	1-(3-ethyl-2,4-dihydroxy-6-methoxyphenyl)butan-1-one	C13 H18 O4	238.123	10.555	239.13	Invalid mass	No results	No results	7.92217e+06	3.4919e+06	1.26371e+07	1.66385e+07	9.26168e+06	5.19818e+06	6.47567e+06	1.78129e+07	2.4321e+07	2.37347e+07	5.24612e+06	1.35576e+06
Com_6231_pos	Zeatin-7-N-glucoside	C16 H23 N5 O6	381.165	6.501	382.172	Full match	No results	Full match	1.26598e+07	1.03164e+07	1.36202e+07	4.05926e+07	2.40076e+07	2.81713e+07	3.92464e+07	4.19808e+07	4.39069e+07	1.73158e+07	4.78803e+07	4.42939e+07
Com_3223_pos	2,4-dichloro-N-{2-[(2-furylmethyl)amino]-1-methyl-2-oxoethyl}benzamide	C15 H14 Cl2 N2 O3	362.019	1.088	363.026	Invalid mass	No results	No results	6.42997e+07	7.24276e+07	7.71721e+07	1.11969e+08	1.25004e+08	1.28445e+08	1.25128e+08	1.15306e+08	1.09475e+08	1.27595e+08	1.12682e+08	1.29572e+08
Com_11367_pos	methyl 4-{[(4-nitrophenyl)sulfonyl]oxy}adamantane-2-carboxylate	C18 H21 N O7 S	417.085	8.013	418.092	Invalid mass	No results	No results	5.66504e+06	5.12971e+06	4.73152e+06	1.54609e+07	6.99879e+06	9.28688e+06	2.95921e+06	9.32518e+06	6.33973e+06	1.15509e+07	4.89189e+06	1.25992e+07
Com_120_pos	Monoolein	C21 H40 O4	356.293	14.991	357.3	Full match	No results	Full match	2.14832e+07	2.95078e+07	2.11687e+07	7.74859e+09	6.18146e+09	3.16648e+09	3.6786e+07	1.11612e+08	5.24571e+08	5.63667e+08	1.33103e+09	1.83943e+09
Com_3804_pos	Dl-Glyceraldehyde3-phosphate	C3 H7 O6 P	169.999	1.193	171.006	No results	No results	Full match	8.57795e+07	8.72122e+07	7.77334e+07	5.8604e+07	7.67073e+07	8.94881e+07	8.58917e+07	1.00045e+08	9.11595e+07	8.23472e+07	8.2736e+07	9.73485e+07
Com_10288_pos	Topotecan	C23 H23 N3 O5	421.165	6.368	422.172	No results	No results	Full match	9.05364e+06	7.96972e+06	8.25371e+06	1.67957e+07	9.6821e+06	1.75151e+07	1.51897e+07	1.3496e+07	1.8968e+07	5.83121e+06	1.53804e+07	1.32458e+07
Com_2705_pos	Sclareol Glycol	C16 H30 O2	254.225	14.444	255.232	No results	No results	Full match	1.47034e+07	6.8208e+06	8.65068e+06	2.21473e+07	2.86835e+07	1.68417e+08	1.71702e+07	1.96379e+07	2.20583e+07	7.69789e+06	4.68805e+07	1.57066e+07
Com_14370_pos	6-phenyl-1,2,3,4-tetrahydro-2,5-benzodiazocin-1-one	C16 H14 N2 O	272.089	7.495	273.096	Invalid mass	No results	No match	1.59714e+06	1.24343e+06	1.86076e+06	3.44511e+06	2.47386e+06	4.7562e+06	2.42919e+06	3.72512e+06	6.41628e+06	3.52708e+06	8.86608e+06	3.40612e+06
Com_12199_pos	L-Argininosuccinate	C10 H18 N4 O6	290.123	6.326	291.13	No results	No results	Full match	3.36047e+06	2.65385e+06	4.12063e+06	1.32089e+07	1.20728e+07	1.32286e+07	8.43082e+06	1.1123e+07	8.37901e+06	1.00491e+07	6.2111e+06	1.0339e+07
Com_19480_pos	(+)-Catechin	C15 H14 O6	290.079	9.414	291.086	No results	No results	Full match	534600	458560	773654	391650	100719	2.38258e+06	613539	776749	689090	225652	2.01559e+06	216122
Com_3806_pos	Acetaminophen	C8 H9 N O2	151.064	1.958	152.071	No results	No results	Full match	4.51015e+07	4.82134e+07	4.98039e+07	1.00013e+08	8.49456e+07	9.06565e+07	8.85833e+07	6.14564e+07	6.70021e+07	5.91157e+07	6.75411e+07	7.14985e+07
Com_9902_pos	Sugiol	C20 H28 O2	300.208	13.426	301.215	No results	No results	Full match	114110	111309	114981	2.04565e+07	9.61301e+06	9.71846e+06	223218	3.06091e+06	8.21047e+06	1.398e+06	2.15858e+06	2.24665e+06
Com_2857_pos	2-{[(4,5-dimethoxy-2-nitrophenethyl)imino]methyl}phenol	C17 H18 N2 O5	348.133	8.091	349.14	Invalid mass	No results	No results	3.50564e+06	3.52675e+06	3.58384e+06	1.56668e+08	5.73631e+07	5.78091e+07	5.23536e+06	6.62799e+06	1.31599e+07	5.63544e+06	9.07456e+06	7.72286e+06
Com_4206_pos	FQH	C20 H26 N6 O5	860.403	13.851	861.411	Invalid mass	No results	No results	507816	481702	489804	8.60948e+07	4.0414e+07	4.80477e+07	7.40369e+06	5.42031e+06	9.13207e+06	1.62599e+06	1.39548e+07	1.43273e+07
Com_18068_pos	3-Hydroxy-9,10-Dimethoxypterocarpan	C17 H16 O5	300.1	10.482	301.107	No results	No results	Full match	830206	803726	778073	2.5501e+06	1.84509e+06	3.95783e+06	997493	1.04764e+06	1.10983e+06	1.10113e+06	1.67289e+06	1.14207e+06
Com_6091_pos	Cinnamaldehyde	C9 H8 O	132.058	7.878	133.065	No results	No results	Full match	9.63214e+06	1.19397e+07	1.14701e+07	4.18521e+07	2.41689e+07	4.7949e+07	1.30146e+07	2.44355e+07	1.88944e+07	1.67905e+07	4.96514e+07	2.07973e+07
Com_15517_pos	Trehalose 6-phosphate	C12 H23 O14 P	422.083	8.923	423.091	No results	No results	Full match	6.86853e+06	6.12436e+06	5.75329e+06	7.04912e+06	3.0555e+06	4.08632e+06	5.37389e+06	6.47746e+06	5.49167e+06	2.6901e+06	7.13205e+06	6.1e+06
Com_12363_pos	5-Methylcytosine	C5 H7 N3 O	125.059	1.336	126.067	No results	No results	Full match	8.01398e+06	6.1483e+06	6.42645e+06	3.06075e+06	8.91197e+06	8.21629e+06	8.71479e+06	9.54554e+06	1.11142e+07	1.09252e+07	9.12012e+06	1.28357e+07
Com_1176_pos	(2R,3S,4S,5R,6R)-2-(hydroxymethyl)-6-(2-phenylethoxy)oxane-3,4,5-triol	C14 H20 O6	306.108	9.004	307.116	Invalid mass	No results	No results	2.10829e+07	2.93888e+07	2.5701e+07	9.47641e+07	8.70897e+07	9.82593e+07	1.20631e+08	9.42614e+07	9.8617e+07	5.17108e+08	2.67272e+08	3.59283e+08
Com_1016_pos	Kinetin	C10 H9 N5 O	237.064	2.023	238.071	Invalid mass	No results	No results	9.5002e+07	5.5033e+07	6.12001e+07	4.52165e+08	6.04974e+08	3.4689e+08	2.26963e+08	3.03738e+08	2.62275e+08	2.01773e+08	2.45385e+08	2.44734e+08
Com_10248_pos	YLK	C21 H34 N4 O5	422.254	6.836	423.261	Full match	No results	No results	1.10557e+06	1.06041e+06	1.11669e+06	2.77992e+06	1.67408e+06	2.2226e+06	1.47971e+06	1.15632e+06	1.22378e+06	1.91282e+07	2.71443e+06	1.64332e+06
Com_812_pos	Isoquinoline	C9 H7 N	129.058	8.497	130.065	Full match	No results	No results	1.5617e+08	1.01532e+08	2.66689e+08	4.97751e+08	7.79932e+08	3.53586e+08	2.92637e+08	6.25289e+08	5.29655e+08	3.34545e+08	7.29834e+08	2.37066e+08
Com_17124_pos	3-Butylidenephthalide	C12 H12 O2	188.084	6.522	189.091	No results	No results	Full match	1.97654e+06	2.32711e+06	2.10606e+06	5.04366e+06	3.04797e+06	4.4919e+06	3.76188e+06	3.39518e+06	3.98427e+06	3.94742e+06	3.8187e+06	2.41097e+06
Com_8669_pos	Oxohongdenafil	C25 H32 N6 O4	480.256	8.636	481.264	Invalid mass	No results	No results	7.80595e+06	7.47319e+06	8.57739e+06	2.64367e+07	1.56199e+07	1.43411e+07	1.34547e+07	1.15141e+07	1.51703e+07	2.46505e+07	1.5599e+07	1.54848e+07
Com_4340_pos	S-(5-Adenosy)-L-Homocysteine	C14 H20 N6 O5 S	384.12	9.482	385.127	No results	No results	Full match	1.50559e+07	8.77927e+06	1.61216e+07	8.26145e+07	2.32753e+07	3.00647e+07	1.31556e+07	4.73272e+07	3.8556e+07	2.08037e+07	2.49571e+07	2.2054e+07
Com_1526_pos	Tyr-Tyr	C18 H20 N2 O5	327.111	6.34	328.118	No results	Invalid mass	No results	1.22912e+06	4.53781e+06	1.23173e+06	8.14925e+07	7.22755e+07	6.19917e+07	3.75111e+08	5.7007e+07	1.00576e+08	2.53507e+07	3.18526e+07	1.11366e+07
Com_14754_pos	6汕-Oxycodol N-oxide	C18 H23 N O5	333.158	9.187	334.166	Full match	No results	No results	2.53175e+06	3.65879e+06	2.42542e+06	7.88075e+06	6.4979e+06	7.44185e+06	4.22385e+06	4.82241e+06	3.82947e+06	8.21956e+06	6.9017e+06	6.15963e+06
Com_3582_pos	3-[(4-hydroxyphenyl)methyl]-octahydropyrrolo[1,2-a]pyrazine-1,4-dione	C14 H16 N2 O3	260.117	7.49	261.124	Full match	No results	No results	1.18854e+06	1.53333e+06	832771	1.0946e+08	5.12482e+07	4.66174e+07	1.61755e+06	5.1474e+06	6.87766e+06	2.11586e+07	3.33537e+07	2.6213e+07
Com_8275_pos	YLH	C21 H29 N5 O5	415.246	8.054	454.209	Invalid mass	No results	No results	2.49377e+07	1.81579e+07	1.34141e+06	1.25936e+07	604451	2.87912e+07	1.81643e+06	4.12749e+06	3.67117e+06	4.85323e+06	2.75909e+06	3.19781e+06
Com_4688_pos	Deguelin	C23 H22 O6	394.141	10.257	377.138	No results	No results	Full match	528002	510707	490590	7.35566e+07	3.56912e+07	5.7034e+07	712783	5.51065e+06	6.07936e+06	3.16839e+06	1.40052e+07	8.17861e+06
Com_3993_pos	FRH	C21 H30 N8 O4	458.242	14.694	459.249	Invalid mass	No results	No results	1.05708e+07	9.5498e+06	4.59754e+06	2.4758e+07	2.35784e+07	3.76743e+07	1.67013e+07	6.49159e+07	9.33592e+07	2.70409e+07	5.16429e+07	2.1401e+07
Com_20469_pos	Moslosooflavone	C17 H14 O5	298.085	8.861	299.092	No results	No results	Full match	499237	370923	381271	551620	484891	510012	678639	796675	1.13432e+06	961373	1.22725e+06	686587
Com_20665_pos	Picrotoxinin	C15 H16 O6	292.095	10.616	293.102	No results	No results	Full match	878629	807733	428571	685132	640108	913662	626514	386570	853641	841470	739691	769914
Com_18988_pos	1-Naphthaleneacetic acid	C12 H10 O2	186.068	8.26	187.076	No results	No results	Full match	1.3131e+06	1.49588e+06	1.51116e+06	2.95032e+06	1.51451e+06	2.32061e+06	1.42511e+06	1.98071e+06	1.74481e+06	1.93829e+06	2.45659e+06	1.70991e+06
Com_9324_pos	Isoxanthohumol	C21 H22 O5	354.147	9.005	355.155	No results	No results	Full match	5.16758e+06	5.48723e+06	1.24647e+07	1.43998e+07	8.77529e+06	2.29803e+07	7.41541e+06	2.10642e+07	2.04482e+07	1.00933e+07	1.42317e+07	7.58245e+06
Com_515_pos	gamma,gamma-Dimethylallyl pyrophosphate	C5 H12 O7 P2	246.007	1.103	247.014	No results	No results	Full match	1.28552e+09	1.19677e+09	1.1561e+09	9.51228e+08	4.11236e+08	9.29653e+08	1.3719e+09	1.02955e+09	1.02111e+09	1.37848e+09	1.3702e+09	1.17444e+09
Com_4570_pos	N-Desmethyl sildenafil	C21 H28 N6 O4 S	460.193	10.666	461.2	Invalid mass	No results	No results	2.27358e+06	1.64601e+06	2.04553e+06	5.49886e+06	5.92363e+06	3.73602e+06	6.49651e+07	6.27901e+07	7.67068e+07	7.05013e+06	1.47216e+07	1.7345e+07
Com_14639_pos	1-Monopalmitin	C19 H38 O4	330.278	14.039	331.285	No results	No results	Full match	1.51629e+06	1.28259e+06	1.3412e+06	1.46986e+06	948309	1.32989e+06	2.46796e+06	5.08021e+06	8.43287e+06	1.91666e+06	6.0486e+06	6.4184e+06
Com_14294_pos	4-(5-propyl-2-pyridyl)benzonitrile	C15 H14 N2	244.097	12.581	245.104	Invalid mass	No results	No results	3.31954e+06	3.18939e+06	4.25269e+06	8.99765e+06	5.09056e+06	5.32173e+06	2.20898e+06	2.60512e+06	2.50486e+06	2.99075e+06	6.95024e+06	3.97562e+06
Com_15354_pos	N-Caffeoyl putrescine	C13 H18 N2 O3	250.132	8.128	251.139	No results	No results	Full match	645840	621811	606744	951344	748106	823368	813279	7.35766e+06	4.24785e+06	877120	949381	897775
Com_18992_pos	N-Methyl-L-arginine hydrochloride	C7 H17 Cl N4 O2	224.103	15.307	225.11	No results	No results	Full match	878602	957099	875053	730794	2.94697e+06	962472	659127	1.57862e+06	1.00537e+06	810632	1.07501e+06	1.04596e+06
Com_20501_pos	Triacanthine	C10 H13 N5	203.116	12.352	204.124	No results	No results	Full match	82547.2	80874	84444.3	408593	239320	114797	233950	106175	109105	105538	1.18879e+06	146091
Com_19355_pos	3-[(4-chlorophenyl)thio]-1-phenylprop-2-en-1-one	C15 H11 Cl O S	296.002	0.97	297.009	Invalid mass	No results	No results	2.17404e+06	1.56946e+06	1.51407e+06	1.59592e+06	2.54243e+06	1.50841e+06	1.85923e+06	1.7708e+06	1.63304e+06	1.19312e+06	1.62768e+06	2.09486e+06
Com_8174_pos	beta-Caryophyllene	C15 H24	204.188	15.45	205.195	No results	No results	Full match	3.06961e+06	2.94626e+06	2.21861e+06	9.16964e+06	1.4048e+07	2.95222e+07	3.07419e+06	2.31188e+06	5.5671e+06	2.2036e+06	3.40065e+06	4.19599e+06
Com_6152_pos	Artemether	C16 H26 O5	298.178	10.612	299.186	No results	No results	Full match	1.90461e+07	1.03136e+07	1.26787e+07	1.01571e+07	2.61262e+06	3.21683e+06	7.77619e+06	2.22762e+07	2.4132e+07	4.88262e+07	2.91545e+07	8.89897e+06
Com_15424_pos	Fargesin	C21 H22 O6	370.143	10.012	371.15	No results	No results	Full match	491566	476264	478247	7.27103e+06	5.27219e+06	4.44139e+06	562157	599511	615477	614683	621705	828190
Com_5739_pos	Pilocarpine	C11 H16 N2 O2	208.122	1.399	209.129	No results	No results	Full match	8.17737e+06	6.08653e+06	6.04827e+06	1.61401e+07	2.37249e+07	2.55168e+07	5.44207e+07	3.1416e+07	2.9646e+07	4.80876e+07	2.38455e+07	2.54263e+07
Com_8214_pos	N-[4-(benzyloxy)phenyl]-N'-[2-chloro-6-(4-methoxyphenoxy)benzyl]urea	C28 H25 Cl N2 O4	510.136	8.743	511.144	Invalid mass	No results	No results	1.72531e+07	1.72202e+07	1.18857e+07	9.73131e+06	2.64353e+06	5.54087e+06	2.92333e+07	1.10151e+07	5.08626e+06	8.35109e+06	9.30673e+06	9.14386e+06
Com_4005_pos	PC (6:0/7:0)	C21 H42 N O8 P	467.266	13.991	468.273	No results	Full match	No results	828894	830006	873355	9.28376e+07	2.57659e+07	5.34401e+07	8.60912e+06	7.49265e+07	8.68013e+07	4.50451e+06	7.88606e+06	1.15492e+07
Com_2312_pos	10-methoxy-4H-benzo[4,5]cyclohepta[b]thiophen-4-one	C14 H10 O2 S	242.041	6.786	243.048	Full match	No results	No results	1.20152e+06	1.16567e+06	2.01081e+06	1.49286e+08	1.00213e+08	8.82569e+07	1.12079e+08	1.70969e+08	1.76839e+08	2.12538e+08	5.90282e+07	3.91079e+07
Com_5500_pos	4-oxododecanedioic acid	C12 H20 O5	266.113	8.863	267.121	Invalid mass	No results	No results	8.72313e+06	9.91434e+06	9.30919e+06	5.82613e+07	3.79801e+07	3.69975e+07	1.42428e+07	2.16574e+07	2.20272e+07	1.9886e+07	2.06783e+07	2.03156e+07
Com_7290_pos	(-)-Menthol	C10 H20 O	156.152	10.082	157.159	No results	No results	Full match	4.47334e+06	4.61866e+06	1.3146e+07	2.72188e+07	1.10808e+07	1.78625e+07	1.63558e+07	2.60518e+07	3.66716e+07	2.13124e+07	1.84341e+07	1.15422e+07
Com_3331_pos	Patchouli alcohol	C15 H26 O	222.199	14.323	223.206	No results	No results	Full match	1.23364e+08	1.20356e+08	9.95322e+07	9.93489e+07	1.02294e+08	9.92461e+07	8.55571e+07	8.79877e+07	1.08081e+08	7.69114e+07	7.6576e+07	8.53799e+07
Com_11694_pos	Peucedanol	C14 H16 O5	264.1	7.608	265.107	No results	Full match	No results	8.20456e+06	4.80504e+06	6.60777e+06	1.45409e+07	1.12417e+07	1.1196e+07	1.16607e+07	1.00277e+07	4.94901e+06	9.42034e+06	1.25619e+07	9.87058e+06
Com_7813_pos	Isomucronulatol-7-O-glucoside	C23 H28 O10	464.167	8.047	465.174	No results	No results	Full match	2.35512e+07	1.4666e+07	7.66624e+06	3.21756e+07	1.46897e+07	2.14907e+07	1.17802e+07	2.48315e+07	2.08698e+07	1.4129e+07	4.73933e+06	6.18097e+06
Com_11078_pos	Dehydro-23-O-Acetylalisol B	C32 H48 O5	512.349	14.36	513.356	No results	No results	Full match	1.01133e+06	572734	1.01798e+06	1.63286e+07	6.95794e+06	3.79295e+06	1.03508e+06	1.62648e+06	1.60724e+06	1.46658e+06	1.9858e+06	1.63821e+06
Com_15249_pos	L-lysine	C6 H14 N2 O2	146.106	11.127	147.114	No results	No results	Full match	2.56258e+06	1.55315e+06	3.90984e+06	5.00589e+06	2.74012e+06	2.7774e+06	2.98973e+06	5.73625e+06	5.53103e+06	3.49301e+06	7.52376e+06	4.94584e+06
Com_19946_pos	Lactucin	C15 H16 O5	276.1	8.742	277.107	No results	No results	Full match	583838	589010	725632	1.20264e+06	972032	1.11274e+06	1.05788e+06	1.10974e+06	1.35966e+06	1.42663e+06	1.6326e+06	1.86024e+06
Com_4497_pos	iP9G	C16 H23 N5 O5	365.171	1.324	366.178	No results	No results	Full match	8.28589e+06	9.99958e+06	4.0846e+06	4.91056e+06	4.33551e+06	4.71366e+06	7.84371e+07	1.93561e+07	2.45948e+07	5.21362e+07	2.39477e+07	4.03055e+07
Com_12320_pos	Phylloquinone	C31 H46 O2	450.35	16.437	451.358	No results	No results	Full match	584249	746262	1.33767e+06	2.63953e+06	1.29458e+07	730285	666697	671579	686852	746341	715105	684225
Com_14421_pos	lupinine	C10 H19 N O	169.147	10.618	170.154	No results	No results	Full match	3.49595e+06	3.18693e+06	4.6611e+06	3.61608e+06	4.77384e+06	4.58497e+06	2.78052e+06	2.3508e+06	3.11128e+06	3.4967e+06	8.78642e+06	2.33811e+06
Com_14008_pos	Parishin E	C19 H24 O13	460.12	2.136	461.127	No results	No results	Full match	805772	833548	848188	2.82892e+06	9.50187e+06	3.37941e+06	1.17685e+06	5.80895e+06	1.15292e+06	1.19057e+06	1.1953e+06	3.91279e+06
Com_4445_pos	8-(1,2-dihydroxy-3-methylbut-3-en-1-yl)-7-methoxy-2H-chromen-2-one	C15 H16 O5	276.098	9.148	277.105	Invalid mass	No results	No results	730998	600934	581144	1.67006e+06	1.50126e+06	1.34255e+06	756736	776716	1.22268e+06	7.97119e+07	1.93666e+06	1.68889e+06
Com_9033_pos	Phellodensin F	C26 H30 O10	502.183	9.463	503.19	No results	No results	Full match	5.09838e+06	5.86087e+06	4.96979e+06	2.449e+07	1.53688e+07	1.66082e+07	7.1065e+06	1.56663e+07	1.67396e+07	8.30396e+06	7.14323e+06	1.51144e+07
Com_3261_pos	PE (17:1/17:2)	C39 H72 N O8 P	713.501	15.29	714.508	No results	Full match	No results	4.7531e+07	7.44183e+06	1.35551e+07	1.27604e+08	7.19521e+06	1.89613e+07	3.20676e+06	2.40041e+06	2.16595e+06	2.00563e+06	2.07845e+06	2.03053e+06
Com_17105_pos	Pterosin Z	C15 H20 O2	232.147	8.716	233.154	No results	No results	Full match	861271	610513	655184	5.07784e+06	1.11778e+06	1.0103e+06	1.2078e+06	1.40625e+06	1.45447e+06	1.53001e+06	1.84947e+06	1.47048e+06
Com_3927_pos	Lauric Acid	C12 H24 O2	200.178	11.883	201.185	No results	No results	Full match	6.45421e+06	6.496e+06	8.30968e+06	9.53328e+07	5.55432e+07	7.51123e+07	6.2371e+06	1.79587e+07	3.30501e+07	7.18163e+06	2.44864e+07	3.20381e+07
Com_3707_pos	DL-Panthenol	C9 H19 N O4	205.13	1.345	206.138	No results	No results	Full match	1.91806e+07	2.25568e+07	9.53717e+06	2.35117e+07	4.19608e+07	5.38071e+07	1.21767e+07	3.11813e+07	3.23354e+07	1.03567e+08	3.52016e+07	6.0906e+07
Com_10958_pos	Tianshic acid	C18 H37 N O5	347.268	10.058	348.275	No results	No results	Full match	4.92052e+06	7.01713e+06	2.3319e+06	1.66612e+07	9.59129e+06	1.32576e+07	6.78096e+06	4.10808e+06	5.28268e+06	4.42907e+06	5.46939e+06	6.84982e+06
Com_20_pos	2-oxopiperidine-3-carbohydrazide	C6 H11 N3 O2	157.085	1.232	158.093	Full match	No results	No results	2.4044e+10	2.41952e+10	9.08976e+09	3.06185e+10	1.78455e+10	3.02646e+10	2.01004e+10	2.6818e+10	2.36932e+10	3.86574e+10	4.3764e+10	4.43948e+10
Com_16521_pos	Gomisin N	C23 H28 O6	400.188	10.638	401.195	No results	No results	Full match	637189	602544	610023	1.53116e+06	5.831e+06	2.61111e+06	731458	833914	890957	845926	876988	848025
Com_1532_pos	2,4-Dihydroxybenzoic acid	C7 H6 O4	154.027	12.685	155.034	Full match	No results	Full match	1.08417e+06	1.1803e+06	971501	1.10952e+06	1.24126e+06	1.38026e+06	600963	1.35881e+06	1.3327e+06	3.74037e+08	1.57357e+06	609095
Com_15095_pos	Stigmasterol	C29 H48 O	412.371	15.847	413.378	No results	No results	Full match	1.61169e+06	1.60186e+06	1.5806e+06	1.91012e+06	2.08758e+06	7.74778e+06	1.95278e+06	1.91008e+06	1.95853e+06	2.07609e+06	2.20681e+06	2.11226e+06
Com_3461_pos	Neocnidilide	C12 H18 O2	194.131	11.428	195.139	No results	No results	Full match	2.81528e+06	2.07804e+06	2.75002e+06	1.15823e+08	7.87107e+07	9.0364e+07	2.57685e+06	2.06838e+07	2.93154e+07	1.27847e+07	3.57386e+07	3.80969e+07
Com_291_pos	4-hydroxy-3-(3-methylbut-2-en-1-yl)benzoic acid	C12 H14 O3	206.092	10.288	207.099	Invalid mass	No results	No results	1.41429e+07	2.96375e+07	2.82185e+07	2.67487e+09	1.39931e+09	1.64398e+09	4.30864e+07	7.89751e+08	9.84291e+08	2.27747e+08	1.08235e+09	1.00285e+09
Com_4555_pos	Xylitol	C5 H12 O5	152.069	1.347	153.076	No results	No results	Full match	1.64069e+07	1.98745e+07	1.98262e+07	1.2671e+07	7.5816e+07	7.70316e+07	4.25844e+07	1.91197e+07	6.60685e+07	6.69956e+07	2.3484e+07	6.01977e+07
Com_11417_pos	Furanodiene	C15 H20 O	216.152	13.408	217.159	No results	No results	Full match	898587	1.22632e+06	1.2529e+06	1.53182e+07	6.42447e+06	8.00167e+06	1.06017e+06	2.27602e+06	2.58868e+06	2.92631e+06	1.81802e+06	1.48826e+06
Com_10318_pos	Biliverdin	C33 H34 N4 O6	582.249	12.326	583.256	No results	No results	Full match	1.48393e+06	936987	2.36036e+06	2.05011e+06	1.13902e+06	1.9653e+06	1.1466e+06	1.38991e+06	1.76162e+06	1.88684e+07	6.52993e+06	1.65847e+06
Com_14741_pos	Aloesin	C19 H22 O9	376.117	9.141	377.125	Invalid mass	No results	No results	3.35595e+06	2.80061e+06	2.72227e+06	8.23824e+06	3.41759e+06	5.39512e+06	4.50631e+06	2.94874e+06	5.23003e+06	6.47266e+06	6.7997e+06	6.35198e+06
Com_458_pos	methyl 3,4,5-trihydroxycyclohex-1-ene-1-carboxylate	C8 H12 O5	205.095	1.368	206.103	Invalid mass	No results	No results	2.04586e+08	1.37618e+08	3.1354e+08	7.08271e+08	7.57305e+08	4.22947e+08	3.16712e+08	1.4037e+09	1.61032e+09	3.93195e+08	4.5047e+08	6.06091e+08
Com_4321_pos	Uracil	C4 H4 N2 O2	112.028	1.441	113.035	No results	No results	Full match	8.03444e+06	9.39386e+06	4.55933e+06	8.31566e+07	3.57286e+07	5.87959e+07	7.05507e+06	2.55637e+07	2.90873e+07	6.77056e+07	5.02963e+07	4.26421e+07
Com_429_pos	Reserpine	C33 H40 N2 O9	608.264	14.764	609.271	Invalid mass	No results	No results	1.72345e+06	1.68278e+06	1.42353e+06	1.46481e+09	1744380640	1.268e+09	1.63462e+07	2.66431e+07	8.28986e+07	1.11872e+07	9.04925e+07	1.02962e+08
Com_20677_pos	D-Panthotenate	C9 H17 N O5	219.111	10.726	220.118	No results	No results	Full match	895724	267723	120948	491349	366913	381177	258573	165887	295321	500114	363343	312630
Com_7565_pos	(R)-Prunasin	C14 H17 N O6	295.106	8.851	296.114	Full match	No results	No results	1.56778e+06	1.72402e+06	2.30778e+06	2.55599e+06	3.35976e+06	3.55134e+06	4.7569e+06	4.23388e+06	4.98436e+06	3.42685e+07	8.48187e+06	5.53103e+06
Com_541_pos	L-Iditol	C6 H14 O6	182.079	1.381	183.086	Full match	No results	Full match	6.23207e+07	7.61694e+07	8.2189e+07	7.63251e+08	7.71921e+08	9.28446e+08	1.72286e+08	1.06843e+09	9.4619e+08	1.2783e+09	7.75855e+08	1.18067e+09
Com_978_pos	gamma-Glutamylglutamine	C10 H17 N3 O6	275.112	1.329	276.119	No results	Full match	No results	6.34935e+08	4.72524e+08	1.96378e+08	1.21322e+08	4.49025e+08	8.62476e+07	1.9288e+08	1.61915e+08	8.30925e+07	4.21467e+08	1.98409e+08	2.84328e+08
Com_17936_pos	Trans-Zeatin	C10 H13 N5 O	219.112	8.837	439.232	No results	No results	Full match	585756	533561	530478	1.81796e+06	1.883e+06	4.10087e+06	1.28654e+06	1.32508e+06	919505	1.05973e+06	2.49575e+06	1.87653e+06
Com_3349_pos	3-Amino-4-methylpentanoic acid	C6 H13 N O2	131.095	1.347	132.102	No results	No results	Full match	8.01912e+06	5.08709e+06	5.75342e+06	8.46311e+06	1.27123e+07	1.7484e+07	5.30514e+07	1.22308e+08	9.12595e+07	3.82335e+07	5.20889e+07	6.2016e+07
Com_4077_pos	S-Adenosyl-methionine	C15 H22 N6 O5 S	398.138	1.268	399.145	No results	Full match	Full match	3.65528e+07	5.01891e+07	2.13753e+07	2.1474e+06	2.53683e+06	2.51166e+06	5.11719e+07	9.02356e+07	3.4056e+07	3.3802e+07	2.44216e+07	2.43618e+07
Com_16888_pos	Estrone	C18 H22 O2	265.205	13.712	266.212	Invalid mass	No results	No results	5.36327e+06	4.13832e+06	3.79233e+06	1.51833e+06	2.60829e+06	2.67492e+06	2.91739e+06	1.88371e+06	3.06979e+06	2.41443e+06	1.5676e+06	2.98778e+06
Com_10286_pos	N-Acetyl-L-carnosine	C11 H16 N4 O4	268.117	6.139	269.125	Full match	No results	No results	1.3212e+06	1.12838e+06	2.038e+06	1.89704e+07	5.50692e+06	6.36473e+06	3.04954e+06	8.13948e+06	8.07439e+06	9.4611e+06	2.28019e+06	3.516e+06
Com_7819_pos	Dehydroepiandrosterone (DHEA)	C19 H28 O2	270.199	12.541	271.206	Invalid mass	No results	No results	1.50287e+06	1.84765e+06	1.45953e+06	3.21e+07	1.45021e+07	1.5381e+07	1.53986e+06	7.27318e+06	7.53382e+06	3.41415e+06	4.93363e+06	6.70668e+06
Com_12836_pos	Obacunone	C26 H30 O7	454.2	2.051	455.208	No results	No results	Full match	576346	578285	572266	1.17204e+07	1.04655e+06	867299	784158	830291	834701	882826	836508	805757
Com_9643_pos	Cyclopentyl fentanyl-d5	C25 H27 [2]H5 N2 O	381.287	13.211	382.294	Invalid mass	No results	No results	1.2284e+06	1.29544e+06	2.94157e+06	1.68182e+07	1.11482e+07	2.1567e+07	2.08484e+06	1.95786e+06	5.05583e+06	3.77886e+06	5.74952e+06	9.30678e+06
Com_9189_pos	(2E)-6-hydroxy-2-methyl-6-(4-methylphenyl)hept-2-enoic acid	C15 H20 O3	270.124	11.384	271.131	Invalid mass	No results	No results	626129	696431	632247	1.56001e+07	2.37109e+07	3.69822e+06	1.1511e+06	3.36454e+06	3.74478e+06	2.78446e+06	8.65193e+06	5.67895e+06
Com_7512_pos	2-(4-methylphenyl)-5-(3,4,5-trimethoxyphenyl)-2H-1,2,3,4-tetraazole	C17 H18 N4 O3	326.135	7.748	327.142	Invalid mass	Invalid mass	No results	3.4654e+07	1.43636e+07	8.01188e+06	1.96078e+07	5.4807e+06	2.00298e+07	1.97925e+07	1.95271e+07	2.05242e+07	3.17836e+07	1.76523e+07	3.18032e+07
Com_1578_pos	Dihydroartemisinic acid	C15 H24 O2	236.178	14.042	237.186	No results	Full match	Full match	3.41426e+07	2.08756e+07	2.23251e+07	3.58542e+08	1.5916e+08	1.79517e+08	4.71721e+07	8.96207e+07	1.59009e+08	3.60657e+07	1.65841e+08	5.44732e+07
Com_20155_pos	H-Gly-Pro-OH	C7 H12 N2 O3	172.085	7.096	173.093	No results	No results	Full match	246252	241931	247890	1.61036e+06	913121	1.16542e+06	713121	302119	464752	621775	608354	1.07077e+06
Com_8018_pos	3-(2-Naphthyl)-D-Alanine	C13 H13 N O2	215.095	8.457	216.102	No results	No results	Full match	861350	754631	918284	3.06933e+07	1.73868e+07	1.71306e+07	1.18826e+06	1.4484e+06	1.58787e+06	2.57272e+06	6.01989e+06	1.71222e+06
Com_11945_pos	2,3-dihydroxypropyl 12-methyltridecanoate	C17 H34 O4	324.228	13.432	325.236	Invalid mass	No results	No results	3.48315e+06	2.8965e+06	2.76862e+06	1.38939e+07	9.31161e+06	2.54176e+06	3.65121e+06	3.80769e+06	5.283e+06	7.72243e+06	6.11671e+06	6.61755e+06
Com_13167_pos	5,6-Dehydroginsenoside Rd	C48 H80 O18	944.534	14.769	945.54	No results	No results	Full match	6.74585e+06	4.08836e+06	1.10899e+07	946372	913411	941230	3.18825e+06	702567	807730	814130	749684	729941
Com_6076_pos	N-(1-benzylpiperidin-4-yl)-5-methylthieno[2,3-d]pyrimidin-4-amine	C19 H22 N4 S	338.156	14.987	339.163	Full match	No results	No results	965844	1.15304e+06	1.18528e+06	3.94255e+07	3.88914e+07	4.98085e+07	1.5654e+06	5.93363e+06	1.81708e+07	1.45539e+07	1.05627e+07	1.63416e+07
Com_778_pos	Valylproline	C10 H18 N2 O3	214.132	5.432	215.14	Full match	No results	Full match	1.07258e+07	1.66746e+07	8.82469e+06	5.2422e+08	4.39632e+08	4.44545e+08	6.53586e+08	3.6469e+08	4.07102e+08	6.86402e+08	5.72554e+08	8.16708e+08
Com_2098_pos	(2R)-2-[(2R,5S)-5-[(2S)-2-hydroxybutyl]oxolan-2-yl]propanoic acid	C11 H20 O4	216.137	10.224	217.144	Full match	No results	No results	1.45624e+07	2.3579e+07	1.87163e+07	6.01268e+07	5.59625e+07	4.89566e+07	2.08202e+07	5.26217e+07	6.30844e+07	8.88522e+07	1.83316e+08	2.42868e+08
Com_2051_pos	Inositol	C6 H12 O6	180.063	6.167	181.07	No results	No results	Full match	7.84615e+06	3.81846e+06	4.23685e+06	1.81078e+07	1.41943e+07	1.35538e+07	8.33858e+06	7.10159e+06	8.95424e+06	2.50017e+08	3.73657e+07	2.07176e+07
Com_6988_pos	WLK	C23 H35 N5 O4	427.256	13.49	428.263	Invalid mass	No results	No results	817405	844126	1.46808e+06	2.23103e+07	8.65799e+06	3.95332e+07	1.75106e+07	1.57732e+07	1.25579e+07	2.78329e+06	1.02218e+07	4.21993e+06
Com_20474_pos	Butanedioicacid	C28 H36 O10	532.233	9.536	533.241	No results	No results	Full match	525697	512763	581424	700012	533634	601946	643806	641174	1.22259e+06	750762	577451	658586
Com_17292_pos	Przewaquinone A	C19 H18 O4	310.121	9.655	311.128	No results	No results	Full match	816965	1.03974e+06	991603	3.7895e+06	1.02563e+06	4.85138e+06	1.29723e+06	1.01304e+06	1.01118e+06	1.88936e+06	4.29034e+06	1.08695e+06
Com_8936_pos	NMH	C15 H24 N6 O5 S	422.137	5.524	423.144	Invalid mass	No results	No results	7.289e+06	5.84028e+06	9.94143e+06	1.44007e+07	7.73801e+06	1.22142e+07	9.80488e+06	9.64121e+06	8.83906e+06	2.1083e+07	2.14418e+07	2.5025e+07
Com_3790_pos	VLK	C17 H34 N4 O4	358.259	6.509	359.266	Full match	No results	No results	1.05068e+06	4.1369e+06	819696	5.11486e+07	4.77497e+07	4.12445e+07	1.12356e+07	8.68917e+06	8.43815e+06	1.00489e+08	5.05138e+07	4.76184e+07
Com_15378_pos	Lupulin A	C30 H46 O11	582.303	12.299	583.31	No results	No results	Full match	804062	639258	7.32444e+06	1.31793e+06	1.51519e+06	1.22864e+06	2.15367e+06	3.29229e+06	5.45876e+06	1.42812e+06	1.9803e+06	1.33911e+06
Com_14099_pos	YMH	C20 H27 N5 O5 S	471.165	6.869	472.173	Invalid mass	No results	No results	716831	687549	724040	1.1345e+06	1.328e+06	2.41049e+06	1.25191e+06	5.59815e+06	9.33705e+06	837995	4.43015e+06	764623
Com_12761_pos	N4-phenethylmorpholine-4-carbothioamide	C13 H18 N2 O S	272.096	12.84	273.103	Invalid mass	No results	No results	423117	390548	370822	1.18977e+07	6.36658e+06	8.29859e+06	462136	477728	498755	536106	534646	494224
Com_12028_pos	2-{[5-(ethylsulfonyl)-2-hydroxyanilino]carbonyl}benzoic acid	C16 H15 N O6 S	331.052	8.745	332.059	Invalid mass	No results	No results	622489	605240	814071	2.13609e+06	1.75059e+06	1.74299e+06	3.3702e+06	1.36542e+07	9.71529e+06	778278	2.72618e+06	817074
Com_19006_pos	Paederoside	C18 H22 O11 S	446.089	9.006	447.096	No results	No results	Full match	626628	980426	2.93955e+06	533366	504081	501252	557283	2.93517e+06	1.40791e+06	1.54441e+06	1.41962e+06	535272
Com_1404_pos	Inosine-5'-monophosphate	C10 H13 N4 O8 P	348.046	7.503	349.054	No results	No results	Full match	2.82551e+08	3.63902e+08	3.09062e+08	4.05501e+08	3.38282e+08	4.18308e+08	2.63877e+08	3.74492e+08	2.52678e+08	1.37384e+08	1.8751e+08	3.00106e+08
Com_7539_pos	Levodopa	C9 H11 N O4	197.07	1.43	198.077	No results	No results	Full match	2.46396e+06	2.6432e+06	2.50875e+06	8.75336e+06	1.13526e+07	1.33554e+07	8.15672e+06	1.09558e+07	2.7688e+07	9.75126e+06	1.41668e+07	3.44833e+07
Com_5217_pos	N-[(-)-Jasmonoyl]-(L)-Isoleucine	C18 H29 N O4	323.21	13.491	324.218	No results	No results	Full match	1.21613e+07	1.03094e+07	1.18387e+07	1.95639e+07	1.72679e+07	1.74322e+07	5.80076e+07	5.42266e+07	6.34973e+07	3.06336e+07	3.37085e+07	4.14153e+07
Com_8253_pos	Lupenone	C30 H48 O	424.371	14.082	425.378	No results	Full match	No results	2.99115e+06	3.12849e+06	4.81447e+06	2.8941e+07	1.79125e+07	1.0522e+07	3.70712e+06	5.18832e+06	7.61679e+06	1.86424e+06	6.79482e+06	5.40525e+06
Com_15943_pos	Glu-Glu	C10 H14 N2 O7	274.081	2.05	275.088	No results	No results	Full match	2.21778e+06	2.46865e+06	3.37054e+06	5.32409e+06	6.48913e+06	4.37172e+06	6.55923e+06	4.30358e+06	4.2651e+06	5.30647e+06	3.48492e+06	4.53646e+06
Com_3801_pos	6-O-Isobutyryl-alpha-D-glucopyranosyl alpha-D-glucopyranoside	C16 H28 O12	434.141	6.781	435.148	Invalid mass	No results	No results	1.81427e+06	1.42044e+06	2.27132e+06	2.77516e+06	1.00097e+08	3.38171e+06	2.73098e+06	2.31503e+06	4.06392e+06	1.84256e+06	2.7519e+06	2.43572e+06
Com_11751_pos	Syringetin-3-O-glucoside	C23 H24 O13	508.123	9.635	509.13	No results	Full match	Full match	1.20871e+07	2.83081e+06	5.67559e+06	1.11061e+07	7.07509e+06	1.0804e+07	8.25396e+06	1.24755e+07	9.21493e+06	3.98345e+06	1.44038e+07	4.02626e+06
Com_2590_pos	APK	C14 H26 N4 O4	356.206	1.32	357.214	Invalid mass	No results	No results	3.65494e+06	3.7714e+06	2.15144e+06	5.19134e+06	8.98796e+06	1.1366e+07	1.79035e+08	9.49632e+07	1.01116e+08	1.69206e+08	5.85792e+07	1.00256e+08
Com_6245_pos	Avicularin	C20 H18 O11	434.086	9.319	435.093	Full match	No results	Full match	2.13116e+07	2.64218e+07	4.77173e+07	2.38087e+06	1.43205e+06	1.71084e+06	2.42544e+07	1.23528e+07	3.01968e+07	2.70292e+07	3.27426e+07	2.62839e+07
Com_2817_pos	Glycyl-L-valine	C7 H14 N2 O3	174.101	1.343	175.108	No results	No results	Full match	1.59256e+08	1.49022e+08	7.57385e+07	2.24225e+06	9.06034e+07	4.85309e+07	7.45713e+07	9.061e+07	9.31207e+07	7.85599e+07	6.83235e+07	8.32186e+07
Com_12381_pos	Artesunate	C19 H28 O8	384.178	7.652	385.186	No results	No results	Full match	689856	647990	622935	1.28075e+07	6.39821e+06	4.31741e+06	755192	715868	765210	1.33336e+06	1.73781e+06	881614
Com_17765_pos	3-hydroxy-2-octylpentanedioic acid	C13 H24 O5	242.152	12.405	243.16	Invalid mass	No results	No results	630646	577578	560607	1.0667e+06	708928	517746	685134	995750	1.2985e+06	682214	1.21068e+06	4.3014e+06
Com_5760_pos	Wilforlide A	C30 H46 O3	454.346	13.687	455.353	No results	No results	Full match	2.82092e+06	2.41574e+06	4.88777e+06	5.41624e+07	9.74057e+06	1.73311e+07	6.40693e+06	9.25969e+06	1.56731e+07	3.61304e+06	1.15457e+07	6.93978e+06
Com_7095_pos	Neoline/Bullatine B	C24 H39 N O6	415.294	11.485	416.301	No results	Invalid mass	No results	1.23397e+06	1.21277e+06	1.23406e+06	1.50838e+07	8.94168e+06	7.10628e+06	1.42939e+06	2.99563e+07	3.84397e+07	1.38872e+07	2.99908e+07	3.09546e+07
Com_416_pos	3-Hydroxy-3-methylbutanoic acid	C5 H10 O3	118.063	1.472	119.071	Full match	No results	Full match	1.56916e+08	1.40591e+08	1.60744e+08	2.27722e+08	1.97887e+08	2.00836e+08	6.21015e+08	1.81791e+09	1.42706e+09	5.69311e+08	8.769e+08	8.29316e+08
Com_13293_pos	Glabrene	C20 H18 O4	322.12	8.261	323.128	No results	No results	Full match	1.2354e+06	1.14364e+06	1.55108e+06	8.44212e+06	4.06698e+06	1.08289e+07	2.94886e+06	5.03847e+06	2.75162e+06	2.38727e+06	4.74649e+06	4.48692e+06
Com_15503_pos	Eurycomanone	C20 H24 O9	386.157	10.151	387.163	No results	Invalid mass	No results	1.14636e+06	1.11604e+06	1.13182e+06	6.08641e+06	7.1524e+06	4.44039e+06	1.4947e+06	1.80644e+06	1.80539e+06	2.47191e+06	2.32493e+06	2.44625e+06
Com_5207_pos	N-(9H-Purin-6-ylcarbamoyl)threonine	C10 H12 N6 O4	280.093	6.842	281.1	No results	No results	Full match	1.97731e+07	1.25761e+07	2.06242e+07	6.35896e+07	4.59517e+07	5.17488e+07	2.89091e+07	2.2993e+07	4.26446e+07	2.91687e+07	3.87727e+07	2.8567e+07
Com_4145_pos	HPK	C17 H28 N6 O4	380.218	11.958	381.226	Full match	No results	No results	3.15577e+06	2.46177e+06	3.45666e+06	7.30354e+06	5.26233e+06	4.97268e+06	4.74804e+06	7.62973e+06	3.39408e+06	8.8142e+07	5.6728e+06	4.01864e+06
Com_16046_pos	1,2,3,6,7-Pentamethoxyxanthone	C18 H18 O7	346.104	7.695	347.112	No results	No results	Full match	1.09618e+06	999425	1.33504e+06	4.04525e+06	2.6093e+06	5.89726e+06	2.0815e+06	2.12768e+06	1.79596e+06	2.05037e+06	6.41691e+06	1.93443e+06
Com_15615_pos	Pterosin B	C14 H18 O2	218.131	11.679	219.138	No results	No results	Full match	2.34279e+06	2.72791e+06	2.4647e+06	7.00253e+06	4.82424e+06	3.99364e+06	2.40279e+06	4.11076e+06	3.28583e+06	4.20537e+06	3.8945e+06	3.91027e+06
Com_10510_pos	N-(4-fluorophenyl)-N'-(2-piperidinophenyl)urea	C18 H20 F N3 O	335.143	10.544	336.151	Invalid mass	No results	No results	520955	514617	495141	775343	672120	743833	651005	681756	708858	1.81589e+07	744957	950190
Com_8499_pos	Bruceine D	C20 H26 O9	410.156	10.403	411.163	No results	No results	Full match	2.99566e+06	2.47358e+06	2.76634e+06	5.61266e+06	2.73831e+07	3.67963e+06	6.98246e+06	6.33939e+06	5.792e+06	1.14488e+07	8.76084e+06	5.79357e+06
Com_4303_pos	Leonurine	C14 H21 N3 O5	311.149	6.722	312.155	No results	No results	Full match	6.49419e+06	7.67843e+06	4.95192e+06	1.64356e+07	1.23735e+07	1.54189e+07	8.36568e+07	4.20908e+07	5.02025e+07	6.77555e+07	5.57666e+07	7.37291e+07
Com_4022_pos	2-cyano-3-(3,4-dimethoxyphenyl)acrylic acid	C12 H11 N O4	233.069	8.523	234.076	Full match	No results	No results	2.33677e+07	1.54929e+07	9.12836e+06	9.21286e+07	1.9956e+07	4.60957e+07	2.66341e+07	2.28733e+07	1.92377e+07	1.11737e+07	1.24962e+07	1.39335e+07
Com_6030_pos	D-Glucarate	C6 H10 O8	210.038	1.089	211.046	No results	No results	Full match	2.38319e+07	1.76573e+07	2.65005e+07	4.03012e+07	3.32173e+07	4.11922e+07	3.67581e+07	3.90756e+07	3.12936e+07	5.05384e+07	4.30677e+07	4.07085e+07
Com_145_pos	7-(2-Hydroxyethyl)theophyline	C9 H12 N4 O3	224.09	2.251	225.097	No results	No results	Full match	1.54733e+07	1.38344e+07	1.46754e+07	3.97573e+07	2.91513e+07	3.39634e+07	1.98611e+07	1.41932e+07	2.35673e+07	6.68126e+09	4.99858e+08	2.25287e+08
Com_6045_pos	1-(4-bromophenyl)-2-phenylethan-1-one	C14 H11 Br O	273.999	0.572	275.006	Full match	No results	No results	1.82227e+07	1.87941e+07	1.35847e+07	1.41017e+07	1.54702e+07	1.78428e+07	1.51576e+07	1.71755e+07	1.76226e+07	1.53683e+07	1.59559e+07	5.03659e+07
Com_7216_pos	T-2 Triol	C20 H30 O7	382.198	13.531	383.205	Full match	No results	No results	3.27746e+06	3.20325e+06	3.64205e+06	3.73895e+07	2.76816e+07	1.46914e+07	3.19519e+06	1.09656e+07	4.40615e+06	2.71522e+06	3.75232e+06	3.64191e+06
Com_832_pos	Heroin-d3	C21 H20 [2]H3 N O5	390.187	8.439	373.184	Invalid mass	No results	No results	2.32431e+08	2.19186e+08	2.59669e+08	7.67635e+08	4.147e+08	5.03702e+08	2.5567e+08	5.65459e+08	6.8679e+08	3.36493e+08	5.41558e+08	6.40633e+08
Com_15743_pos	L-arginine	C6 H14 N4 O2	174.112	14.837	175.119	No results	No results	Full match	5.03234e+06	4.12835e+06	3.79754e+06	4.48542e+06	5.84058e+06	4.7091e+06	6.25556e+06	5.59392e+06	5.14187e+06	6.82666e+06	6.69729e+06	5.83419e+06
Com_2859_pos	Arachidonic acid	C20 H32 O2	286.23	13.891	287.237	Invalid mass	No results	No match	1.72391e+06	1.17753e+07	1.21336e+07	1.56546e+08	6.68831e+07	7.105e+07	4.77752e+06	3.34412e+07	3.65801e+07	1.36888e+07	3.90013e+07	4.85327e+07
Com_12148_pos	Gamithromycin	C40 H76 N2 O12	776.543	16.127	777.55	Full match	No results	No results	8.2341e+06	658641	7.03861e+06	7.24328e+06	1.74257e+06	1.33125e+07	824889	1.70381e+06	848233	903958	905695	867679
Com_3399_pos	Thymol	C10 H14 O	150.105	10.582	151.112	No results	No results	Full match	5.7282e+06	5.59135e+06	6.74144e+06	1.19392e+08	5.28528e+07	5.97152e+07	7.08531e+06	4.52885e+07	5.73022e+07	1.8029e+07	4.01337e+07	3.56071e+07
Com_408_pos	all-cis-4,7,10,13,16-Docosapentaenoic acid	C22 H34 O2	312.243	14.967	313.251	Invalid mass	No results	No results	6.36852e+07	3.42105e+07	4.98823e+07	4.15093e+08	1.93292e+08	1.48593e+08	9.56826e+07	2.1931e+08	1.00764e+09	1.58149e+08	1.85131e+09	1.13189e+09
Com_8735_pos	Piperine	C17 H19 N O3	285.133	5.216	286.14	Invalid mass	No results	No results	1.49452e+06	1.42243e+06	1.5918e+06	2.60836e+07	2.0767e+07	1.64155e+07	3.00239e+06	3.17813e+06	2.85803e+06	2.23135e+06	2.98611e+06	3.05278e+06
Com_4271_pos	Diacetoxyscirpenol	C19 H26 O7	344.183	1.331	367.172	Invalid mass	No results	No results	6.80315e+06	7.75776e+06	7.2446e+06	1.77762e+07	1.38644e+07	1.52107e+07	8.11463e+07	8.42546e+07	7.35676e+07	5.94987e+07	5.43499e+07	4.29713e+07
Com_316_pos	6-Pentyl-2H-pyran-2-one	C10 H14 O2	166.1	10.288	167.107	Full match	No results	Full match	1.66846e+07	2.57411e+07	2.80848e+07	2.51667e+09	1.16426e+09	1.43314e+09	2.80123e+07	5.92548e+08	7.28304e+08	2.19569e+08	9.02947e+08	7.93285e+08
Com_4989_pos	Dehydrocholic acid	C24 H34 O5	402.24	13.388	403.247	Full match	No results	No results	2.17771e+06	2.27095e+06	2.0607e+06	4.71713e+07	6.4247e+07	4.41211e+07	4.76739e+06	6.71165e+07	5.63505e+07	6.42985e+06	1.54021e+07	1.68011e+07
Com_16673_pos	Arabidopyl shikimic acid	C16 H16 O9	352.078	6.348	353.085	No results	No results	Full match	555320	1.08024e+06	2.19967e+06	1.3928e+06	2.39445e+06	1.45122e+06	1.45085e+06	4.51669e+06	3.26728e+06	1.47686e+06	5.63434e+06	2.74932e+06
Com_10809_pos	AKB48 N-(4-fluorobenzyl) analog	C25 H26 F N3 O	403.208	6.983	404.215	Full match	No results	No results	1.14035e+06	1.08316e+06	3.34453e+06	6.91506e+06	3.7312e+06	5.44995e+06	1.71355e+07	5.34552e+06	5.53426e+06	3.64927e+06	6.76465e+06	4.31981e+06
Com_4454_pos	HPH	C17 H23 N7 O4	367.2	12.311	368.207	Invalid mass	No results	No results	1.21161e+06	1.19358e+06	1.17363e+06	1.78281e+06	1.55663e+06	1.52428e+06	1.40591e+06	1.46169e+06	1.52547e+06	7.94512e+07	2.57333e+06	2.44574e+06
Com_7947_pos	Dehydropachymic Acid	C33 H50 O5	526.365	14.132	527.372	No results	No results	Full match	3.80433e+06	2.41884e+06	4.51207e+06	3.1228e+07	1.69324e+07	1.06419e+07	4.84857e+06	6.60857e+06	1.35414e+07	9.74536e+06	9.31345e+06	6.53544e+06
Com_1575_pos	(+/-)5(6)-EET	C20 H32 O3	140.121	13.146	303.232	Invalid mass	Invalid mass	No results	2.16036e+06	1.55853e+06	3.60018e+06	3.47579e+08	3.06832e+08	2.09103e+08	5.19876e+06	1.14035e+08	2.11283e+08	5.97622e+07	2.00047e+08	3.59471e+08
Com_7329_pos	1-(4-benzylpiperazino)-2-(pyridin-2-ylamino)propan-1-one	C19 H24 N4 O	346.176	11.783	347.184	Invalid mass	No results	No results	644286	1.54814e+06	787582	2.97434e+07	1.83672e+07	1.32019e+07	1.42027e+06	2.03414e+06	3.7768e+06	3.63536e+07	5.56248e+06	2.55767e+06
Com_8348_pos	Corylin	C20 H16 O4	320.104	6.798	321.112	No results	No results	Full match	1.84731e+06	3.41209e+06	1.82977e+06	4.17746e+06	6.72659e+06	4.55381e+06	2.83935e+07	2.01883e+07	2.24666e+07	7.01333e+06	1.33979e+07	1.04065e+07
Com_19094_pos	Uridine 5'-monophosphate	C9 H13 N2 O9 P	324.036	4.927	325.043	No results	No results	Full match	106541	104378	137729	134858	2.81493e+06	188813	144154	135854	206850	604822	312902	675037
Com_6651_pos	SPK	C14 H26 N4 O5	330.191	6.668	331.198	Full match	No results	No results	2.87017e+06	2.29615e+06	3.14207e+06	4.29592e+07	2.63544e+07	2.57355e+07	1.08553e+07	8.87626e+06	1.02084e+07	3.26018e+07	3.78648e+07	4.11101e+07
Com_4713_pos	4-(2,3-dihydro-1,4-benzodioxin-6-yl)butanoic acid	C12 H14 O4	222.087	10.617	223.094	Invalid mass	No results	No results	8.83249e+06	1.03371e+07	9.14914e+06	7.30214e+07	5.75332e+07	5.01603e+07	1.55178e+07	4.56351e+07	6.42759e+07	5.10007e+07	6.71529e+07	5.04947e+07
Com_1459_pos	Thromboxane B1	C20 H36 O6	186.126	12.237	187.133	Invalid mass	No results	No results	1.73887e+07	1.74024e+07	1.9964e+07	3.1837e+08	3.9525e+08	3.88473e+08	1.7697e+07	1.77469e+08	3.75971e+08	3.42213e+07	1.51177e+08	2.31706e+08
Com_2316_pos	N1-piperidinocarbonyl-4-methylbenzene-1-sulfonamide	C13 H18 N2 O3 S	282.101	8.174	283.108	Invalid mass	No results	No results	1.23995e+07	9.96261e+06	1.46671e+07	2.12181e+08	1.32152e+08	1.01969e+08	1.54025e+07	1.59849e+07	1.46168e+07	3.05714e+07	7.35063e+07	1.6318e+07
Com_948_pos	N-Acetylmethionine	C7 H13 N O3 S	191.062	6.964	192.069	No results	Full match	Full match	9.32105e+06	1.26046e+07	1.11672e+07	4.23915e+07	2.12106e+07	7.91611e+07	4.29774e+07	1.55433e+08	1.55356e+08	6.65555e+08	1.42519e+08	1.43161e+08
Com_889_pos	Roburic acid	C30 H48 O2	440.366	15.439	441.373	No results	Full match	Full match	1.24671e+08	1.13985e+08	1.4179e+08	5.51891e+08	7.17701e+08	1.08109e+08	1.39819e+08	5.7272e+07	2.48702e+08	4.57108e+07	1.37429e+08	1.08834e+08
Com_1008_pos	1-adamantyl(1,4-thiazinan-4-yl)methanone	C15 H23 N O S	265.153	1.254	266.16	Invalid mass	No results	No results	9.06078e+06	8.54291e+06	9.15526e+06	8.65037e+07	3.21304e+07	1.19877e+08	7.4365e+06	1.84515e+07	2.20801e+07	1.5282e+07	6.07228e+08	1.59672e+07
Com_5365_pos	NAT13-331713_POS	C26 H30 N4 O3	484.193	9.897	485.201	Invalid mass	No results	No results	8.17347e+06	8.7391e+06	1.21198e+07	6.05023e+07	3.64871e+07	4.4372e+07	1.6008e+07	2.09394e+07	2.11181e+07	3.1782e+07	2.36696e+07	1.89057e+07
Com_6265_pos	IBA	C12 H13 N O2	203.095	11.292	204.102	No results	No results	Full match	846101	562715	580575	1.94114e+06	955150	946950	852967	905260	970718	2.82126e+06	4.75116e+07	1.21059e+07
Com_7733_pos	Docosatrienoic acid	C22 H38 O2	334.285	14.378	335.293	Invalid mass	No results	No results	1.60815e+06	2.39072e+06	1.27834e+06	1.0405e+07	1.28455e+07	4.5993e+06	4.49976e+06	6.7686e+06	1.40962e+07	3.26946e+06	2.34641e+07	3.27574e+07
Com_13197_pos	Linustatin	C16 H27 N O11	426.188	12.31	427.195	Invalid mass	No results	No match	1.10251e+07	4.07426e+06	8.91244e+06	3.06664e+06	1.83458e+06	2.32502e+06	791084	744631	723962	763253	2.34807e+06	2.20099e+06
Com_1775_pos	3-(2-thienylmethylidene)chroman-4-one	C14 H10 O2 S	220.059	6.788	221.066	Invalid mass	No results	No results	1.2577e+07	1.14202e+07	1.0558e+07	2.15636e+08	1.40333e+08	1.14659e+08	1.41803e+08	2.2376e+08	2.23027e+08	3.07001e+08	8.58724e+07	6.1153e+07
Com_8653_pos	2-[(carboxymethyl)(methyl)amino]-5-methoxybenzoic acid	C11 H13 N O5	239.077	7.328	240.085	Invalid mass	No results	No results	862395	835007	1.36829e+06	1.11046e+07	7.00533e+06	2.65473e+07	2.17357e+07	7.93074e+06	9.45866e+06	9.29723e+06	1.33978e+07	7.53711e+06
Com_9918_pos	Xanthurenic acid O-hexoside	C16 H17 N O9	367.091	6.24	368.098	No results	No results	Full match	4.91723e+06	3.61645e+06	8.28413e+06	1.64141e+07	1.23562e+07	1.11154e+07	9.86828e+06	1.22515e+07	1.24645e+07	1.26411e+07	2.04103e+07	9.53822e+06
Com_228_pos	6-Methylquinoline	C10 H9 N	143.074	6.679	144.081	Full match	No results	No results	1.18432e+09	6.29348e+08	1.34728e+09	1.45083e+09	1158894674	1.36506e+09	2.07629e+09	1.63336e+09	1.59237e+09	9.34216e+08	3.67541e+09	2.05606e+09
Com_18398_pos	Diosgenin	C27 H42 O3	414.311	15.818	415.319	No results	No results	Full match	580983	565415	564851	1.49941e+06	3.58416e+06	717458	703940	685236	706015	748390	795513	761431
Com_13118_pos	R-1 Methanandamide phosphate	C23 H40 N O5 P	904.503	14.593	905.51	Invalid mass	No results	No results	1.88037e+06	1.96394e+06	1.11812e+07	1.9116e+06	1.94562e+06	2.03091e+06	1.69933e+06	1.61346e+06	1.9992e+06	2.03885e+06	1.89184e+06	1.95259e+06
Com_15113_pos	Meperidine-d5	C15 H16 [2]H5 N O2	252.188	13.741	253.196	Full match	No results	No results	463255	463361	489234	916940	7.73234e+06	1.37123e+06	553724	3.40599e+06	2.41668e+06	1.35804e+06	683473	626587
Com_6697_pos	(5E)-7-methylidene-10-oxo-4-(propan-2-yl)undec-5-enoic acid	C15 H24 O3	274.155	12.91	275.162	Invalid mass	No results	No results	3.90319e+06	3.7273e+06	4.13705e+06	4.24176e+07	3.5132e+07	2.27373e+07	6.00349e+06	6.30055e+06	7.47851e+06	1.74535e+07	6.3929e+06	7.04019e+06
Com_4409_pos	Cer-NS (d18:2/16:1)	C34 H63 N O3	533.482	16.626	534.489	No results	Full match	No results	1.70047e+06	2.06378e+07	2.69355e+07	2.01848e+07	8.06224e+07	1.75246e+06	1.67558e+06	1.58067e+06	1.89348e+06	1.83793e+06	1.86541e+06	1.76053e+06
Com_4390_pos	4-morpholinobenzoic acid	C11 H13 N O3	229.074	5.921	230.082	Invalid mass	No results	No match	1.74429e+06	1.78315e+06	1.67252e+06	8.12187e+07	2.41624e+07	2.29825e+07	2.26955e+06	2.19807e+06	3.26744e+06	7.26404e+06	4.42234e+06	3.35144e+06
Com_8552_pos	Tenuifolin	C36 H56 O12	680.377	11.557	681.385	No results	No results	Full match	3.31532e+06	2.00231e+06	2.05386e+06	7.30078e+06	2.71131e+07	4.27761e+06	2.15321e+06	4.36906e+06	7.56975e+06	3.30892e+06	3.46777e+06	3.38115e+06
Com_1566_pos	Oxazepam	C15 H11 Cl N2 O2	286.054	1.094	287.062	Invalid mass	Invalid mass	No results	1.80309e+08	1.53981e+08	1.85765e+08	3.14987e+08	3.37186e+08	3.38106e+08	3.31114e+08	3.1789e+08	3.31572e+08	3.62537e+08	3.27959e+08	3.32439e+08
Com_1716_pos	3,14-dihydro-15-keto-tetranor Prostaglandin E2	C16 H26 O5	298.179	10.318	299.186	Full match	No results	Full match	1.70285e+07	9.26178e+06	8.16276e+06	1.75356e+08	6.15209e+07	8.00849e+07	9.69546e+06	3.47722e+07	3.18403e+06	3.19834e+08	9.34746e+07	5.72628e+07
Com_1379_pos	7汐-Hydroxytestosterone	C19 H28 O3	304.204	14.312	305.212	Full match	No results	No results	995332	933360	972239	1.21717e+06	1.18458e+06	1.25218e+06	1.06615e+06	1.16367e+06	1.21351e+06	4.26467e+08	1.23733e+06	1.25691e+06
Com_2666_pos	Bevirimat	C36 H56 O6	584.406	16.266	585.414	No results	No results	Full match	5.44648e+06	1.05745e+08	1.17846e+08	2.34718e+07	1.71745e+08	591906	2.52927e+06	553633	1.58336e+06	622204	626297	609073
Com_19455_pos	Osalmide	C13 H11 N O3	229.075	6.233	230.082	No results	No results	Full match	1.24108e+06	1.25227e+06	1.20653e+06	2.42112e+06	1.50654e+06	1.56722e+06	1.52604e+06	1.55841e+06	1.57471e+06	2.33962e+06	1.71742e+06	1.59649e+06
Com_1808_pos	15-Deoxy-忖12,14-prostaglandin J2-2-glycerol ester	C23 H34 O5	390.239	13.633	391.246	Full match	No results	Full match	744501	688072	668869	2.86758e+08	1.35141e+08	2.11063e+08	797220	3.44564e+06	5.30854e+06	3.01188e+08	6.96119e+06	8.37074e+07
Com_953_pos	N-Acetyl-DL-valine	C7 H13 N O3	159.09	7.164	160.097	No results	Full match	Full match	2.11705e+07	2.14159e+07	1.98306e+07	1.12241e+08	7.74807e+07	1.79342e+08	2.3447e+08	6.1534e+08	5.30914e+08	6.61381e+08	5.20636e+08	5.2542e+08
Com_12224_pos	Urolithin A	C13 H8 O4	228.042	15.006	229.049	No results	No results	Full match	7.41226e+06	7.42352e+06	8.66685e+06	1.06357e+07	1.02819e+07	9.68159e+06	1.31572e+07	1.14932e+07	1.19109e+07	1.07319e+07	1.09738e+07	1.17795e+07
Com_9450_pos	2-(14,15-Epoxyeicosatrienoyl) glycerol	C23 H38 O5	394.271	14.083	395.278	Full match	No results	No results	2.12736e+06	1.88403e+06	1.5293e+06	2.23955e+07	9.12588e+06	1.57181e+07	2.08931e+06	4.65156e+06	8.38871e+06	9.87954e+06	1.11741e+07	1.01934e+07
Com_6279_pos	1,7-bis(3,4-dihydroxyphenyl)heptan-3-one	C19 H22 O5	330.145	10.908	331.152	Full match	No results	No results	562896	541570	562508	965009	946424	1.23269e+06	690121	763459	830364	4.72929e+07	865769	761353
Com_6051_pos	2-[(5-anilino-4-phenyl-4H-1,2,4-triazol-3-yl)thio]acetic acid	C16 H14 N4 O2 S	326.081	9.304	327.088	Invalid mass	No results	No results	1.2396e+07	7.95303e+06	1.12971e+07	5.02695e+07	2.1758e+07	2.74356e+07	4.0216e+06	1.36913e+07	1.79451e+07	9.40401e+06	2.29907e+07	1.73987e+07
Com_4776_pos	Sulfaquinoxaline	C14 H12 N4 O2 S	300.07	1.09	301.077	Invalid mass	Invalid mass	No results	3.42384e+07	4.00165e+07	2.86428e+07	4.62103e+07	5.79686e+07	6.83587e+07	6.21441e+07	4.97429e+07	4.0985e+07	7.16086e+07	5.11844e+07	5.47656e+07
Com_10986_pos	Anthraquinone-2-carboxylic Acid	C15 H8 O4	252.041	1.112	253.049	No results	No results	Full match	8.76586e+06	6.27992e+06	1.02622e+07	1.11791e+07	1.1967e+07	1.28769e+07	1.4772e+07	1.22399e+07	1.01155e+07	1.40441e+07	1.65521e+07	1.34833e+07
Com_12800_pos	Fraxinellone	C14 H16 O3	232.111	8.527	233.118	No results	Full match	Full match	475889	453919	546452	2.62424e+06	1.12364e+06	793247	623844	2.43505e+06	393535	1.18036e+07	1.20463e+06	617450
Com_3552_pos	4-acetyl-4-(ethoxycarbonyl)heptanedioic acid	C12 H18 O7	274.103	5.586	275.111	Invalid mass	No results	No results	5.63236e+07	3.85324e+07	3.34782e+07	4.87546e+07	7.19486e+07	5.20678e+07	4.35096e+07	8.24348e+07	7.88315e+07	7.24904e+07	9.4111e+07	1.1108e+08
Com_6703_pos	NNK	C14 H26 N6 O6	396.177	10.501	397.184	Invalid mass	No results	No match	1.00687e+07	6.4702e+06	2.3322e+07	3.49172e+07	2.37892e+07	2.94545e+07	1.30563e+07	2.84717e+07	2.89819e+07	3.44112e+07	4.22842e+07	3.7283e+07
Com_2910_pos	3-hydroxy-2-[5-nitro-2-(1-pyrrolidinyl)benzyl]propanenitrile	C14 H17 N3 O3	275.128	7.38	276.135	Full match	No results	Full match	1.24769e+06	6.64939e+06	1.23731e+06	1.51992e+08	1.05585e+08	1.08819e+08	4.74444e+07	1.93323e+07	1.9633e+07	1.01594e+08	5.67368e+07	5.79091e+07
Com_5464_pos	N-Acetyl-L-Tyrosine	C11 H13 N O4	223.085	1.437	224.092	No results	No results	Full match	3.68292e+06	4.98578e+06	5.39666e+06	5.40405e+07	4.10212e+07	4.1958e+07	6.82128e+06	4.57404e+07	6.75904e+06	1.29321e+07	3.46685e+07	5.87824e+07
Com_5443_pos	Dehydroeffusol	C17 H14 O2	250.099	10.149	251.107	No results	No results	Full match	472401	459904	466406	5.91068e+07	3.66208e+07	4.12495e+07	574285	5.78265e+06	8.77108e+06	1.45579e+06	1.29063e+07	1.28661e+07
Com_16248_pos	Chikusetsusponin Iva	C42 H66 O14	794.445	13.836	795.452	No results	No results	Full match	2.16864e+06	6.17939e+06	594596	923763	697053	668714	567822	598937	641087	645646	664242	629719
Com_12442_pos	1,4-dihydroxy-1,4-dimethyl-7-(propan-2-ylidene)-decahydroazulen-6-one	C15 H24 O3	274.157	11.422	275.164	Invalid mass	No results	No results	591018	562249	795232	1.20996e+06	6.39659e+06	767894	1.29416e+06	3.05581e+06	2.6654e+06	1.26856e+07	1.50814e+06	2.32883e+06
Com_5717_pos	UDP	C9 H14 N2 O12 P2	404.003	1.482	405.01	No results	No results	Full match	3.59063e+07	4.96317e+07	5.47723e+07	1.13796e+07	1.02608e+07	1.0268e+07	1.79102e+07	1.07303e+07	9.56373e+06	2.46442e+07	8.93568e+06	9.47116e+06
Com_16226_pos	Sclareolide	C16 H26 O2	250.193	14.393	251.2	No results	No results	Full match	2.08888e+06	1.49261e+06	1.80685e+06	5.62347e+06	3.19206e+06	2.60269e+06	1.34249e+06	2.37529e+06	2.80673e+06	6.20772e+06	2.06932e+06	1.85479e+06
Com_14219_pos	Shikimic Acid	C7 H10 O5	174.054	16.842	175.061	No results	No results	Full match	5.49706e+06	5.73142e+06	5.84905e+06	6.18648e+06	6.07124e+06	6.81456e+06	7.29165e+06	7.39216e+06	6.92138e+06	6.20703e+06	9.11001e+06	8.26733e+06
Com_20466_pos	3-(5,7-dimethoxy-4-oxo-4H-chromen-2-yl)propanoic acid	C14 H14 O6	296.089	10.553	297.096	Invalid mass	No results	No results	359999	563612	301985	1.23102e+06	422139	837655	975467	1.10021e+06	813739	1.07641e+06	672804	743365
Com_315_pos	Palmitoleic Acid	C16 H30 O2	276.209	13.533	277.217	Invalid mass	No results	No match	1.12888e+07	1.37811e+07	9.50858e+06	2.51759e+09	1.4239e+09	1.37106e+09	1.62944e+07	3.58018e+08	5.74031e+08	1.21124e+08	4.76094e+08	4.19582e+08
Com_3174_pos	PC (17:1/17:2)	C42 H78 N O8 P	755.547	15.96	756.555	No results	Full match	No results	2.04613e+07	2.03191e+06	6.98919e+06	1.31614e+08	5.24584e+06	2.3307e+07	1.82379e+06	1.86806e+06	1.85876e+06	2.07117e+06	2.12179e+06	1.97829e+06
Com_14168_pos	2-(2-acetyl-3,5-dihydroxyphenyl)acetic acid	C10 H10 O5	210.052	9.825	211.06	Full match	No results	No results	6.61117e+06	6.64073e+06	5.99001e+06	8.02317e+06	8.00836e+06	7.55418e+06	7.75564e+06	8.41119e+06	6.19312e+06	1.99336e+06	9.21038e+06	5.8176e+06
Com_3548_pos	N-(4-butyl-2-methylphenyl)-N'-[4-(4-methylpiperazino)phenyl]urea	C23 H32 N4 O	358.273	11.265	359.28	Invalid mass	No results	No results	5.13778e+06	3.94352e+06	3.6714e+06	1.11337e+08	6.39684e+07	4.85323e+07	1.12361e+07	3.45016e+07	4.88707e+07	2.99724e+07	3.72075e+07	5.2971e+07
Com_8459_pos	Glycitin	C22 H22 O10	468.107	9.229	469.115	Invalid mass	No results	No results	6.83596e+06	4.65194e+06	5.46297e+06	4.76965e+06	4.85745e+06	5.01305e+06	2.76709e+07	1.92794e+07	1.40504e+07	7.41474e+06	1.46161e+07	4.96167e+06
Com_7666_pos	mesityl (4-methylphenyl) sulfone	C16 H18 O2 S	274.103	6.894	275.11	Full match	No results	No results	5.09824e+06	4.50262e+06	1.83325e+07	3.33295e+07	2.52309e+07	2.16583e+07	9.04067e+06	1.49e+07	1.48224e+07	1.24166e+07	9.11343e+06	1.07023e+07
Com_15159_pos	Astragalus polyphenols	C20 H22 O9	406.125	11.024	407.133	No results	No results	Full match	2.02931e+06	606021	484463	2.31675e+06	1.13345e+06	2.07882e+06	623341	665175	686637	7.6571e+06	948078	792774
Com_1293_pos	Cuminaldehyde	C10 H12 O	148.089	12.614	149.096	Full match	No results	No results	2.37556e+08	2.53518e+08	2.38854e+08	1.92677e+08	2.78321e+08	2.68601e+08	1.82918e+08	1.72773e+08	2.71623e+08	2.16016e+08	4.68166e+08	2.06036e+08
Com_20072_pos	Complanatuside	C28 H32 O16	624.171	9.656	625.179	No results	No results	Full match	680733	616913	618020	889023	824632	1.43289e+06	767053	942943	947449	849501	1.71912e+06	849163
Com_870_pos	4-Hydroxyisoleucine	C6 H13 N O3	147.09	1.409	148.097	No results	Full match	Full match	1.84117e+08	2.34242e+08	3.72616e+08	3.40907e+08	7.34931e+08	4.78016e+08	4.0635e+08	7.01883e+08	5.33006e+08	5.26352e+08	5.54112e+08	4.28863e+08
Com_886_pos	2-(4-chlorophenyl)-5-(4-phenylbuta-1,3-dienyl)-2H-1,2,3,4-tetraazole	C17 H13 Cl N4	308.08	10.841	309.087	Invalid mass	Invalid mass	No results	1.4039e+06	1.30563e+06	1.27202e+06	7.22958e+08	1.78807e+08	1.92824e+08	1.86949e+06	2.66228e+06	3.87974e+06	1.67057e+07	4.1263e+06	2.2536e+06
Com_3281_pos	morpholino(quinolin-6-yl)methanone	C14 H14 N2 O2	242.106	8.077	243.113	Full match	No results	No results	1.14565e+06	1.10848e+06	1.13099e+06	1.2661e+08	2.2157e+07	2.26422e+07	2.15814e+06	2.88024e+06	3.21231e+06	2.84143e+06	3.29123e+06	2.23506e+06
Com_17236_pos	2-(2-hydroxy-3-methylbutanamido)-4-methylpentanoic acid	C11 H21 N O4	231.148	8.834	232.155	Full match	No results	No results	2.4326e+06	2.62271e+06	3.25042e+06	2.57475e+06	4.91572e+06	2.94049e+06	2.56855e+06	2.44495e+06	2.95405e+06	3.56658e+06	4.6348e+06	2.87981e+06
Com_916_pos	Histamine	C5 H9 N3	111.08	1.67	112.087	No results	No results	Full match	1.80581e+07	1.35765e+07	1.84478e+07	6.93264e+08	2.91525e+08	3.55733e+08	3.92271e+07	5.26564e+07	6.33905e+07	1.04306e+08	2.06172e+08	2.12375e+08
Com_1588_pos	2-morpholinophenyl 2-[(4-chlorophenyl)sulfanyl]nicotinate	C22 H19 Cl N2 O3 S	426.078	1.584	427.086	Full match	No results	No results	3.31266e+06	3.05522e+06	3.15469e+06	6.2716e+06	5.25407e+06	5.10439e+06	4.62548e+06	5.0697e+06	4.57306e+06	3.55847e+08	4.59839e+06	4.80317e+06
Com_18110_pos	Pratensein-7-O-glucoside	C22 H22 O11	462.118	10.167	463.125	No results	No results	Full match	2.05893e+06	1.62705e+06	3.90061e+06	1.3504e+06	1.44393e+06	2.58532e+06	978903	1.25546e+06	1.01202e+06	1.19571e+06	2.57576e+06	1.00253e+06
Com_18654_pos	Trachelogenin	C21 H24 O7	388.152	9.209	389.159	No results	No results	Full match	396898	401894	642069	3.31093e+06	1.8528e+06	1.2891e+06	956000	3.01994e+06	1.74506e+06	2.48313e+06	2.12221e+06	2.88052e+06
Com_7538_pos	2-(1H-benzimidazol-2-yl)-N-[4-(benzyloxy)phenyl]benzamide	C27 H22 N4 O2	434.177	7.906	435.185	Invalid mass	No results	No match	1.68149e+07	1.32536e+07	1.20209e+07	1.77253e+07	2.512e+07	1.29283e+07	3.44863e+07	1.90052e+07	1.58499e+07	1.89419e+07	1.66457e+07	2.07685e+07
Com_727_pos	Oleanolic acid	C30 H48 O3	438.35	14.835	439.358	Invalid mass	No results	No match	3.31232e+08	3.76529e+08	4.28572e+08	9.05068e+08	2.16375e+08	4.04151e+08	3.72279e+08	2.42725e+08	4.40622e+08	2.73168e+08	3.29424e+08	3.26795e+08
Com_6520_pos	Benzoylhypacoitine	C31 H43 N O9	573.292	6.925	287.653	No results	No results	Full match	1.3537e+06	1.31234e+06	1.35222e+06	2.71725e+07	4.44429e+07	2.06224e+07	4.15234e+07	2.22021e+07	9.07882e+06	3.56286e+06	4.31628e+06	2.89635e+06
Com_8777_pos	Gly-Tyr-Ala	C14 H19 N3 O5	309.133	7.028	310.14	No results	No results	Full match	1.69757e+06	1.6503e+06	1.63213e+06	2.58765e+07	1.93474e+07	1.58468e+07	8.47932e+06	7.73169e+06	8.73248e+06	2.44367e+07	2.21425e+07	1.23997e+07
Com_13858_pos	5,6-dimethyl-3-[5-(trifluoromethyl)pyridin-2-yl]-1,2,4-triazine	C11 H9 F3 N4	254.079	9.723	255.086	Full match	No results	No results	6.66112e+06	6.12449e+06	6.64195e+06	7.52639e+06	8.24813e+06	9.16071e+06	9.14608e+06	8.55491e+06	9.04886e+06	8.35859e+06	9.79111e+06	9.47792e+06
Com_12368_pos	3-amino-2-phenyl-2H-pyrazolo[4,3-c]pyridine-4,6-diol	C12 H10 N4 O2	260.09	16.02	261.097	Invalid mass	No results	No results	8.16885e+06	7.86586e+06	7.26533e+06	9.00601e+06	9.20821e+06	1.07323e+07	1.10453e+07	1.12112e+07	1.24149e+07	1.2829e+07	1.26679e+07	1.24875e+07
Com_20537_pos	4-(1-adamantyl)-2-methyl-1,3-thiazole	C14 H19 N S	233.127	15.822	234.134	Invalid mass	No results	No results	416060	190279	151938	539862	175343	1.13657e+06	142349	422125	200386	294910	507262	256472
Com_13079_pos	Lindenenol	C15 H18 O2	230.131	8.046	231.138	No results	No results	Full match	2.23932e+06	2.45934e+06	950530	5.57928e+06	2.80412e+06	4.63594e+06	5.2046e+06	3.78104e+06	2.5478e+06	1.12433e+07	6.19571e+06	5.59377e+06
Com_3604_pos	L-Aspartic acid 汕-benzyl ester	C11 H13 N O4	223.085	6.868	224.092	Full match	No results	Full match	5.18558e+06	5.72729e+06	5.83921e+06	1.46165e+07	1.56662e+07	3.51104e+07	5.59857e+07	9.85863e+07	1.08551e+08	4.75743e+07	2.18883e+07	1.51961e+07
Com_3448_pos	Diosbulbin B	C19 H20 O6	361.153	7.816	362.16	No results	Invalid mass	No results	2.05018e+06	1.98577e+06	6.30338e+06	1.21347e+07	8.00513e+06	6.00172e+06	3.4997e+07	1.1644e+08	1.10002e+08	1.58808e+07	3.07216e+07	1.65637e+07
Com_11217_pos	Irigenin	C18 H16 O8	360.085	7.903	361.092	No results	No results	Full match	1.2441e+06	1.15463e+06	1.57706e+06	1.59198e+07	4.39126e+06	3.11454e+06	1.59513e+06	2.12065e+06	1.86423e+06	1.92461e+06	2.63712e+06	2.50964e+06
Com_10961_pos	Toddalolactone	C16 H20 O6	308.125	7.987	617.258	No results	No results	Full match	633024	601915	619888	1.18404e+07	1.66413e+07	6.49197e+06	3.87368e+06	1.27137e+06	1.45825e+06	9.30665e+06	4.98204e+06	1.44119e+06
Com_12639_pos	汐-Zearalanol	C18 H26 O5	344.158	11.759	345.166	Invalid mass	No results	No results	580399	568069	590897	1.94267e+06	1.52997e+06	1.47898e+06	703970	1.44692e+06	1.56159e+06	1.22048e+07	1.55969e+06	1.829e+06
Com_16570_pos	6,7,8-trimethoxy-2-(2-phenoxy-3-pyridyl)-4H-3,1-benzoxazin-4-one	C22 H18 N2 O6	444.077	14.98	445.085	Invalid mass	No results	No results	600241	460084	384321	401866	285104	961801	327563	324087	5.77599e+06	233820	237055	543924
Com_7077_pos	Propylparaben	C10 H12 O3	180.079	8.225	181.086	No results	No results	Full match	1.62261e+07	1.56432e+07	1.50473e+07	3.8656e+07	2.11174e+07	2.26637e+07	2.61127e+07	2.90302e+07	2.61442e+07	2.35772e+07	2.62336e+07	2.16359e+07
Com_11781_pos	1-hydroxy-1-(4-methoxyphenyl)propan-2-yl 4-methoxybenzoate	C18 H20 O5	298.119	11.675	299.126	Invalid mass	No results	No results	244617	233924	233899	6.19953e+06	2.74226e+06	1.43038e+07	292555	309598	330576	2.25099e+06	1.00946e+07	323934
Com_15667_pos	LysoPC 19:0	C27 H56 N O7 P	537.381	15.985	538.389	No results	No results	Full match	1.01421e+06	1.02982e+06	983516	1.61915e+06	6.92887e+06	1.30977e+06	1.23414e+06	1.22765e+06	1.96592e+06	1.36282e+06	1.41103e+06	1.31499e+06
Com_2697_pos	Arenobufagin	C24 H32 O6	416.217	9.29	417.224	No results	Invalid mass	No results	6.04461e+07	7.73139e+07	5.8429e+07	1.68784e+08	1.15527e+08	1.55628e+08	8.81387e+07	9.14227e+07	8.37504e+07	1.10406e+08	1.04769e+08	1.03041e+08
Com_7139_pos	16汕-Hydroxystanozolol	C21 H32 N2 O2	344.243	6.677	345.251	Invalid mass	No results	No results	2.24482e+06	1.79587e+06	2.45748e+06	3.02189e+06	2.64895e+06	3.12885e+06	3.89402e+06	3.34602e+06	3.01685e+06	3.80572e+07	4.20501e+06	3.63687e+06
Com_4238_pos	Fragransin A2	C20 H24 O5	344.163	9.32	345.17	No results	No results	Full match	1.08375e+07	2.05308e+06	9.72352e+06	6.6752e+07	4.26575e+07	8.50782e+07	6.79211e+06	5.6911e+06	3.64884e+07	8.25794e+06	8.06117e+07	1.23542e+06
Com_1319_pos	9-Oxo-ODE	C18 H30 O3	294.22	13.935	295.227	Full match	No results	Full match	8.08335e+06	8.9885e+06	8.84572e+06	3.32071e+08	1.64491e+08	1.76919e+08	9.31838e+06	2.94288e+07	4.50086e+07	4.54565e+08	6.08303e+07	5.07978e+07
Com_17800_pos	bicyclo[2.2.2]oct-2-en-1-yl 4-methylbenzene-1-sulfonate	C15 H18 O3 S	278.102	9.464	279.109	Invalid mass	No results	No results	1.23805e+06	1.19058e+06	1.24699e+06	4.25191e+06	2.85957e+06	2.19566e+06	1.45835e+06	1.82331e+06	1.63773e+06	1.69638e+06	1.74649e+06	1.60816e+06
Com_6775_pos	4-(benzoylamino)-3-hydroxybutanoic acid	C11 H13 N O4	223.085	7.228	224.092	Full match	No results	Full match	2.27002e+06	4.09312e+06	3.711e+06	4.81106e+06	4.80813e+06	5.28137e+06	5.20014e+06	5.76422e+06	5.52652e+06	4.15661e+07	5.9418e+06	4.97392e+06
Com_59_pos	PC (16:2e/2:0)	C26 H50 N O7 P	519.334	14.357	520.341	No results	Full match	Full match	6.29389e+07	3.83436e+07	1.7793e+07	1.82736e+08	1.27643e+08	1.41203e+08	1.95794e+08	6.51565e+08	7.6177e+08	18577087789	4.30918e+08	1.99077e+08
Com_9448_pos	D-Mannose	C6 H12 O6	197.095	8.494	198.103	No results	Invalid mass	No results	4.99869e+06	4.15723e+06	3.43719e+06	2.2414e+07	2.81546e+06	1.70224e+07	4.74538e+06	4.2042e+06	4.62121e+06	4.7286e+06	6.61096e+06	7.51024e+06
Com_4374_pos	4-methyl-5-oxo-2-pentyl-2,5-dihydrofuran-3-carboxylic acid	C11 H16 O4	212.103	10.409	213.11	Invalid mass	No results	No results	2.67888e+07	2.76698e+07	1.64719e+07	4.3848e+07	4.04023e+07	3.99822e+07	7.57275e+07	8.15771e+07	6.4645e+07	2.57917e+07	4.2062e+07	5.43806e+07
Com_10789_pos	1-[3-(4-chlorophenoxy)propyl]-2-methyl-4-nitro-1H-imidazole	C13 H14 Cl N3 O3	295.073	9.948	296.08	Full match	No results	No results	1.82535e+06	1.93409e+06	2.58473e+06	1.71858e+07	1.38301e+07	1.67e+07	5.64897e+06	1.48256e+07	1.33535e+07	1.5184e+07	1.32237e+07	7.93815e+06
Com_9235_pos	1-adamantyl(piperidino)methanone	C16 H25 N O	570.303	1.917	286.158	Invalid mass	No results	No results	2.59136e+06	2.64097e+06	2.64942e+06	5.02803e+06	5.35762e+06	3.86485e+06	1.27992e+07	1.7904e+07	1.21753e+07	2.34693e+07	1.0684e+07	1.28747e+07
Com_19109_pos	7-O-Methylmangiferin	C20 H20 O11	436.103	7.33	437.11	No results	No results	Full match	431237	421344	447718	491619	2.79713e+06	513687	742706	1.3417e+06	879905	1.51917e+06	572714	554383
Com_622_pos	汐-Linolenoyl ethanolamide	C20 H35 N O2	321.267	14.263	322.275	Full match	No results	No results	7.98601e+06	7.51764e+06	7.02468e+06	1.52543e+08	8.98599e+07	8.14157e+07	1.06899e+07	2.69564e+07	3.10618e+07	4.69843e+08	1.07914e+09	7.93531e+08
Com_18055_pos	3-Hydroxy-glabrol	C25 H28 O5	408.196	11.394	409.203	No results	No results	Full match	2.30114e+06	2.56432e+06	3.97238e+06	3.55946e+06	3.40162e+06	3.96588e+06	759878	1.01198e+06	1.13619e+06	3.38325e+06	1.59149e+06	1.83101e+06
Com_8831_pos	IMK	C17 H34 N4 O4 S	390.228	6.573	391.235	Invalid mass	No results	No results	3.48046e+06	2.87749e+06	4.13081e+06	4.66799e+06	4.30221e+06	4.8782e+06	6.3755e+06	5.41975e+06	5.03595e+06	2.56475e+07	6.54118e+06	6.0721e+06
Com_4645_pos	FLK	C21 H34 N4 O4	406.259	8.151	407.266	Full match	No results	No results	819004	2.61293e+06	769425	1.72554e+06	1.01204e+07	8.31738e+06	1.88052e+07	6.4014e+06	4.8809e+06	7.46293e+07	2.16066e+07	1.27236e+07
Com_12227_pos	1-Methyladenine	C6 H7 N5	149.071	7.624	150.078	No results	No results	Full match	4.61881e+06	2.07388e+06	3.16403e+06	1.31471e+07	6.00054e+06	1.05265e+07	7.60542e+06	8.92719e+06	8.2523e+06	1.0046e+07	9.92523e+06	8.55659e+06
Com_5840_pos	Ritalinic acid	C13 H17 N O2	219.124	13.63	220.131	Invalid mass	No results	No results	4.66843e+07	3.55991e+07	970674	5.3065e+07	1.16657e+07	3.30051e+07	1.70014e+07	1.27117e+07	2.51918e+07	5.48416e+06	6.4126e+06	2.05638e+07
Com_6879_pos	3-Methoxyflavone	C16 H12 O3	274.062	6.249	275.069	Invalid mass	No results	No results	1.6121e+06	1.63135e+06	1.60174e+06	2.2902e+06	1.95626e+06	2.03271e+06	1.98084e+06	2.01656e+06	2.0717e+06	4.07178e+07	4.20748e+06	2.75155e+06
Com_9991_pos	SNK	C13 H25 N5 O6	694.367	8.592	348.191	Invalid mass	No results	No results	545322	526073	538496	860969	688310	710357	2.00831e+07	7.1332e+06	3.49226e+06	932472	1.49185e+06	1.1543e+06
Com_8514_pos	Acetylharpagide	C17 H26 O11	406.149	6.702	407.156	No results	No results	Full match	6.69479e+06	4.81086e+06	4.63715e+06	2.72883e+07	1.3951e+07	1.64914e+07	7.88624e+06	1.16951e+07	1.15249e+07	1.25819e+07	1.20906e+07	1.16246e+07
Com_13997_pos	Abrine	C12 H14 N2 O2	218.106	8.128	219.113	No results	No results	Full match	1.47954e+06	1.29496e+06	1.08604e+06	8.21447e+06	5.34948e+06	9.53016e+06	3.52713e+06	2.06788e+06	2.93971e+06	3.46657e+06	3.26033e+06	2.95765e+06
Com_4924_pos	N1-[2-(4-chlorophenyl)-2-oxoethyl]-4-chlorobenzamide	C15 H11 Cl2 N O2	241.111	9.67	242.118	Invalid mass	No results	No results	969840	906441	1.09903e+06	1.03197e+07	3.58317e+06	3.5437e+06	1.95954e+07	6.84598e+07	6.79913e+07	2.27785e+07	4.63615e+07	3.66074e+07
Com_3829_pos	GRH	C14 H24 N8 O4	368.197	13.578	369.205	Invalid mass	No results	No results	506248	470218	471083	9.11995e+06	9.46722e+07	4.89661e+07	713888	9.91125e+07	7.1749e+07	933807	601587	598234
Com_883_pos	2-hydroxy-6-[(8Z,11Z)-pentadeca-8,11,14-trien-1-yl]benzoic acid	C22 H30 O3	342.218	13.733	343.225	Full match	No results	No results	1.16707e+07	1.76632e+07	4.00792e+07	7.24121e+08	3.18495e+08	1.98259e+08	3.03511e+07	5.8103e+08	6.90013e+08	8.8735e+07	1.68124e+08	4.13051e+08
Com_393_pos	3-methyl-5-oxo-5-(4-toluidino)pentanoic acid	C13 H17 N O3	257.103	1.371	258.111	Invalid mass	No match	No results	2.13473e+07	2.85817e+07	1.79739e+07	1.07383e+08	8.43635e+07	9.22062e+07	2.8534e+08	1.18467e+08	1.25372e+08	1.96604e+09	1.45785e+08	6.3746e+07
Com_14929_pos	2,3-di(acetyloxy)-3-cyano-1-[1,2-di(acetyloxy)ethyl]propyl acetate	C16 H21 N O10	425.076	8.015	426.083	Invalid mass	No results	No results	1.35338e+06	1.44811e+06	1.80036e+06	2.37404e+06	2.11082e+06	1.59373e+06	4.95316e+06	7.97113e+06	7.74916e+06	3.04954e+06	4.68708e+06	5.54407e+06
Com_1202_pos	3-(4-hydroxy-3-methoxyphenyl)propanoic acid	C10 H12 O4	178.063	7.087	179.071	Invalid mass	No match	No match	2.89868e+08	4.19675e+08	5.07829e+08	3.33824e+08	4.64365e+08	2.55666e+08	3.48918e+08	3.72112e+08	4.26644e+08	2.40179e+08	1.72945e+08	1.36747e+08
Com_7049_pos	N-2-Hydroxycyclopentyladenosine	C15 H21 N5 O5	351.155	7.917	352.162	No results	Full match	Full match	1.10229e+06	1.2238e+06	854888	1.01682e+07	5.80472e+06	5.34121e+06	2.87776e+06	4.91855e+06	4.98485e+06	3.89073e+07	3.79822e+06	5.65954e+06
Com_7225_pos	2-oxo-2H-chromene-3-carboxylic acid	C10 H6 O4	190.027	8.765	191.034	Full match	No results	Full match	7.34841e+06	8.10457e+06	2.55745e+07	3.70168e+06	2.25709e+06	3.27748e+06	1.6212e+07	3.73143e+07	2.15812e+07	3.98387e+06	8.30962e+06	3.49635e+06
Com_14082_pos	Isosilybin	C25 H22 O10	482.122	8.963	483.129	No results	No results	Full match	3.4178e+06	9.37373e+06	3.46287e+06	3.46332e+06	1.70068e+06	6.13058e+06	2.5233e+06	3.00623e+06	2.58664e+06	1.84173e+06	4.10359e+06	2.6706e+06
Com_19904_pos	Adenosine 5'-Diphosphate	C10 H15 N5 O10 P2	427.031	2.085	428.038	No results	No results	Full match	180319	255603	269610	334639	334131	283001	486157	323857	249743	1.91225e+06	1.11346e+06	260937
Com_5045_pos	1-(4-methyl-2-morpholino-1,3-thiazol-5-yl)ethan-1-one	C10 H14 N2 O2 S	226.075	8.542	227.082	Invalid mass	No results	No results	3.52734e+06	1.74252e+06	3.58036e+06	6.61781e+07	4.31129e+07	2.4436e+07	5.95276e+06	9.76766e+06	1.27258e+07	3.29574e+07	4.87896e+07	2.22796e+07
Com_550_pos	3-chloro-4-methylquinolin-2-ol	C10 H8 Cl N O	193.026	1.212	194.033	Invalid mass	No results	No results	4.71746e+08	4.35052e+08	3.65018e+08	1.68727e+08	2.64276e+08	1.54204e+08	3.31443e+08	2.80468e+08	2.7606e+08	7.91057e+08	1.24514e+09	2.8919e+08
Com_12613_pos	1-[5-(2-phenyleth-1-ynyl)-2-thienyl]ethan-1-one oxime	C14 H11 N O S	263.041	8.91	264.048	Invalid mass	No results	No results	983138	788872	600149	1.22507e+07	1.12503e+07	9.8161e+06	963464	1.06975e+06	1.1512e+06	817216	1.23962e+06	1.05314e+06
Com_3066_pos	Minocycline	C23 H27 N3 O7	914.382	10.167	915.391	Invalid mass	No results	No results	7.82645e+07	5.44749e+07	5.89634e+07	1.20354e+08	1.38849e+08	7.77678e+07	1.10368e+08	1.10981e+08	1.1245e+08	6.12372e+07	9.65766e+07	9.50002e+07
Com_5172_pos	DIMBOA glucoside	C15 H19 N O10	373.102	1.458	374.109	No results	No results	Full match	1.12372e+07	8.46324e+06	7.13852e+06	1.39499e+07	2.09707e+07	2.32803e+07	5.70077e+07	3.78083e+07	4.08494e+07	6.42328e+07	1.84642e+07	1.06913e+07
Com_8239_pos	CKK	C15 H31 N5 O4 S	399.192	9.604	400.199	Invalid mass	No results	No results	4.51935e+06	3.51217e+06	7.10813e+06	2.90166e+07	1.17232e+07	1.65961e+07	8.69237e+06	1.43073e+07	1.60996e+07	1.15088e+07	1.61694e+07	1.30965e+07
Com_5470_pos	Epitestosterone	C19 H28 O2	288.209	12.543	289.217	Full match	No results	No results	777219	711313	781925	5.86947e+07	2.02503e+07	2.08583e+07	1.15565e+06	5.86957e+06	1.17349e+07	3.81423e+06	7.0033e+06	1.07241e+07
Com_5307_pos	15(R)-15-Methyl prostaglandin A2	C21 H32 O4	370.211	8.143	371.218	Invalid mass	No results	No results	845991	817133	794779	6.16037e+07	8.14914e+06	9.55699e+06	1.114e+06	1.49962e+06	1.48845e+06	1.34704e+06	1.8606e+06	1.61224e+06
Com_6777_pos	Sarsasapogenin	C27 H44 O3	416.33	14.063	417.337	No results	No results	Full match	3.65967e+06	4.17877e+06	8.56535e+06	4.15288e+07	3.8078e+07	1.85178e+07	7.10946e+06	1.33789e+07	1.93597e+07	5.58e+06	1.98302e+07	9.72707e+06
Com_4957_pos	L-Saccharopine	C11 H20 N2 O6	276.133	1.148	277.14	Full match	No results	Full match	4.6019e+06	5.14834e+06	5.13945e+06	4.97982e+07	6.78428e+07	2.47405e+07	2.27057e+07	2.17771e+07	1.79198e+07	9.56382e+06	1.09418e+07	1.66143e+07
Com_19159_pos	5-Phenyl-2,4-pentadienoic acid	C11 H10 O2	174.067	1.735	387.098	No results	No results	Full match	1.00654e+06	800678	1.18e+06	1.66486e+06	1.20637e+06	1.23665e+06	1.02e+06	1.12278e+06	1.0828e+06	2.743e+06	1.93941e+06	1.11157e+06
Com_72_pos	morpholine-4-carboximidamide hydrobromide	C5 H11 N3 O	129.091	1.648	130.098	Full match	No results	No results	1.5244e+08	1.25109e+08	1.55931e+08	1.40795e+10	5.8044e+09	7.10349e+09	4.12035e+08	7.34347e+08	9.95836e+08	2.89487e+09	4.26939e+09	5.22611e+09
Com_13128_pos	QNH	C15 H23 N7 O6	397.172	9.421	398.179	Full match	No results	No results	1.34463e+06	4.30203e+06	2.54754e+06	9.34647e+06	4.63835e+06	4.37496e+06	3.45787e+06	1.11604e+07	4.52481e+06	5.74436e+06	7.66139e+06	7.00848e+06
Com_5176_pos	汐-Pyrrolidinononanophenone	C19 H29 N O	287.223	14.404	288.23	Invalid mass	No results	No results	6.42023e+07	5.57659e+07	5.3325e+07	4.17222e+07	4.07477e+07	4.84774e+07	4.65649e+07	4.22322e+07	5.13742e+07	3.1101e+07	3.55694e+07	4.73348e+07
Com_20091_pos	(S)-Glutamic acid	C5 H9 N O4	147.054	8.06	148.061	No results	No results	Full match	1.0144e+06	1.12629e+06	1.69157e+06	919802	1.14746e+06	912501	1.02501e+06	1.36601e+06	1.28178e+06	1.42614e+06	1.15612e+06	1.00445e+06
Com_9874_pos	MLK	C17 H34 N4 O4 S	372.215	7.64	373.223	Invalid mass	No results	No results	4.037e+06	2.71747e+06	2.91162e+06	1.08085e+07	2.00132e+07	2.05625e+07	5.51914e+06	8.74782e+06	7.02644e+06	1.18136e+07	1.07691e+07	8.55675e+06
Com_16606_pos	N-[(Tert-butoxy)carbonyl]-L-tryptophan	C16 H20 N2 O4	304.143	9.362	305.15	No results	No results	Full match	1.97583e+06	1.60807e+06	1.76407e+06	2.1046e+06	1.36372e+06	1.50318e+06	2.17574e+06	3.11393e+06	2.74325e+06	4.78667e+06	5.72639e+06	3.78214e+06
Com_1812_pos	Succinic anhydride	C4 H4 O3	100.016	1.431	101.024	No results	No results	Full match	6.58112e+07	3.00577e+08	2.25854e+08	2.5441e+08	2.99814e+08	2.39808e+08	1.4707e+08	1.54329e+08	1.80115e+08	1.58885e+08	2.06084e+08	1.5832e+08
Com_14963_pos	N-{[(2R,4S,5R)-5-Ethyl-1-azabicyclo[2.2.2]oct-2-yl]methyl}-2-furamide	C15 H22 N2 O2	240.184	10.581	241.191	Invalid mass	No results	No results	2.35009e+06	3.5143e+06	2.48659e+06	3.43576e+06	2.12827e+06	2.15334e+06	3.09885e+06	2.03136e+06	7.9214e+06	1.9759e+06	1.71026e+06	3.649e+06
Com_9650_pos	delta-Tridecalactone	C13 H24 O2	212.178	10.057	213.185	No results	No results	Full match	6.3631e+06	4.76276e+06	7.37907e+06	2.15566e+07	1.28116e+07	1.32167e+07	7.79942e+06	1.05398e+07	1.23036e+07	1.0805e+07	1.18467e+07	1.26673e+07
Com_3848_pos	Geranylacetone	C13 H22 O	194.167	10.903	195.175	No results	No results	Full match	1.06044e+07	9.02453e+06	1.15517e+07	9.83706e+07	5.22109e+07	5.40524e+07	8.99808e+06	2.39463e+07	2.43563e+07	2.16884e+07	5.01669e+07	4.23524e+07
Com_839_pos	1H-indol-3-yl(pyridin-2-yl)methanol	C14 H12 N2 O	224.095	12.444	225.103	Full match	No results	No results	942658	859016	895860	7.57818e+08	3.11258e+08	3.59354e+08	1.09964e+06	4.41204e+06	9.30075e+06	2.52609e+06	5.31005e+06	2.64134e+06
Com_18271_pos	N-{4-[(nitromethyl)sulfonyl]phenyl}acetamide	C9 H10 N2 O5 S	298.017	8.087	299.024	Invalid mass	No results	No results	810439	784149	800071	3.00886e+06	3.72642e+06	1.84166e+06	991247	984193	1.03035e+06	2.45583e+06	1.89362e+06	2.3142e+06
Com_1735_pos	汕-Cortolone	C21 H34 O5	348.231	11.716	349.238	Invalid mass	No results	No results	1.35563e+06	1.68784e+06	2.46549e+06	1.89817e+07	8.92182e+06	1.00663e+07	1.75989e+06	3.59278e+06	4.60656e+06	3.16091e+08	4.6788e+06	7.03962e+06
Com_5421_pos	WLH	C23 H30 N6 O4	908.476	14.139	909.483	Invalid mass	No results	No results	5.49988e+07	5.93764e+07	1.9626e+07	1.05391e+06	958724	922031	1.92277e+06	839765	935545	876980	943490	884557
Com_13057_pos	RMK	C17 H35 N7 O4 S	433.251	10.296	434.258	Invalid mass	No results	No results	1.48665e+06	1.4681e+06	2.43191e+06	1.12988e+07	3.70923e+06	4.28102e+06	4.65489e+06	3.36183e+06	4.08581e+06	4.83761e+06	5.40597e+06	3.46868e+06
Com_12501_pos	Lycorine	C16 H17 N O4	287.116	9.095	288.123	No results	No results	Full match	1.18159e+06	1.12152e+06	1.24236e+06	1.25447e+07	5.87323e+06	4.7608e+06	2.08673e+06	1.53197e+06	1.5914e+06	1.82133e+06	2.08284e+06	1.62046e+06
Com_10467_pos	DPK	C15 H26 N4 O6	380.163	10.214	381.17	Invalid mass	No results	No results	497389	844291	3.07454e+06	1.59963e+07	1.5669e+07	1.83004e+07	550817	1.34642e+07	1.19088e+07	9.38728e+06	5.68986e+06	3.81681e+06
Com_4028_pos	N,N'-Diphenylurea	C13 H12 N2 O	212.095	8.41	213.103	Full match	No results	Full match	1.41647e+06	1.12139e+06	1.09369e+06	9.20311e+07	3.10058e+07	2.86431e+07	1.44561e+06	2.66396e+06	4.76903e+06	3.28388e+06	4.54768e+06	2.46416e+06
Com_395_pos	delta8-THC-d9	C21 H21 [2]H9 O2	323.283	14.542	324.29	Invalid mass	No results	No results	3.25165e+07	2.91051e+07	2.0802e+07	4.83352e+08	2.58567e+08	4.68511e+08	3.53326e+07	5.29399e+07	7.61987e+07	1.32243e+09	1.94947e+09	1.69015e+09
Com_7530_pos	Phellamurin	C26 H30 O11	496.196	11.335	497.201	Invalid mass	No results	No results	3.79172e+06	8.18042e+06	1.71464e+07	2.15368e+06	2.13195e+06	3.45323e+07	2.23109e+06	4.52496e+06	3.08539e+06	3.62925e+06	3.41165e+07	2.66478e+06
Com_4754_pos	Desthiobiotin	C10 H18 N2 O3	214.132	9.046	215.14	No results	No results	Full match	1.70738e+06	1.7041e+06	1.73169e+06	2.35839e+07	1.2876e+07	1.44842e+07	2.09513e+06	2.29652e+06	2.25622e+06	7.20243e+07	2.40906e+06	2.31254e+06
Com_121_pos	L-Valine	C5 H11 N O2	117.079	1.704	118.087	Full match	No results	Full match	1.54701e+09	3.53454e+09	3.0708e+09	7.23875e+09	4.53514e+09	4.93817e+09	6.64378e+09	7.31417e+09	5.82432e+09	5.35135e+09	7.74795e+09	4.41458e+09
Com_8071_pos	Eugenyl acetate	C12 H14 O3	206.095	9.4	207.102	No results	No results	Full match	3.34294e+06	3.37475e+06	3.78151e+06	1.78048e+07	1.04622e+07	2.43483e+07	4.73459e+06	7.58445e+06	5.76866e+06	1.2365e+07	3.02773e+07	8.17906e+06
Com_14569_pos	Monocrotaline	C16 H23 N O6	325.154	8.555	326.16	No results	No results	Full match	984504	944504	936344	1.49339e+06	1.50497e+06	1.37127e+06	1.20187e+06	1.4212e+06	1.34613e+06	8.52375e+06	1.4923e+06	1.23535e+06
Com_2582_pos	LPC(1-acyl 18:3)	C26 H48 N O7 P	517.318	14.533	518.325	No results	No results	Full match	115426	111396	105961	3.53674e+07	9.69415e+06	1.63913e+06	1.85862e+07	1.28694e+08	1.80095e+08	5.06261e+06	2.59992e+06	2.9322e+07
Com_7929_pos	2-{[methyl(2,3,4,5,6-pentahydroxyhexyl)amino]methylidene}malononitrile	C11 H17 N3 O5	271.117	5.792	272.124	Full match	No results	No results	1.17462e+06	1.20394e+06	1.17397e+06	3.14043e+07	3.72339e+06	6.42915e+06	1.98503e+06	1.52103e+06	1.57806e+06	1.66306e+06	1.64868e+06	1.67552e+06
Com_5186_pos	Tanespimycin	C31 H43 N3 O8	626.329	14.326	627.336	Invalid mass	No results	No results	602829	567493	591949	6.39597e+07	1.13767e+07	3.11858e+07	992588	6.20859e+06	2.01297e+07	8.71634e+06	6.28279e+07	1.55832e+07
Com_3835_pos	N epsilon-(1-Carboxymethyl)-L-lysine	C8 H16 N2 O4	204.111	10.628	205.119	No results	No results	Full match	1.64026e+06	3.08141e+06	2.36018e+07	2.01771e+06	1.58645e+07	3.56436e+06	1.50431e+06	2.04156e+06	1.37226e+06	1.07341e+07	9.89083e+07	1.30613e+06
Com_14322_pos	3,4,5-trihydroxy-6-methyloxan-2-yl 2-(methylamino)benzoate	C14 H19 N O6	297.12	9.379	298.127	Invalid mass	No results	No results	1.76818e+06	1.58857e+06	3.33117e+06	7.98695e+06	7.75181e+06	3.18578e+06	6.06272e+06	7.59521e+06	6.84612e+06	3.66216e+06	8.95296e+06	7.91606e+06
Com_9464_pos	SKK	C15 H31 N5 O5	686.434	7.263	344.224	Invalid mass	No results	No results	562789	1.71709e+06	540965	1.29146e+07	2.22965e+07	1.07145e+07	1.83713e+07	6.47698e+06	5.42671e+06	6.1995e+06	1.47495e+07	9.41414e+06
Com_4714_pos	3-(3,4,5-trimethoxyphenyl)propanoic acid	C12 H16 O5	222.087	10.687	223.094	Invalid mass	No results	No results	3.37801e+06	3.33284e+06	3.15607e+06	7.30214e+07	7.42265e+06	7.1976e+06	3.59407e+06	7.85715e+06	8.85192e+06	5.10007e+07	8.67694e+06	9.35865e+06
Com_19184_pos	Rhein 8-Glucoside	C21 H18 O11	446.084	8.884	447.091	No results	No results	Full match	1.10252e+06	889356	1.13973e+06	2.71989e+06	1.14925e+06	1.53006e+06	1.29239e+06	1.13664e+06	1.15065e+06	1.36272e+06	1.59137e+06	1.28036e+06
Com_9587_pos	Schisanhenol	C23 H30 O6	402.203	11.083	403.211	No results	No results	Full match	760785	692938	909949	1.34164e+06	2.18104e+07	7.17921e+06	866777	1.85717e+06	2.26873e+06	980346	1.18982e+06	933360
Com_3375_pos	Isoalantolactone	C15 H20 O2	232.143	1.103	233.15	No results	Invalid mass	No results	7.07214e+06	7.03836e+06	7.98213e+06	1.20814e+08	3.78908e+07	3.85599e+07	3.12088e+07	3.92162e+07	5.60315e+07	1.7839e+07	1.85125e+07	1.94575e+07
Com_2791_pos	Cytosine	C4 H5 N3 O	111.044	1.34	112.051	No results	No results	Full match	3.17865e+07	2.86124e+07	7.49898e+06	3.75928e+07	1.09098e+08	8.01668e+07	2.48631e+07	5.22577e+07	5.47731e+07	1.61679e+08	6.28855e+07	1.19884e+08
Com_19128_pos	3-O-p-coumaroyl quinic acid O-hexoside	C22 H28 O13	500.151	7.552	501.158	No results	No results	Full match	103585	114463	96558.6	129096	139838	2.77434e+06	117299	129169	122198	126085	548785	136622
Com_5120_pos	4-(anilinomethylidene)-3-methyl-4,5-dihydroisoxazol-5-one	C11 H10 N2 O2	220.085	6.677	221.092	Invalid mass	No results	No match	2.78696e+07	2.7593e+07	4.20193e+07	4.37e+07	3.7363e+07	4.73708e+07	5.91537e+07	4.02348e+07	4.1337e+07	3.34829e+07	6.50823e+07	4.36872e+07
Com_16183_pos	汕-Elemonic acid	C30 H46 O3	454.345	15.03	455.351	No results	Full match	Full match	1.28834e+06	1.17575e+06	2.38459e+06	3.10768e+06	6.26277e+06	2.30485e+06	1.31197e+06	1.02437e+06	1.60266e+06	4.24335e+06	1.79504e+06	1.58592e+06
Com_263_pos	D-Erythrose 4-phosphate	C4 H9 O7 P	200.009	1.192	201.016	No results	No results	Full match	2.64966e+09	2.54455e+09	2.26651e+09	1.81588e+09	2.54561e+09	2.6757e+09	2.68367e+09	2.8831e+09	2.9868e+09	2.55337e+09	2.72061e+09	2.88236e+09
Com_7599_pos	Ophiopogonanone E	C19 H20 O7	360.121	8.975	361.128	No results	No results	Full match	1.78445e+06	1.82403e+06	2.04028e+06	1.23713e+07	5.03455e+06	1.4492e+07	2.86768e+06	7.21652e+06	1.13304e+07	4.25487e+06	3.39548e+07	6.82317e+06
Com_8925_pos	9-(2,3-Dihydroxy-3-methylbutoxy)-7H-furo[3,2-g]chromen-7-one	C16 H16 O6	304.098	7.516	305.105	Invalid mass	No results	No results	1.24873e+06	1.12663e+06	1.21924e+06	2.51089e+07	8.29678e+06	1.14167e+07	1.38864e+06	2.65559e+06	4.83421e+06	2.81763e+06	6.93281e+06	4.55557e+06
Com_7837_pos	4-(cyclohexylcarbonyl)-1-phenethylpiperazine-2,6-dione	C19 H24 N2 O3	328.175	7.021	329.182	Invalid mass	No results	No results	5.1623e+06	3.13625e+06	6.20768e+06	3.19594e+07	1.49043e+07	1.24668e+07	1.27947e+07	1.09648e+07	1.10692e+07	1.32965e+07	1.18268e+07	1.84155e+07
Com_60_pos	2-(carboxymethoxy)-4-methoxybenzoic acid	C10 H10 O6	248.03	1.576	249.038	Invalid mass	No results	No results	3.37572e+07	3.35212e+07	2.43799e+07	2.39137e+08	2.50976e+08	2.3643e+08	6.64549e+07	1.81746e+08	1.89271e+08	1.85474e+10	1.28351e+09	1.0081e+09
Com_4954_pos	Vindoline	C25 H32 N2 O6	434.252	9.998	435.26	Invalid mass	No results	No results	6.60673e+06	1.17369e+07	4.65065e+06	1.92227e+07	6.79078e+07	1.70116e+07	6.17294e+06	1.45744e+07	1.86932e+07	2.15842e+07	3.76199e+07	9.33409e+06
Com_7466_pos	4-[2-(1H-indol-3-yl)ethyl]morpholine-3,5-dione	C14 H14 N2 O3	258.101	7.371	259.108	Full match	No results	No results	1.70787e+06	2.27761e+06	1.6584e+06	3.50514e+07	1.67329e+07	1.6279e+07	2.74905e+06	4.3041e+06	5.8531e+06	1.20468e+07	9.77612e+06	7.27313e+06
Com_7734_pos	PC (14:1e/3:0)	C25 H50 N O7 P	507.334	14.524	508.341	No results	Full match	No results	1.22127e+06	1.20627e+06	1.1316e+06	7.58866e+06	7.52901e+06	5.26685e+06	2.06792e+06	1.16559e+07	2.86677e+07	3.27531e+07	5.6697e+06	1.62131e+06
Com_11908_pos	DLK	C16 H30 N4 O6	374.218	7.169	375.225	Full match	No results	No results	888846	1.30031e+06	851554	1.39884e+07	1.14342e+07	1.07249e+07	4.19289e+06	4.30408e+06	6.59836e+06	1.39958e+07	9.58527e+06	1.17943e+07
Com_12213_pos	Biocytin	C16 H28 N4 O4 S	372.177	11.689	373.184	Invalid mass	No results	No results	1.0325e+06	740161	1.0746e+06	2.3087e+06	1.58793e+06	1.73392e+06	1.47373e+06	5.77492e+06	7.5253e+06	1.31881e+07	1.01413e+07	6.61665e+06
Com_8483_pos	DAG (16:0/18:2)	C37 H68 O5	609.534	15.228	610.541	No results	Invalid mass	No results	9.65766e+06	8.66016e+06	1.12978e+06	2.59323e+06	2.05832e+07	8.43821e+06	2.74969e+07	1.2358e+06	1.46135e+06	1.31511e+06	1.36286e+06	1.33144e+06
Com_4529_pos	Betulin	C30 H50 O2	210.2	14.785	211.206	Invalid mass	No results	No results	3.56938e+07	1.46575e+07	2.09361e+07	7.75897e+07	3.82153e+07	3.32399e+07	4.3234e+07	2.7117e+07	6.34778e+07	1.58655e+07	4.6336e+07	3.12401e+07
Com_1113_pos	Phosphocholine	C5 H14 N O4 P	183.066	1.278	184.074	No results	Full match	No results	4.23357e+08	5.45738e+08	2.49085e+08	1.86041e+07	2.63165e+07	3.11075e+07	1.26022e+08	6.04031e+07	5.01512e+07	9.04951e+07	5.8589e+07	5.22395e+07
Com_8746_pos	Testosterone	C19 H28 O2	288.207	13.245	289.215	Invalid mass	No results	No results	1.19584e+06	1.17404e+06	1.46438e+06	2.60325e+07	1.5446e+07	1.54437e+07	1.3451e+06	4.61146e+06	5.08186e+06	3.42427e+06	5.93297e+06	6.82045e+06
Com_2556_pos	WKK	C23 H36 N6 O4	230.138	1.277	231.146	Invalid mass	No results	No results	7.51544e+06	7.08589e+06	7.5938e+06	4.42271e+07	4.64381e+07	4.24376e+07	5.87501e+06	1.52739e+08	1.82426e+08	2.09098e+07	2.42056e+07	3.93324e+07
Com_1702_pos	Eucalyptol	C10 H18 O	136.126	10.542	137.133	Invalid mass	No results	No match	4.09567e+06	3.52754e+06	5.80578e+06	3.23555e+08	1.88174e+08	2.07214e+08	6.52245e+06	5.4133e+07	9.15829e+07	5.79252e+07	1.54676e+08	1.21319e+08
Com_16569_pos	Talatisamine	C24 H39 N O5	421.281	12.734	422.289	No results	No results	Full match	563431	514013	535198	5.67807e+06	2.6171e+06	2.15917e+06	601038	3.76158e+06	5.77605e+06	4.27088e+06	2.28148e+06	3.62317e+06
Com_31_pos	ethyl 4-amino-2-(methylsulfanyl)-1,3-thiazole-5-carboxylate	C7 H10 N2 O2 S2	218.02	1.385	219.027	Invalid mass	No results	No results	1.82843e+10	1.71898e+10	13642081197	2.53355e+10	3.05161e+10	2.81191e+10	1.60001e+10	3.12306e+10	2.88155e+10	6.59358e+09	24350844257	3.14798e+10
Com_1903_pos	(2E)-3-(3,4-dimethoxyphenyl)prop-2-enoic acid	C11 H12 O4	208.074	9.353	209.081	Full match	No results	Full match	1.56382e+07	1.53783e+07	1.38558e+07	3.10801e+07	2.36866e+07	2.36445e+07	2.07579e+07	1.89015e+07	2.0386e+07	2.77974e+08	2.64586e+07	2.47049e+07
Com_1081_pos	15-Deoxy-忖12,14-prostaglandin A1	C20 H30 O3	300.209	11.726	301.217	Invalid mass	No match	No match	3.38798e+07	3.48659e+07	4.62885e+07	5.63803e+08	2.16741e+08	2.13266e+08	1.92372e+07	2.16317e+08	3.5134e+08	9.61031e+07	4.57549e+08	2.71151e+08
Com_7410_pos	16(R)-HETE	C20 H32 O3	342.216	14.948	343.223	Invalid mass	No results	No results	3.5483e+06	4.56443e+06	4.00491e+06	3.55609e+07	1.05364e+07	1.14002e+07	3.29031e+06	3.0736e+06	4.03419e+06	3.60204e+06	3.67276e+06	4.83277e+06
Com_2177_pos	Methyl Violet	C24 H27 N3	357.221	11.378	358.228	Full match	No results	No results	6.67119e+07	5.36125e+07	2.29173e+07	1.58074e+08	1.04167e+08	5.13913e+07	2.55699e+07	3.74315e+07	5.51003e+07	2.13035e+08	1.60298e+08	2.29601e+08
Com_10962_pos	10-Nitrolinoleate	C18 H31 N O4	325.226	11.947	326.233	Full match	No results	No results	6.5298e+06	1.32475e+07	1.16907e+07	7.94956e+06	1.11846e+07	1.664e+07	1.18747e+07	4.07739e+06	9.46589e+06	1.63855e+07	1.05121e+07	1.34304e+07
Com_6716_pos	17汕-Hydroxy-androstano[3,2-c]isoxazole	C20 H29 N O2	315.218	14.263	316.225	Invalid mass	No results	No results	4.21657e+07	2.62053e+07	3.43381e+07	2.81715e+06	4.11324e+06	9.12065e+06	2.93816e+07	3.07263e+06	8.40221e+06	1.37367e+07	5.65414e+06	4.54228e+06
Com_9985_pos	Ziyuglycoside I	C41 H66 O13	766.45	14.629	767.458	No results	No results	Full match	2.84638e+06	2.91287e+06	2.01154e+07	2.71894e+06	2.76733e+06	2.88864e+06	2.44905e+06	2.46329e+06	2.84354e+06	2.95199e+06	2.69083e+06	2.77725e+06
Com_1907_pos	Proline-hydroxyproline	C10 H16 N2 O4	228.112	5.914	229.119	No results	Full match	No results	6.17478e+06	6.00283e+06	2.51108e+06	2.77483e+08	2.03772e+08	1.90324e+08	1.33029e+08	8.89871e+07	1.21416e+08	1.97862e+08	1.38553e+08	1.78752e+08
Com_7925_pos	3,4-Dimethoxy-汐-pyrrolidinopentiophenone	C17 H25 N O3	269.2	12.433	270.207	Invalid mass	No results	No results	4.0817e+06	6.64902e+06	8.87872e+06	3.5662e+06	5.21258e+06	4.09573e+06	4.24646e+06	4.67299e+06	3.13527e+06	4.21628e+06	3.14217e+07	2.60093e+06
Com_576_pos	Mevalonolactone	C6 H10 O3	130.063	3.344	131.071	Full match	No results	Full match	1.52354e+08	1.56489e+08	1.50365e+08	2.03794e+08	2.313e+08	2.14286e+08	1.74512e+08	2.64863e+08	2.38005e+08	1.1739e+09	3.88553e+08	2.2815e+08
Com_12103_pos	(-)-Arctigenin	C21 H24 O6	372.158	9.412	373.165	No results	No results	Full match	609370	611692	608820	1.34454e+07	3.53851e+06	1.57231e+06	758060	805744	1.05514e+06	833587	1.81885e+06	1.14147e+06
Com_16339_pos	Poricoic acid B	C30 H44 O5	484.319	13.936	485.326	No results	No results	Full match	413945	401999	574921	647773	1.08925e+06	563404	530726	547101	574879	6.06138e+06	597422	582834
Com_10324_pos	Kolavic acid	C20 H30 O4	334.214	10.236	335.22	No results	No results	Full match	5.92381e+06	8.16427e+06	8.26603e+06	1.88543e+07	8.57688e+06	9.42559e+06	6.99317e+06	1.38636e+07	1.47477e+07	7.44294e+06	1.1042e+07	1.21492e+07
Com_1356_pos	Indole-3-acrylic acid	C11 H9 N O2	187.064	8.197	188.071	Full match	No results	Full match	6.6778e+06	6.5189e+06	6.91648e+06	4.33167e+08	2.53866e+08	2.28149e+08	1.62241e+08	3.32491e+08	3.16106e+08	2.5997e+08	4.21804e+08	3.87142e+08
Com_15404_pos	3-hydroxy-3,4-bis[(4-hydroxy-3-methoxyphenyl)methyl]oxolan-2-one	C20 H22 O7	396.119	10.137	397.127	Invalid mass	No results	No results	444452	432695	438813	806931	632963	7.29555e+06	540309	570316	604732	641653	2.00777e+06	607072
Com_444_pos	ethyl 2-{[2-(4-methoxyphenoxy)-5-nitrobenzoyl]amino}acetate	C18 H18 N2 O7	412.063	1.291	413.07	Invalid mass	No results	No results	2.03193e+07	1.9158e+07	2.05312e+07	1.06374e+07	1.15324e+07	1.1158e+07	1.58841e+07	1.2132e+07	1.23045e+07	1.67756e+09	1.38693e+07	1.37142e+07
Com_6011_pos	(9cis)-Retinal	C20 H28 O	284.215	12.831	285.222	Full match	No results	No results	1.35581e+06	1.26295e+06	2.59086e+06	3.759e+07	4.8412e+07	5.09105e+07	1.49413e+06	5.90264e+06	6.68844e+06	1.66135e+06	3.81242e+06	5.05507e+06
Com_821_pos	Pipecolic acid	C6 H11 N O2	129.079	1.383	130.087	No results	Full match	Full match	1.39591e+08	1.67155e+08	3.19683e+08	2.53266e+08	7.72065e+08	4.7497e+08	3.86843e+08	6.07637e+08	4.50299e+08	4.14467e+08	4.62024e+08	3.99772e+08
Com_5873_pos	3-morpholino-5,6-diphenylpyridazine-4-carbonitrile	C21 H18 N4 O	342.148	13.379	343.156	Full match	No results	No results	2.37052e+06	2.35908e+06	2.16178e+06	2.09005e+07	7.9683e+06	1.20475e+07	3.1967e+06	3.7173e+06	6.98187e+06	1.57978e+07	5.25588e+07	4.9975e+07
Com_8473_pos	Milbemycin A3 oxime	C31 H43 N O7	563.276	11.958	564.283	Invalid mass	No results	No results	806613	763405	1.1702e+06	1.07029e+06	1.01429e+06	938493	1.02076e+06	1.20235e+06	952256	2.75799e+07	941625	902366
Com_509_pos	Obscurolide A1	C15 H17 N O5	291.111	5.644	292.118	Full match	No results	No results	8.17501e+06	7.16043e+06	9.28412e+06	1.41079e+09	3.79897e+08	3.86685e+08	5.68025e+07	7.8677e+07	8.08077e+07	4.38029e+07	7.44983e+07	5.13774e+07
Com_12319_pos	Lysopg 18:1	C24 H47 O9 P	510.297	13.018	511.305	No results	No results	Full match	582982	566967	603955	990663	891072	858361	638848	690733	791857	1.29474e+07	2.52746e+06	738968
Com_13210_pos	Nobiletin	C21 H22 O8	402.13	7.548	403.137	No results	No results	Full match	3.4724e+06	2.04756e+06	2.07492e+06	8.59522e+06	2.22555e+06	5.04767e+06	4.6129e+06	9.2295e+06	1.09924e+07	8.26301e+06	8.88059e+06	9.96567e+06
Com_11783_pos	lactucopicrin	C23 H22 O7	410.135	10.014	411.142	No results	No results	Full match	630286	610666	613208	1.43015e+07	6.81024e+06	8.99864e+06	720798	1.13539e+06	1.70388e+06	788147	1.80549e+06	1.83984e+06
Com_11246_pos	HMH	C17 H25 N7 O4 S	445.149	8.819	446.156	Invalid mass	No results	No results	832011	1.56369e+06	663657	4.25034e+06	2.06103e+06	1.58202e+07	860183	860483	886113	890171	915013	905715
Com_5288_pos	1-allyl-4,5-diphenyl-2-(2-thienyl)-1H-imidazole	C22 H18 N2 S	320.138	8.806	321.145	Invalid mass	No results	No results	1.64749e+06	1.6309e+06	1.59376e+06	2.85096e+06	2.08508e+06	2.15985e+06	2.05068e+06	2.11461e+06	2.17759e+06	6.1977e+07	2.22811e+06	2.22576e+06
Com_13048_pos	Oleanic acid	C30 H48 O3	456.361	14.36	457.369	No results	No results	Full match	1.25892e+06	1.22642e+06	1.6898e+06	1.13159e+07	9.66466e+06	4.73115e+06	1.79152e+06	2.15854e+06	2.12766e+06	2.7286e+06	4.18015e+06	2.6533e+06
Com_421_pos	Leucylproline	C11 H20 N2 O3	228.148	6.935	229.155	Full match	No results	Full match	4.74503e+07	5.47953e+07	2.66952e+07	1.19641e+09	9.05956e+08	9.83352e+08	1.77018e+09	8.9837e+08	1.11756e+09	1.19092e+09	1.4066e+09	1.00256e+09
Com_7116_pos	3-Chloro-L-tyrosine	C9 H10 Cl N O3	215.034	1.101	216.041	No results	No results	Full match	2.18689e+07	1.9144e+07	1.39757e+07	3.50722e+07	3.69285e+07	3.81448e+07	3.21661e+07	2.72849e+07	3.17512e+07	3.35217e+07	3.82514e+07	3.41555e+07
Com_14937_pos	N-Benzoyl-(2R,3S)-3-phenylisoserine	C16 H15 N O4	285.101	8.451	286.108	No results	No results	Full match	1.18121e+06	603173	667295	7.95519e+06	4.7146e+06	4.05212e+06	728181	1.00819e+06	791813	1.08655e+06	2.3717e+06	1.27967e+06
Com_3458_pos	APH	C14 H21 N5 O4	361.116	7.667	362.123	Invalid mass	No results	No results	1.43844e+07	1.28971e+07	2.29697e+07	1.15937e+08	5.96466e+07	6.7912e+07	2.70263e+07	4.25046e+07	4.35342e+07	3.34046e+07	3.60249e+07	3.14935e+07
Com_651_pos	2,3,4,9-Tetrahydro-1H-汕-carboline-3-carboxylic acid	C12 H12 N2 O2	216.09	7.615	217.098	Full match	No results	Full match	6.59346e+06	1.39008e+07	7.97964e+06	1.03067e+09	6.46102e+08	5.80758e+08	2.1207e+07	9.09742e+07	9.42679e+07	1.98359e+08	2.25928e+08	1.76754e+08
Com_7818_pos	Butein	C15 H12 O5	272.069	8.35	273.076	Full match	No results	Full match	1.96065e+07	4.96203e+06	4.75816e+06	1.59622e+06	1.97506e+06	5.1551e+06	5.05487e+06	4.18242e+06	3.71499e+06	1.70079e+06	3.21205e+07	2.46353e+06
Com_13654_pos	SPH	C14 H21 N5 O5	678.3	5.657	340.157	Invalid mass	No results	No results	1.16169e+06	758771	757668	1.29461e+06	955065	1.00923e+06	4.5365e+06	1.58659e+06	1.24814e+06	1.01199e+07	3.27446e+06	3.36492e+06
Com_1004_pos	2-(3-nitrophenyl)-1,3-diphenylimidazolidine	C21 H19 N3 O2	345.143	5.259	346.151	Invalid mass	No results	No results	5.42873e+07	4.20577e+07	7.54793e+07	6.13827e+08	2.94782e+08	3.45566e+08	2.02854e+08	2.83067e+08	2.34066e+08	2.01859e+08	3.45632e+08	2.27552e+08
Com_5737_pos	Guanosine-3',5'-cyclic monophosphate	C10 H12 N5 O7 P	345.048	2.329	346.055	No results	Full match	Full match	2.74188e+06	2.90734e+06	2.66879e+06	4.01391e+07	1.50377e+07	1.68609e+07	4.11626e+06	5.44309e+07	5.1735e+07	1.89011e+07	4.22791e+07	5.26089e+07
Com_1324_pos	1-Stearoylglycerol	C21 H42 O4	358.309	15.331	359.316	Full match	No results	No results	1.71332e+08	2.00391e+08	2.05922e+08	2.39601e+08	4.49683e+08	2.03943e+08	1.89006e+08	1.85224e+08	2.08681e+08	1.81122e+08	1.85675e+08	2.25784e+08
Com_4680_pos	ANH	C13 H20 N6 O5	340.151	9.09	341.158	Full match	No results	No results	1.783e+07	8.83584e+06	1.35836e+07	7.37785e+07	3.11021e+07	4.66762e+07	3.20991e+07	3.62645e+07	3.80289e+07	3.4161e+07	6.2575e+07	3.58822e+07
Com_815_pos	3-(3,4-dihydroxyphenyl)propanoic acid	C9 H10 O4	164.048	7.357	165.055	Invalid mass	No match	No match	2.31636e+08	2.16866e+08	3.69882e+08	1.57558e+08	2.19031e+08	6.7891e+08	1.85131e+08	5.51316e+08	7.75286e+08	6.20262e+08	3.42904e+08	2.84913e+08
Com_11384_pos	(-)-N-[3',4'-Dihydroxy-(E)-cinnamoyl]-L-glutamic acid	C14 H15 N O7	309.085	7.904	310.092	No results	No results	Full match	776030	727097	718451	3.10623e+06	1.07544e+06	1.54083e+07	1.00973e+06	1.68167e+06	1.4048e+06	1.41963e+06	2.9114e+06	1.77605e+06
Com_64_pos	TKK	C16 H33 N5 O5	375.253	11.911	376.26	Invalid mass	No results	No results	7.11703e+09	5.82942e+09	7.06649e+09	9.0075e+09	1.05765e+10	6.72673e+09	1.01682e+10	1.77643e+10	6.78566e+09	1.66767e+10	7.19243e+09	5.74047e+09
Com_678_pos	Methylophiopogonanone A	C19 H18 O6	342.111	7.92	343.119	No results	No results	Full match	4.81804e+06	5.42458e+06	1.15582e+07	1.32111e+08	1.10791e+08	1.26006e+08	8.02939e+08	9.44755e+08	9.91522e+08	4.29159e+07	4.46085e+07	8.7573e+07
Com_3044_pos	Hecogenin	C27 H42 O4	430.307	15.366	431.314	No results	No results	Full match	944224	1.39668e+06	2.90872e+07	1.55749e+07	2.36193e+07	3.89973e+06	2.96864e+06	3.3739e+07	1.40791e+08	768118	8.27172e+06	1.4625e+07
Com_9261_pos	N1-(2,3-dihydro-1,4-benzodioxin-2-ylmethyl)-2,2-dimethylpropanamide	C14 H19 N O3	249.135	14.011	250.142	Invalid mass	No results	No results	5.06751e+06	9.22822e+06	561216	3.12287e+06	3.25335e+06	6.93624e+06	2.92273e+06	3.84421e+06	2.79771e+06	1.73909e+06	2.3291e+07	2.4652e+06
Com_16511_pos	Benzoylmesaconine	C31 H43 N O10	589.288	6.439	295.651	No results	No results	Full match	681709	677027	677984	817101	1.05596e+06	850356	3.59728e+06	2.74872e+06	3.76616e+06	3.68761e+06	5.84848e+06	2.9831e+06
Com_9560_pos	Anacardic Acid	C22 H36 O3	348.267	13.955	349.275	No results	No results	Full match	728029	687484	705231	4.02893e+06	3.05401e+06	5.7676e+06	1.2295e+06	1.86739e+07	2.19326e+07	1.50995e+07	4.71628e+06	4.58701e+06
Com_2929_pos	PC (17:1/17:1)	C42 H80 N O8 P	757.564	16.6	758.57	No results	Full match	No results	5.34167e+07	1.49212e+06	5.77705e+06	1.50369e+08	3.56538e+06	4.57938e+06	1.0913e+06	837560	658891	619091	623553	647981
Com_17776_pos	Panaxydol	C17 H24 O2	260.177	12.707	261.185	No results	No results	Full match	328854	316534	313043	419246	397063	397723	376787	380512	378726	4.28526e+06	387979	4.16586e+06
Com_602_pos	11-Deoxy prostaglandin F1汐	C20 H36 O4	362.244	13.756	363.251	Invalid mass	No results	No results	999299	938648	929082	1.10903e+09	2.28434e+08	4.19135e+08	3.13349e+06	3.89192e+08	2.01965e+08	2.27094e+08	7.23849e+08	9.46005e+08
Com_865_pos	8-O-acetyl shanzhiside methyl ester	C19 H28 O12	448.157	7.27	449.164	No results	No results	Full match	444631	458258	465748	1.21239e+06	7.3925e+08	3.3104e+06	567076	709899	666286	718066	625052	630145
Com_11931_pos	N-(4-chlorophenyl)-5-hex-1-ynylnicotinamide	C18 H17 Cl N2 O	312.101	10.296	313.109	Invalid mass	No results	No match	1.36089e+06	1.20526e+06	996898	9.55414e+06	4.07453e+06	5.33921e+06	3.20495e+06	2.75209e+06	2.41158e+06	1.39448e+07	1.011e+07	6.07027e+06
Com_2067_pos	TMK	C15 H30 N4 O5 S	188.116	1.397	189.124	Invalid mass	No results	No match	1.14861e+07	1.62028e+07	1.27909e+07	5.90249e+07	9.29916e+07	8.89783e+07	2.4768e+08	1.90699e+08	1.71952e+08	1.72965e+08	1.45982e+08	1.59122e+08
Com_10654_pos	NKK	C16 H32 N6 O5	370.233	11.68	371.24	Invalid mass	No results	No results	6.8348e+06	6.36563e+06	4.88659e+06	1.7495e+07	1.24505e+07	1.0355e+07	4.30175e+06	6.6771e+06	1.03377e+07	1.41608e+07	1.14981e+07	1.76513e+07
Com_4998_pos	2-Arachidonoyl glycerol	C23 H38 O4	360.265	14.373	361.272	Invalid mass	No results	No results	2.25344e+06	1.78572e+06	8.11949e+06	6.69464e+07	1.86265e+07	1.46114e+07	1.05164e+07	3.767e+07	6.15336e+07	7.37938e+06	3.22349e+07	5.62574e+07
Com_12006_pos	4'-Methyl-汐-pyrrolidinohexanophenone	C17 H25 N O	259.192	13.952	260.199	Invalid mass	No results	No results	1.37029e+07	1.3034e+07	1.02917e+07	9.39476e+06	1.2185e+07	1.22942e+07	1.0451e+07	7.4677e+06	1.22862e+07	1.06588e+07	9.87672e+06	9.20156e+06
Com_5532_pos	5,8-dihydroxy-10-methyl-5,8,9,10-tetrahydro-2H-oxecin-2-one	C10 H14 O4	180.079	8.748	181.086	Invalid mass	No results	No match	5.65099e+06	6.58869e+06	5.27523e+06	5.76957e+07	3.20393e+07	3.3131e+07	8.19461e+06	1.57686e+07	1.68816e+07	1.30181e+07	2.05601e+07	2.36804e+07
Com_3459_pos	Tricin 5-O-hexoside	C23 H24 O12	492.126	7.704	493.134	No results	No results	Full match	3.88406e+07	3.45454e+07	3.90453e+07	1.19539e+07	1.21553e+07	2.8315e+07	4.52202e+07	2.2305e+07	2.16624e+07	6.35195e+06	1.1584e+08	6.69999e+06
Com_4428_pos	N-{4-Methyl-3-[(methylsulfonyl)amino]phenyl}-3-thiophenecarboxamide	C13 H14 N2 O3 S2	310.046	7.714	311.053	Full match	No results	No results	6.68965e+07	6.1908e+07	6.40532e+07	5.25799e+06	6.10769e+06	2.40264e+07	4.08219e+07	1.49973e+07	1.45211e+07	2.08702e+06	8.02515e+07	4.4313e+06
Com_1034_pos	Smyrindioloside	C20 H24 O10	424.136	1.233	425.143	No results	No results	Full match	3.04318e+08	2.868e+08	5.93556e+08	6.73347e+07	9.68339e+07	1.08408e+08	2.11703e+08	1.31224e+08	1.90275e+08	1.08074e+08	2.15678e+08	1.96407e+08
Com_17509_pos	13-汐-(21)-Epoxyeurycomanone	C20 H24 O10	424.135	7.713	425.142	No results	Full match	Full match	1.88259e+06	1.90227e+06	2.15561e+06	4.17862e+06	3.40442e+06	4.30971e+06	2.77139e+06	3.3821e+06	3.72586e+06	2.05718e+06	4.59849e+06	2.6528e+06
Com_4853_pos	N1-(2-pyridyl)-2-(3,5-difluorophenyl)acetamide	C13 H10 F2 N2 O	248.08	7.257	249.087	Invalid mass	No results	No results	1.93575e+06	1.88641e+06	1.88048e+06	7.00818e+07	1.73016e+07	1.71029e+07	2.3923e+06	2.41697e+06	2.52988e+06	2.57116e+06	2.62836e+06	2.58639e+06
Com_2461_pos	Protopanaxadiol	C30 H52 O3	460.393	14.324	461.4	No results	No results	Full match	1.47861e+07	1.31399e+07	2.61064e+07	1.93482e+08	1.38823e+08	7.9975e+07	2.74231e+07	5.20663e+07	9.72295e+07	1.89459e+07	5.21396e+07	3.60187e+07
Com_10382_pos	Bis(3,5,5-trimethylhexyl) phthalate	C26 H42 O4	418.307	14.386	419.314	Full match	No results	No results	2.84629e+06	2.70828e+06	3.18057e+06	2.6651e+06	2.59917e+06	3.89012e+06	2.83502e+06	1.24141e+07	1.85999e+07	3.23691e+06	4.52715e+06	4.91075e+06
Com_1292_pos	2-(3,5-dimethyl-1H-pyrazol-4-yl)-5-methoxybenzoic acid	C13 H14 N2 O3	246.101	7.463	247.108	Full match	No results	Full match	3.67832e+06	4.42134e+06	3.28482e+06	4.68338e+08	3.00063e+08	2.71636e+08	7.46392e+06	1.93489e+07	2.07886e+07	4.2975e+07	5.52454e+07	3.49952e+07
Com_1975_pos	(5-L-Glutamyl)-L-amino acid	C8 H14 N2 O5	218.09	1.408	219.098	No results	No results	Full match	9.95242e+07	1.37904e+08	8.85047e+07	2.41244e+08	2.63183e+08	1.85614e+08	1.72291e+08	2.3679e+08	1.21328e+08	1.49627e+08	1.12467e+08	1.38586e+08
Com_1835_pos	Dihydrocapsaicin	C18 H29 N O3	307.215	11.196	308.223	No results	No results	Full match	1.59401e+07	3.38317e+07	2.16039e+07	2.94755e+08	3.53725e+07	1.50906e+08	4.06486e+07	4.76174e+07	1.32558e+08	6.88133e+07	4.38514e+07	3.15849e+07
Com_7477_pos	PE (5:0/13:1)	C23 H44 N O8 P	493.282	13.32	494.289	No results	Full match	No results	1.47439e+06	1.32656e+06	1.33638e+06	4.48285e+06	1.62375e+06	1.48741e+06	1.39568e+06	1.55218e+06	1.4707e+06	3.49282e+07	1.67905e+06	2.44958e+06
Com_13165_pos	Gomisin O	C23 H28 O7	416.183	8.464	417.191	No results	No results	Full match	2.53193e+06	2.13777e+06	4.61537e+06	1.10925e+07	9.71645e+06	9.49911e+06	3.84862e+06	6.39466e+06	6.72126e+06	5.525e+06	6.11053e+06	6.40646e+06
Com_13219_pos	Daphnoretin	C19 H12 O7	352.057	6.388	353.064	No results	No results	Full match	691930	680953	817636	1.41614e+06	2.02434e+06	1.40226e+06	4.01465e+06	1.09732e+07	5.24769e+06	2.62589e+06	1.66623e+06	2.27758e+06
Com_4672_pos	7-Methoxy-4-methylcoumarin	C11 H10 O3	190.063	7.923	191.071	No results	No results	Full match	1.3013e+07	1.13624e+07	1.12513e+07	2.12448e+07	2.15506e+07	2.54538e+07	6.39913e+07	7.27722e+07	7.38961e+07	2.04005e+07	5.50855e+07	2.24075e+07
Com_15236_pos	Cepharanthine	C37 H38 N2 O6	606.273	11.25	607.281	No results	No results	Full match	374387	362798	392742	1.25334e+06	835864	476682	7.54077e+06	4.73085e+06	7.52462e+06	5.26119e+06	5.41241e+06	5.9079e+06
Com_5165_pos	3-hydroxy-4-methoxy-9H-xanthen-9-one	C14 H10 O4	242.058	7.889	243.066	Full match	No results	No results	1.86174e+07	1.63756e+07	2.78895e+07	6.41648e+07	4.51306e+07	6.44942e+07	3.90028e+07	4.62379e+07	4.81221e+07	1.48373e+07	4.63727e+07	1.0208e+07
Com_1846_pos	8-Aminooctanoic acid	C8 H17 N O2	159.126	7.961	160.134	No results	No results	Full match	2.72424e+06	2.85157e+06	8.44582e+06	1.13392e+08	7.46266e+07	6.57869e+07	2.3353e+08	2.91881e+08	2.38575e+08	7.77901e+07	1.20696e+08	1.05785e+08
Com_17989_pos	pteroside A	C21 H30 O8	410.195	10.82	411.203	No results	No results	Full match	512737	518535	736736	4.0374e+06	2.71956e+06	3.3112e+06	905994	1.69022e+06	2.05412e+06	3.71374e+06	2.17533e+06	1.06025e+06
Com_12964_pos	PQH	C16 H24 N6 O5	362.169	6.112	363.177	Invalid mass	No results	No results	677764	687435	654906	1.14635e+07	1.79049e+06	2.18764e+06	846209	864135	935925	1.12347e+07	930358	947961
Com_11189_pos	PC (14:0e/3:0)	C25 H52 N O7 P	509.35	14.937	510.357	No results	Full match	Full match	5.25081e+06	6.40817e+06	5.62641e+06	5.7272e+06	6.33954e+06	5.58593e+06	4.61939e+06	6.90332e+06	1.60228e+07	4.93678e+06	4.78257e+06	4.5425e+06
Com_2230_pos	Methionine sulfoxide	C5 H11 N O3 S	148.02	1.315	149.027	Invalid mass	Invalid mass	No match	2.04654e+07	2.12159e+07	1.69598e+07	9.66358e+07	1.62354e+08	2.22672e+08	2.18649e+07	2.64434e+07	4.43985e+07	5.24039e+07	8.59069e+07	9.43796e+07
Com_2040_pos	4-Nitrosodiphenylamine	C12 H10 N2 O	198.08	7.901	199.087	Full match	No results	No results	1.16347e+06	1.08228e+06	1.07645e+06	2.50863e+08	1.05413e+08	8.80347e+07	1.50533e+06	2.36792e+06	3.14478e+06	5.6509e+06	3.58984e+06	3.14389e+06
Com_687_pos	(11E,15Z)-9,10,13-trihydroxyoctadeca-11,15-dienoic acid	C18 H32 O5	345.252	11.75	346.259	Invalid mass	No results	No results	779909	795254	604439	9.6993e+08	7.95045e+08	7.50266e+08	5.87436e+06	4.92392e+08	5.50072e+08	2.07261e+08	6.17606e+08	8.17102e+08
Com_3380_pos	2,3-Dinor-11汕-prostaglandin F2汐	C18 H30 O5	348.192	12.95	349.199	Invalid mass	No results	No match	2.1982e+06	2.59345e+06	2.68913e+06	6.53794e+07	2.93527e+07	2.31054e+07	3.40079e+06	9.60497e+07	7.05632e+07	1.20583e+08	6.17368e+07	5.22884e+07
Com_6658_pos	Ofloxacin impurity E	C17 H18 F N3 O4	347.124	1.452	348.131	Invalid mass	No results	No match	3.00798e+07	1.95547e+07	3.23644e+07	2.20713e+07	3.43658e+07	3.11837e+07	2.8325e+07	3.55579e+07	3.72744e+07	1.69486e+07	4.28735e+07	3.2068e+07
Com_6144_pos	Glu-Val-Phe	C19 H27 N3 O6	393.191	9.519	394.198	No results	Full match	No results	2.01762e+06	5.8864e+06	2.79955e+06	4.89025e+07	4.85876e+07	3.66356e+07	7.35258e+06	1.2662e+07	1.25552e+07	2.38082e+07	2.37322e+07	3.14382e+07
Com_16105_pos	N'-(4-methoxybenzoyl)-2-[(1-naphthylmethyl)thio]acetohydrazide	C21 H20 N2 O3 S	402.099	9.873	403.106	Invalid mass	No results	No results	6.35136e+06	3.23289e+06	6.11389e+06	5.37142e+06	3.50425e+06	3.11835e+06	2.99741e+06	5.80923e+06	5.53122e+06	3.31171e+06	2.88011e+06	2.08463e+06
Com_10899_pos	1-[(3,5-dimethylisoxazol-4-yl)sulfonyl]piperidine	C10 H16 N2 O3 S	244.085	9.316	245.093	Invalid mass	No results	No results	814159	608720	948605	1.68533e+07	9.10977e+06	8.80416e+06	1.0541e+06	2.87295e+06	4.98061e+06	952968	4.80052e+06	5.18917e+06
Com_396_pos	17汐-Methyl-androstan-3-hydroxyimine-17汕-ol	C20 H33 N O2	297.267	13.534	298.275	Invalid mass	No results	No results	1.57148e+09	1.2436e+09	1.47479e+09	1.31994e+09	1.31484e+09	1.24217e+09	1.27549e+09	1.54428e+09	1.49588e+09	1.72335e+09	1.93444e+09	1.50931e+09
Com_4699_pos	Tropine	C8 H15 N O	141.116	14.615	142.123	No results	No results	Full match	7.22271e+07	6.86671e+07	7.3227e+07	6.71952e+07	5.82178e+07	6.13336e+07	5.77948e+07	4.96439e+07	6.79357e+07	5.28213e+07	5.50286e+07	6.40357e+07
Com_15789_pos	Berberine	C20 H18 N O4	336.122	10.748	337.129	No results	No results	Full match	898353	839543	861754	1.28829e+06	1.17932e+06	1.20041e+06	1.11846e+06	1.20541e+06	1.50598e+06	6.78165e+06	1.24646e+06	1.23391e+06
Com_10511_pos	2-(4-chlorophenoxy)-N-(2-oxo-3-azepanyl)nicotinamide	C18 H18 Cl N3 O3	337.117	8.324	338.124	Invalid mass	No results	No results	1.35682e+06	1.44082e+06	1.29432e+06	9.66777e+06	2.96814e+06	4.92616e+06	1.96149e+06	3.63337e+06	3.98108e+06	1.75988e+07	1.13376e+07	1.81538e+07
Com_3649_pos	ethyl 2-[4,6-dimethyl-3-oxoisothiazolo[5,4-b]pyridin-2(3H)-yl]acetate	C12 H14 N2 O3 S	266.077	9.484	267.084	Invalid mass	No results	No results	616803	593156	621259	1.52594e+06	776850	770150	726558	912093	815929	1.06296e+08	1.69662e+07	1.9054e+07
Com_17211_pos	LysoPC 10:0	C18 H38 N O7 P	411.238	8.913	412.245	No results	No results	Full match	708447	619130	1.77074e+06	4.9392e+06	1.68454e+06	3.27953e+06	1.08734e+06	1.70044e+06	1.67133e+06	1.29555e+06	1.70188e+06	1.79912e+06
Com_15923_pos	Progesterone	C21 H30 O2	314.224	12.368	315.231	Full match	No results	No results	288867	436741	580021	6.59889e+06	3.29347e+06	3.83035e+06	498567	1.09883e+06	2.10693e+06	597896	904389	954815
Com_8822_pos	4-decyl-3-hydroxy-5-oxooxolane-2,3-dicarboxylic acid	C16 H26 O7	352.15	9.979	353.158	Invalid mass	No results	No results	1.68021e+06	966397	1.36984e+06	1.8705e+07	1.38002e+07	2.57087e+07	779567	2.76179e+06	3.14907e+06	5.94059e+06	7.22132e+06	4.07238e+06
Com_14507_pos	Ailanthone	C20 H24 O7	376.151	11.989	377.159	No results	Full match	Full match	764203	750664	742784	970140	956621	948012	728838	802506	855478	8.63435e+06	1.11577e+06	772098
Com_5655_pos	(3S,9aS)-3-benzyl-octahydro-1H-pyrido[1,2-a]pyrazin-1-one	C15 H20 N2 O	266.139	6.765	267.146	Invalid mass	No results	No results	1.29014e+06	1.01008e+06	1.45901e+06	1.97285e+07	1.71885e+06	9.75131e+06	1.27864e+07	3.69071e+07	5.58141e+07	4.29113e+06	9.71099e+06	9.1586e+06
Com_6301_pos	ERH	C17 H28 N8 O6	462.201	13.511	463.208	Invalid mass	No results	No results	1.41182e+07	627706	820470	5.85162e+06	3.12173e+06	4.54333e+07	4.70255e+07	1.76334e+06	2.21769e+06	1.43682e+07	5.40891e+06	1.14559e+07
Com_15219_pos	Polyphyllin VI	C39 H62 O13	738.418	6.884	739.425	No results	No results	Full match	1.57583e+06	1.51146e+06	1.59168e+06	1.62896e+06	7.57092e+06	1.63816e+06	1.70778e+06	1.63599e+06	1.74433e+06	1.83117e+06	2.05599e+06	1.6809e+06
Com_14993_pos	D-threo-Isocitric acid	C6 H8 O7	192.028	3.02	193.035	No results	No results	Full match	1.76464e+06	1.47624e+06	1.52097e+06	2.56275e+06	2.03832e+06	2.08345e+06	1.85717e+06	1.46617e+06	1.33576e+06	7.87716e+06	1.83112e+06	1.07484e+06
Com_5279_pos	LPC(1-acyl 18:2)	C26 H50 N O7 P	519.335	14.758	520.342	No results	No results	Full match	819762	902064	807738	3.58493e+07	3.735e+07	1.54207e+07	2.00482e+06	8.21233e+06	1.49767e+07	6.21091e+07	1.01531e+07	3.21811e+06
Com_8022_pos	2-[6-(1H-benzo[d]imidazol-2-yl)-2-pyridyl]-1H-benzo[d]imidazole	C19 H13 N5	311.106	12.497	312.113	Invalid mass	No results	No results	510071	446073	475391	3.06726e+07	1.10877e+07	1.45814e+07	561280	554536	579052	1.72161e+06	2.46629e+06	1.7456e+06
Com_1170_pos	Dehydrotrametenolic acid	C30 H46 O3	454.346	14.299	455.353	No results	Full match	Full match	7.90993e+07	5.14637e+07	1.05128e+08	5.19238e+08	1.99888e+08	1.79754e+08	1.54026e+08	2.07947e+08	3.06111e+08	1.43339e+08	2.91624e+08	1.64677e+08
Com_11241_pos	2,6-Di-tert-butyl-1,4-benzoquinone	C14 H20 O2	220.144	11.418	221.151	Invalid mass	No results	No results	371819	353720	403330	1.5849e+07	1.16926e+07	1.42508e+07	431358	574469	571974	476342	488850	478814
Com_17452_pos	N alpha-Acetyl-L-lysine	C8 H16 N2 O3	188.117	8.977	189.123	No results	No results	Full match	1.52723e+06	1.3689e+06	1.33915e+06	4.65279e+06	3.05539e+06	2.86916e+06	2.1326e+06	2.45192e+06	2.97704e+06	2.369e+06	1.42892e+06	1.74449e+06
Com_20031_pos	Cucurbitacin I	C30 H42 O7	514.295	10.66	515.302	No results	No results	Full match	105800	243505	377401	417487	257525	322262	199823	611809	624976	1.77529e+06	282860	313328
Com_5385_pos	PMeOH (17:1-17:1)	C38 H71 O8 P	703.516	16.833	704.523	No results	Invalid mass	No results	1.4542e+07	6.01017e+07	2.94379e+07	1.46999e+06	4.88051e+06	4.9009e+06	1.45063e+06	1.44736e+06	1.48539e+06	2.22842e+06	6.64384e+06	9.7348e+06
Com_4964_pos	Tussilagone	C23 H34 O5	390.239	12.368	391.246	No results	No results	Full match	1.12968e+06	854075	1.09126e+06	6.77543e+07	2.72914e+07	2.65518e+07	2.80583e+06	2.58466e+07	4.25248e+07	5.04151e+06	1.58213e+07	2.29572e+07
Com_8751_pos	(4-benzoylpiperidino)[4-(tert-butyl)phenyl]methanone	C23 H27 N O2	387.157	6.999	388.165	Invalid mass	No results	No results	6.96969e+06	9.961e+06	8.7586e+06	2.37314e+07	1.5768e+07	2.01982e+07	1.97892e+07	2.08779e+07	2.60112e+07	2.39131e+07	2.51996e+07	2.03984e+07
Com_15893_pos	Heptadecanoic Acid	C17 H34 O2	292.24	12.548	293.248	Invalid mass	No results	No match	921905	992839	1.16921e+06	6.64371e+06	5.7704e+06	4.93025e+06	600734	2.27055e+06	2.3098e+06	1.48077e+06	2.40398e+06	3.2454e+06
Com_506_pos	6-(3-hydroxybutan-2-yl)-5-(hydroxymethyl)-4-methoxy-2H-pyran-2-one	C11 H16 O5	210.087	10.222	211.094	Invalid mass	No results	No results	1.06452e+08	1.60592e+08	1.22695e+08	3.24103e+08	3.27336e+08	2.7961e+08	1.00395e+08	3.32995e+08	3.75269e+08	4.27678e+08	1.16116e+09	1.41778e+09
Com_992_pos	Tyrosylalanine	C12 H16 N2 O4	252.111	6.57	253.119	Full match	No results	No results	3.83876e+06	8.51192e+06	2.07837e+06	6.26711e+08	4.94476e+08	2.57613e+08	3.8053e+08	7.16221e+07	1.05558e+08	1.4289e+08	1.42689e+08	1.63262e+08
Com_20778_pos	N-acetylglycine	C4 H7 N O3	117.043	16.233	118.05	No results	No results	Full match	160386	84445.7	110874	307675	580192	107626	136382	109420	149687	225502	121940	110330
Com_3724_pos	Ethyl protocatechuate	C9 H10 O4	182.059	16.96	183.066	Full match	No results	Full match	7.38268e+07	6.7439e+07	8.50351e+07	9.18464e+06	1.02905e+08	9.53054e+07	9.51931e+07	8.26346e+07	9.46062e+07	9.06984e+07	8.92826e+07	9.06355e+07
Com_8232_pos	5-Hydroxyindole-3-acetic acid	C10 H9 N O3	191.059	8.433	192.066	No results	No results	Full match	3.87284e+06	3.66141e+06	3.60384e+06	1.95267e+07	2.90797e+07	1.75738e+07	4.85365e+06	4.79471e+06	5.11393e+06	8.00669e+06	6.48785e+06	6.53726e+06
Com_954_pos	N1-(2,3-dihydro-1,4-benzodioxin-6-yl)acetamide	C10 H11 N O3	171.09	10.081	172.097	Invalid mass	No results	No results	6.62773e+06	7.23589e+06	6.57925e+06	8.05916e+06	9.24242e+06	9.78485e+06	8.54954e+06	8.78107e+06	8.72559e+06	6.60955e+08	7.87955e+06	8.9455e+06
Com_3631_pos	3-(3,4-dimethoxyphenyl)-1-(2-hydroxy-4,6-dimethoxyphenyl)propan-1-one	C19 H22 O6	346.14	12.316	347.147	Full match	No results	Full match	913313	870651	944034	1.22831e+06	1.07248e+06	1.09899e+06	972736	1.08589e+06	1.05575e+06	1.07289e+08	1.14831e+06	1.03826e+06
Com_6117_pos	Alanyltyrosine	C12 H16 N2 O4	252.109	7.786	253.117	Invalid mass	No results	No results	2.10141e+07	1.59101e+07	1.00311e+07	4.93175e+07	2.34904e+07	3.76862e+07	1.96647e+07	2.93774e+07	2.718e+07	2.16091e+07	2.82284e+07	4.33588e+07
Com_5391_pos	WPH	C22 H26 N6 O4	460.193	9.378	461.2	Invalid mass	No results	No results	2.24115e+07	1.71865e+07	2.19836e+07	6.00471e+07	2.27181e+07	3.39135e+07	3.21172e+07	1.68176e+07	2.77609e+07	2.1081e+07	4.08222e+07	2.68822e+07
Com_17926_pos	Levalbuterol	C13 H21 N O3	279.145	10.107	280.154	Invalid mass	No results	No results	990059	754079	4.10829e+06	2.23061e+06	1.98377e+06	1.80623e+06	943357	1.39913e+06	1.25246e+06	1.91626e+06	1.61902e+06	1.02653e+06
Com_9723_pos	KMH	C17 H30 N6 O4 S	396.19	12.626	397.197	Invalid mass	No results	No results	1.85481e+06	2.01018e+06	1.9484e+06	2.12372e+07	7.93084e+06	1.03034e+07	1.80768e+06	1.82409e+06	5.0991e+06	4.0212e+06	2.9936e+06	2.13552e+06
Com_9431_pos	N1-(1-benzyl-4-piperidyl)-4-chlorobenzene-1-sulfonamide	C18 H21 Cl N2 O2 S	364.097	6.253	365.104	Invalid mass	No results	No results	7.09997e+06	8.30742e+06	1.1972e+07	1.65127e+07	7.65602e+06	9.92369e+06	1.71136e+07	8.73576e+06	8.97059e+06	2.2471e+07	8.65637e+06	7.40698e+06
Com_1650_pos	3-Carene	C10 H16	136.125	10.897	137.133	No results	No results	Full match	7.50969e+06	5.5436e+06	2.35142e+07	3.36233e+08	1.66575e+08	1.97588e+08	6.9534e+06	4.33173e+07	5.28663e+07	1.93612e+07	6.97506e+07	9.12596e+07
Com_10711_pos	7-(2-hydroxypropan-2-yl)-1,4a-dimethyl-decahydronaphthalen-1-ol	C15 H28 O2	222.199	11.979	223.206	Invalid mass	No results	No match	1.52258e+06	2.15364e+06	3.64718e+06	1.74556e+07	1.11289e+07	1.15796e+07	1.74675e+06	1.06287e+07	1.02755e+07	4.70932e+06	8.58751e+06	9.98074e+06
Com_3351_pos	Allantoin	C4 H6 N4 O3	158.043	1.095	159.051	No results	No results	Full match	4.07419e+07	3.18696e+07	6.0975e+07	8.40851e+07	6.7162e+07	9.47716e+07	6.82755e+07	6.20541e+07	8.1085e+07	1.22241e+08	8.26085e+07	7.63907e+07
Com_17728_pos	6-Formyl-isoophiopogonanone A	C19 H16 O7	356.09	10.359	357.098	No results	No results	Full match	996087	898274	885505	1.48779e+06	1.54639e+06	4.33775e+06	1.15981e+06	1.17837e+06	1.22531e+06	1.27808e+06	3.62778e+06	1.25255e+06
Com_13768_pos	N-(1-benzyl-4-piperidinyl)-4-(1H-pyrazol-1-yl)benzamide	C22 H24 N4 O	398.156	10.342	399.164	Invalid mass	No results	No results	3.64713e+06	2.81192e+06	4.10615e+06	7.92713e+06	8.44445e+06	4.67276e+06	5.93955e+06	9.94344e+06	9.52731e+06	5.98468e+06	7.93619e+06	8.38638e+06
Com_18191_pos	Polypodine B	C27 H44 O8	496.305	14.085	497.312	No results	No results	Full match	584898	628179	341020	2.83323e+06	824951	511917	3.80634e+06	787740	808588	513136	491252	498422
Com_11195_pos	4-oxo-5-phenylpentanoic acid	C11 H12 O3	214.063	9.015	215.07	Invalid mass	No results	No results	8.99733e+06	4.1145e+06	1.53584e+07	2.51566e+06	1.97171e+06	2.85729e+06	5.40649e+06	2.46059e+06	2.63029e+06	1.5986e+07	6.5261e+06	6.07554e+06
Com_5148_pos	Cortisone	C21 H28 O5	742.376	12.313	743.383	Invalid mass	No results	No results	1.04815e+07	2.14084e+07	6.47445e+07	1.64195e+06	1.43365e+06	1.46909e+06	1.30031e+06	1.45157e+06	1.41128e+06	1.48788e+06	1.53502e+06	1.38999e+06
Com_15776_pos	7-demethylsuberosin	C14 H14 O3	230.095	11.337	231.102	No results	No results	Full match	1.04499e+06	943417	1.06996e+06	1.5521e+06	1.61642e+06	1.71074e+06	1.5607e+06	6.79207e+06	4.43574e+06	1.37155e+06	1.45146e+06	1.39795e+06
Com_192_pos	Stearamide	C18 H37 N O	283.288	15.254	284.295	Full match	No results	No results	1.50698e+09	3.2994e+09	2.37112e+09	1.57423e+09	4.60073e+09	7.96009e+08	1.47652e+09	4.4015e+08	8.0079e+08	5.8366e+08	4.76841e+08	6.4806e+08
Com_837_pos	octadec-9-ynoic acid	C18 H32 O2	262.23	13.694	263.237	Invalid mass	No results	No results	5.80934e+08	5.4316e+08	4.68947e+08	4.7638e+08	4.74827e+08	5.11394e+08	5.65582e+08	6.11226e+08	5.27758e+08	4.9988e+08	7.59206e+08	5.79586e+08
Com_171_pos	Spermidine	C7 H19 N3	145.158	1.109	146.166	No results	No results	Full match	6.9357e+07	1.879e+07	3.65839e+07	2.17873e+08	2.12329e+08	1.71637e+08	4.60102e+08	6.84503e+08	3.66533e+08	5.20386e+09	2.33738e+08	2.41099e+08
Com_8438_pos	Sennoside C	C42 H40 O19	848.22	1.314	849.228	No results	No results	Full match	1.90498e+07	1.55807e+07	2.7777e+07	1.24787e+06	2.50288e+06	3.60886e+06	2.99627e+06	2.65582e+06	4.18046e+06	1.90393e+06	4.67384e+06	3.66657e+06
Com_17955_pos	8-Hydroxy-2-Deoxyguanosine	C10 H13 N5 O5	283.091	11.68	284.098	No results	No results	Full match	2.87979e+06	2.64894e+06	1.20992e+06	4.07665e+06	1.72158e+06	3.22291e+06	3.12376e+06	1.14287e+06	1.87878e+06	1.64675e+06	3.06756e+06	2.51201e+06
Com_3668_pos	DL-m-Tyrosine	C9 H11 N O3	181.074	8.99	182.082	No results	No results	Full match	7.86431e+06	8.27525e+06	7.4509e+06	1.05346e+08	3.76681e+07	3.06955e+07	1.17929e+07	1.24113e+07	1.33528e+07	1.85962e+07	1.71517e+07	1.15926e+07
Com_208_pos	汐-Lactose	C12 H22 O11	359.143	1.458	360.151	Invalid mass	Invalid mass	No results	6.02287e+08	9.45843e+08	8.68873e+08	4.25681e+09	1.12961e+09	1.74279e+09	1.67985e+09	9.45776e+08	1.36296e+09	3.87325e+08	9.54912e+08	5.4402e+08
Com_2875_pos	2-[(3S)-1-Benzyl-3-pyrrolidinyl]-1,3-benzothiazole	C18 H18 N2 S	294.122	5.794	295.13	Invalid mass	No results	No results	3.15583e+06	7.869e+06	4.36666e+06	1.55233e+08	7.86199e+07	7.91059e+07	4.68633e+07	1.60735e+07	2.77273e+07	7.55838e+07	6.3153e+07	8.81823e+07
Com_6087_pos	3'-Hydroxystanozolol	C21 H32 N2 O2	344.243	6.328	345.25	Invalid mass	No results	No results	3.82138e+06	3.65636e+06	4.72517e+06	4.97437e+07	3.65847e+07	4.06946e+07	5.84788e+06	1.08735e+07	1.21636e+07	2.61115e+07	1.3352e+07	1.3459e+07
Com_5932_pos	Fexofenadine	C32 H39 N O4	501.292	7.155	502.299	Invalid mass	No results	No results	940491	867227	917162	5.17938e+07	2.43341e+07	2.34263e+07	1.14779e+06	1.64517e+06	1.17948e+06	1.19589e+06	1.28575e+06	1.18513e+06
Com_4701_pos	5-[(10Z)-14-(3,5-dihydroxyphenyl)tetradec-10-en-1-yl]benzene-1,3-diol	C26 H36 O4	390.278	14.415	391.285	Invalid mass	No results	No results	3.84643e+06	3.94639e+06	3.89941e+06	7.32069e+07	5.86601e+06	6.27157e+07	4.33017e+06	1.98037e+07	3.90409e+07	5.93842e+07	8.66269e+06	7.96979e+06
Com_8069_pos	Tetracycline	C22 H24 N2 O8	426.151	8.049	427.158	Invalid mass	No results	No results	3.7092e+06	4.07388e+06	3.8526e+06	3.02899e+07	1.37442e+07	2.63767e+07	1.08219e+07	1.06954e+07	1.09024e+07	1.52959e+07	2.05358e+07	1.25868e+07
Com_1064_pos	2,4-Dimethylbenzaldehyde	C9 H10 O	134.073	12.014	135.081	Full match	No results	No results	3.56516e+08	3.29991e+08	3.25238e+08	2.6951e+08	3.77406e+08	3.34319e+08	2.51353e+08	2.73667e+08	3.27448e+08	3.57e+08	5.78036e+08	2.8167e+08
Com_17814_pos	Cimifugin	C16 H18 O6	306.11	5.831	307.118	No results	No results	Full match	462164	571086	402160	2.82276e+06	1.38104e+06	4.2364e+06	783256	2.637e+06	2.90629e+06	1.85457e+06	3.41682e+06	3.20229e+06
Com_12973_pos	Inosine diphosphate	C10 H14 N4 O11 P2	428.011	1.485	429.018	No results	No results	Full match	8.43789e+06	9.51617e+06	6.35472e+06	8.2902e+06	9.83544e+06	8.64363e+06	7.7807e+06	9.41218e+06	5.07295e+06	5.23405e+06	1.14546e+07	9.08481e+06
Com_20448_pos	L-Homocarnosine	C10 H16 N4 O3	240.122	10.982	241.129	No results	No results	Full match	364948	361918	356611	1.24937e+06	503601	792781	461501	477363	698622	498061	492480	502240
Com_10756_pos	KPH	C17 H28 N6 O4	362.208	13.559	363.215	Invalid mass	No results	No results	992264	942436	2.36368e+06	2.18665e+06	1.72771e+06	1.73721e+06	1.34794e+06	1.67326e+06	2.42901e+06	1.73101e+07	1.56364e+06	1.73289e+06
Com_8553_pos	Isomucronulatol	C17 H18 O5	302.116	7.181	303.124	No results	No results	Full match	2.40163e+06	1.63833e+06	1.7529e+06	8.48761e+06	6.84926e+06	2.43789e+07	4.06017e+06	3.83014e+06	2.65795e+06	4.99592e+06	2.71109e+07	4.10138e+06
Com_1857_pos	Guanosine	C10 H13 N5 O5	283.092	3.023	284.099	No results	Full match	Full match	1.65873e+08	1.924e+08	6.5035e+07	1.01209e+08	6.66265e+07	4.56944e+07	7.78261e+07	4.29069e+07	3.75725e+07	2.88059e+08	5.96111e+07	4.47783e+07
Com_19692_pos	3,4',5-Trimethoxy-trans-stilbene	C17 H18 O3	270.126	10.368	271.133	No results	No results	Full match	282494	269370	256524	366725	351287	362612	353514	354432	373477	2.13114e+06	383550	379481
Com_10011_pos	RMH	C17 H30 N8 O4 S	442.219	12.09	443.226	Invalid mass	No results	No results	3.05213e+06	2.72903e+06	5.81641e+06	1.51361e+06	1.0032e+06	990654	1.36028e+06	5.61874e+06	5.6205e+06	2.00005e+07	5.09766e+06	6.50373e+06
Com_9844_pos	Deoxycorticosterone 21-glucoside	C27 H40 O8	492.272	13.305	493.28	Full match	No results	No results	2.1413e+06	1.17863e+06	2.22924e+06	2.07225e+07	1.4933e+07	1.17202e+07	3.95679e+06	2.73279e+06	2.48891e+06	9.25636e+06	4.10394e+06	5.57043e+06
Com_19422_pos	1,3-dimethyl-6-(trifluoromethyl)-1H-pyrazolo[3,4-b]pyridin-4-ol	C9 H8 F3 N3 O	253.04	8.787	254.047	Invalid mass	No results	No results	507265	1.01577e+06	908191	832135	416360	828274	975626	1.85911e+06	2.45967e+06	419047	804307	1.30408e+06
Com_11277_pos	Coenzyme Q2	C19 H26 O4	318.181	13.086	319.189	Invalid mass	No results	No results	751553	837683	1.16399e+06	1.2922e+07	5.36561e+06	8.948e+06	544413	1.10983e+07	1.5722e+07	6.89729e+06	9.57549e+06	6.61104e+06
Com_15021_pos	Sophoricoside	C21 H20 O10	432.107	10.149	433.114	No results	Full match	Full match	4.54008e+06	7.0583e+06	6.28564e+06	7.04253e+06	3.77446e+06	4.60228e+06	2.99453e+06	3.67003e+06	6.237e+06	7.84078e+06	6.24254e+06	7.50642e+06
Com_17436_pos	2,6-Diaminooimelic Acid	C7 H14 N2 O4	190.096	9.672	191.103	No results	No results	Full match	1.00613e+06	914305	2.69113e+06	1.28688e+06	2.40961e+06	1.21839e+06	1.1177e+06	1.76737e+06	1.1971e+06	1.78687e+06	4.67863e+06	1.25506e+06
Com_9935_pos	Folinic acid	C20 H23 N7 O7	473.167	6.327	474.174	Full match	No results	Full match	5.19711e+06	4.37899e+06	3.9553e+06	1.95317e+07	1.2771e+07	1.55372e+07	5.78035e+06	7.08542e+06	6.97081e+06	7.93337e+06	2.03252e+07	8.32246e+06
Com_17270_pos	L-Leucyl-L-alanine Hydrate	C9 H18 N2 O3	202.132	9.96	203.14	No results	No results	Full match	3.27983e+06	3.57659e+06	3.19658e+06	2.13485e+06	2.97523e+06	3.02431e+06	2.89374e+06	3.21913e+06	2.69333e+06	2.32807e+06	4.87507e+06	3.22215e+06
Com_9854_pos	Milbemycin A4 oxime	C32 H45 N O7	537.306	10.117	538.313	Invalid mass	No results	No results	631681	616430	623665	1.14686e+06	899603	931992	772590	810565	840085	2.06706e+07	891946	862804
Com_10665_pos	2-(2,6-dimethoxyphenyl)-5,6-dimethoxy-4H-chromen-4-one	C19 H18 O6	342.109	7.195	343.116	Full match	No results	Full match	1.22229e+06	1.18097e+06	967927	5.11857e+06	2.70953e+06	1.6377e+07	2.12703e+06	4.70866e+06	2.9566e+06	3.189e+06	1.76188e+07	3.59544e+06
Com_14802_pos	5-O-Methylvisammioside	C22 H28 O10	452.167	10.05	453.174	No results	No results	Full match	1.83363e+06	1.81481e+06	2.01887e+06	5.54152e+06	8.16103e+06	7.0251e+06	3.66615e+06	4.6173e+06	4.26126e+06	4.65373e+06	7.17844e+06	3.78407e+06
Com_132_pos	5-trans prostaglandin F2汕	C20 H34 O5	376.223	13.235	377.23	Invalid mass	No results	No results	3.55067e+06	3.73729e+06	5.90364e+06	7.29681e+09	2.20938e+09	2.63834e+09	6.74485e+06	1.91781e+08	3.4315e+08	1.54998e+08	2.77456e+08	4.45203e+08
Com_19282_pos	Ademetionine	C15 H22 N6 O5 S	398.139	6.104	399.146	No results	No results	Full match	204579	207498	197680	2.61579e+06	1.3069e+06	1.03674e+06	255424	614922	259563	271620	274085	286137
Com_189_pos	PC (14:1e/4:0)	C26 H52 N O7 P	521.349	14.673	522.357	No results	Full match	Full match	2.70459e+07	1.79309e+07	9.86401e+06	2.49011e+08	1.3095e+08	5.575e+07	1.11277e+08	7.91328e+08	1.33087e+09	4.71095e+09	2.95028e+08	1.98058e+08
Com_3237_pos	(+)-Aphidicolin	C20 H34 O4	320.233	13.948	321.24	Invalid mass	Invalid mass	No results	3.31775e+07	3.78386e+07	4.77471e+07	1.28786e+08	6.71591e+07	6.01886e+07	4.45921e+07	4.17134e+07	5.6266e+07	8.24851e+07	4.7271e+07	5.22978e+07
Com_2587_pos	N-(3-Indolylacetyl)-L-Alanine	C13 H14 N2 O3	246.101	7.836	247.109	No results	No results	Full match	1.60077e+06	1.46833e+06	1.44374e+06	1.79487e+08	9.26064e+07	1.45049e+07	1.0993e+07	2.23952e+07	2.003e+07	1.69785e+07	2.41878e+07	2.34949e+07
Com_3398_pos	汐-Ergocryptine	C32 H41 N5 O5	557.298	13.899	558.305	Invalid mass	No results	No results	1.60945e+06	1.6414e+06	1.56474e+06	1.19402e+08	3.3851e+07	4.32678e+07	5.15341e+06	8.171e+06	6.00944e+06	2.19468e+06	3.97367e+06	3.95537e+06
Com_20691_pos	5,7-dimethyl-2-phenylpyrazolo[1,5-a]pyrimidine	C14 H13 N3	245.091	11.354	246.098	Invalid mass	No results	No results	113982	88138	92607.8	199967	122562	248380	365457	162469	121908	390365	858828	128453
Com_13919_pos	N'-Formylkynurenine	C11 H12 N2 O4	236.08	2.575	237.088	No results	No results	Full match	1.90104e+06	1.97915e+06	2.31274e+06	9.66719e+06	8.50412e+06	6.15226e+06	1.16324e+06	4.08419e+06	3.21842e+06	2.84254e+06	4.45089e+06	2.56752e+06
Com_2762_pos	Thymidine	C10 H14 N2 O5	242.093	1.193	243.1	No results	Invalid mass	No results	1.60461e+08	1.47253e+08	1.2114e+08	1.3072e+08	1.27795e+08	1.39568e+08	1.5135e+08	4.78668e+07	1.58878e+08	1.19e+08	1.4848e+08	1.63921e+08
Com_3985_pos	Prunin	C21 H22 O10	434.122	9.333	435.13	Full match	No results	Full match	2.53204e+06	9.41615e+06	3.83629e+07	1.13789e+07	7.93284e+06	1.53278e+07	1.46573e+07	7.45252e+07	9.37087e+07	2.19752e+07	3.49518e+07	4.60508e+06
Com_888_pos	(S)-Bromoenol lactone	C16 H13 Br O2	316.014	1.089	317.021	Invalid mass	No results	No results	2.36837e+08	3.26651e+08	3.49156e+08	5.26341e+08	5.94875e+08	7.19384e+08	3.93086e+08	6.38764e+08	5.07604e+08	6.42936e+08	5.60113e+08	5.76106e+08
Com_4378_pos	4-chloro-5-morpholino-2-quinoxalin-2-ylpyridazin-3(2H)-one	C16 H14 Cl N5 O2	343.085	1.933	344.092	Full match	No results	No results	4.97207e+07	4.21427e+07	6.61642e+07	6.60137e+07	6.63212e+07	5.9197e+07	7.08525e+07	5.24533e+07	6.58851e+07	6.15058e+07	8.1538e+07	7.7818e+07
Com_4237_pos	N-(4-methoxy-1-methyl-1H-indazol-3-yl)-5-methyl-3-isoxazolecarboxamide	C14 H14 N4 O3	286.103	5.146	287.111	Invalid mass	No results	No results	8.51053e+07	2.60994e+07	1.94942e+07	3.39382e+07	3.38894e+07	3.16127e+07	3.49689e+07	4.4531e+07	6.22482e+07	3.97636e+07	6.69458e+07	7.5733e+07
Com_356_pos	Gluconolactone	C6 H10 O6	178.048	1.606	179.055	No results	No results	Full match	2.03346e+08	1.89565e+08	2.14264e+08	4.0465e+08	3.51938e+08	3.29967e+08	2.33069e+08	2.28419e+08	2.31829e+08	2.2259e+09	4.7806e+08	3.37935e+08
Com_1591_pos	Maslinic acid	C30 H48 O4	494.338	14.041	495.345	Invalid mass	No results	No results	3.63043e+07	2.19926e+07	2.35006e+07	3.55156e+08	1.57122e+08	1.76922e+08	4.98355e+07	8.80147e+07	1.5633e+08	3.6184e+07	1.64184e+08	5.48358e+07
Com_2339_pos	PC (14:1e/2:0)	C24 H48 N O7 P	493.318	14.181	494.325	No results	Full match	Full match	1.19701e+06	1.12926e+06	1.35192e+06	3.00411e+06	2.01435e+06	1.63214e+06	4.09361e+06	2.03154e+07	2.73695e+07	2.10377e+08	1.32318e+07	6.60776e+06
Com_1420_pos	PC (18:3e/2:0)	C28 H52 N O7 P	545.349	14.366	546.356	No results	Full match	No results	982600	1.0009e+06	986903	4.09129e+08	6.15703e+07	4.68367e+07	1.38656e+06	3.55314e+07	8.2812e+07	8.61539e+07	1.74752e+07	2.42178e+07
Com_5483_pos	2,4-dihydroxyheptadec-16-en-1-yl acetate	C19 H36 O4	368.254	13.743	369.263	Invalid mass	No results	No results	4.46591e+06	5.82958e+06	5.32164e+06	4.70541e+07	2.94667e+07	4.68544e+07	5.81263e+06	1.1988e+07	1.30315e+07	5.84748e+07	1.71999e+07	1.78652e+07
Com_9788_pos	4-(3,4-dihydro-2H-1,5-benzodioxepin-7-ylamino)-4-oxobutanoic acid	C13 H15 N O5	247.085	10.208	248.092	Invalid mass	No results	No results	4.43525e+06	4.53489e+06	3.46835e+06	1.96435e+07	7.76796e+06	1.04835e+07	1.23522e+07	2.09871e+07	1.83356e+07	5.81155e+06	1.01897e+07	1.00025e+07
Com_9880_pos	THJ2201 N-(5-hydroxypentyl) metabolite	C23 H22 N2 O2	358.165	8.027	359.172	Invalid mass	No results	No results	1.91077e+06	3.12417e+06	2.77303e+06	1.15112e+07	6.56354e+06	6.42241e+06	6.77162e+06	8.44082e+06	8.6698e+06	2.05507e+07	8.54303e+06	8.21323e+06
Com_3588_pos	LDGTS 18:2	C28 H51 N O6	497.373	14.326	498.38	No results	Full match	No results	632625	588154	609718	938647	763906	799386	694373	735071	806571	1.0918e+08	860093	1.23249e+06
Com_5929_pos	Brassinolide	C28 H48 O6	480.343	15.175	481.351	No results	No results	Full match	1.22842e+06	1.24526e+06	1.22017e+06	3.79455e+07	5.18006e+07	1.17194e+07	1.42584e+06	3.30507e+06	1.37793e+07	3.40553e+06	5.83283e+06	4.78752e+06
Com_6486_pos	N1-(2-amino-2-oxoethyl)-2-(isopropylthio)acetamide	C7 H14 N2 O2 S	212.059	8.776	213.066	Invalid mass	No results	No results	1.47636e+06	1.45391e+06	1.43475e+06	4.48386e+07	3.68966e+07	2.27957e+07	1.86694e+06	2.36129e+06	1.90436e+06	2.67179e+06	2.38896e+06	2.54894e+06
Com_5346_pos	YKK	C21 H35 N5 O5	437.265	1.375	438.273	Full match	No results	No results	3.51583e+06	3.40418e+06	3.38279e+06	3.67026e+06	3.64749e+06	3.91559e+06	3.79724e+07	7.5362e+06	4.56343e+06	6.09099e+07	1.33032e+07	1.41353e+07
Com_2280_pos	Monolaurin	C15 H30 O4	296.197	10.174	297.204	Invalid mass	No results	No results	2.70804e+06	1.64156e+06	3.23919e+06	2.16083e+08	5.89698e+07	8.09627e+07	7.39369e+06	6.83717e+07	9.17303e+07	3.6518e+07	3.08534e+07	4.11908e+07
Com_6264_pos	Ketoisophorone	C9 H12 O2	152.084	8.399	153.091	No results	No results	Full match	1.9577e+07	2.47884e+07	2.1309e+07	4.33582e+07	3.15423e+07	3.03554e+07	3.95916e+07	4.28164e+07	4.48185e+07	4.50151e+07	4.75452e+07	4.65665e+07
Com_7524_pos	Uridine 5'-diphospho-D-glucose	C15 H24 N2 O17 P2	566.058	5.006	567.065	No results	No results	Full match	7.02237e+06	6.64257e+06	7.45628e+06	1.51772e+07	1.23459e+07	1.30785e+07	1.27186e+07	1.32416e+07	1.23566e+07	1.03428e+07	3.4561e+07	1.3279e+07
Com_15094_pos	3alpha-Dihydrocadambine	C27 H34 N2 O10	546.22	7.376	547.228	No results	No results	Full match	619050	588868	584555	932949	1.25378e+06	2.16847e+06	7.75022e+06	3.48708e+06	3.35317e+06	6.23241e+06	813002	799911
Com_559_pos	Linalool	C10 H18 O	154.136	9.177	155.143	No results	Full match	Full match	7.80577e+07	7.44357e+07	8.03413e+07	1.21803e+09	4.00831e+08	5.53338e+08	2.03211e+08	2.35681e+08	3.23827e+08	2.11093e+08	2.85377e+08	1.35077e+08
Com_12075_pos	Valepotriate	C22 H30 O8	422.193	11.796	423.2	No results	No results	Full match	681405	604651	765913	1.77895e+06	1.43317e+06	1.28507e+06	830997	1.12221e+06	1.36658e+06	1.35362e+07	1.42257e+06	1.48087e+06
Com_2242_pos	PE (17:1/17:1)	C39 H74 N O8 P	715.516	16.027	716.524	No results	Full match	No results	9.54484e+07	2.10143e+07	3.03941e+07	2.22081e+08	3.15692e+07	6.43027e+07	7.65692e+06	7.15316e+06	3.24117e+06	3.28287e+06	3.08028e+06	2.64575e+06
Com_6218_pos	3,4,5-Trimethoxyphenyl 汕-D-glucopyranoside	C15 H22 O9	346.125	8.075	347.133	Full match	No results	Full match	2.20677e+06	2.67864e+06	2.58624e+06	4.79933e+07	1.9745e+07	1.75943e+07	1.5929e+07	5.09347e+06	2.41739e+07	9.37937e+06	5.52883e+06	2.19994e+07
Com_955_pos	4-methoxy-6-(prop-2-en-1-yl)-2H-1,3-benzodioxole	C11 H12 O3	192.079	7.486	193.086	Full match	No results	Full match	2.06698e+08	1.37662e+08	1.9593e+08	6.59852e+08	4.08388e+08	3.63718e+08	1.66762e+08	3.58785e+08	3.00007e+08	1.63953e+08	3.27304e+08	2.96043e+08
Com_7244_pos	1-Methyluric acid	C6 H6 N4 O3	182.043	1.096	183.051	No results	No results	Full match	1.94039e+07	1.60381e+07	9.12244e+06	2.04753e+07	2.8506e+07	3.33069e+07	3.20835e+07	3.16036e+07	2.43772e+07	3.7123e+07	2.82971e+07	2.97929e+07
Com_9749_pos	Albiflorin	C23 H28 O11	458.18	11.024	459.187	No results	Invalid mass	No results	1.27642e+06	1.22777e+06	1.2233e+06	1.95216e+06	1.72752e+06	1.74735e+06	1.57181e+06	1.66249e+06	1.71614e+06	2.11382e+07	1.73377e+06	1.72285e+06
Com_5899_pos	N-(9-oxodecyl)acetamide	C12 H23 N O2	213.173	14.237	214.181	Full match	No results	No results	7.19056e+06	1.34106e+07	1.11142e+06	2.51886e+06	5.94555e+06	6.72661e+06	5.491e+06	4.94784e+06	2.72927e+06	3.6016e+06	5.22048e+07	3.7571e+06
Com_3227_pos	ent-8-iso Prostaglandin F2汐	C20 H34 O5	371.268	11.596	372.275	Invalid mass	No results	No results	506925	471040	550021	1.29383e+08	4.68306e+07	4.72111e+07	782736	1.82351e+07	2.09392e+07	5.64777e+06	1.40266e+07	2.93575e+07
Com_14530_pos	N1-[5-(3,5-dimethylpiperidino)-4-fluoro-2-nitrophenyl]acetamide	C15 H20 F N3 O3	309.148	8.356	310.156	Full match	No results	No results	1.93046e+06	2.15293e+06	1.43646e+06	4.8578e+06	4.24344e+06	3.89995e+06	4.55252e+06	4.71015e+06	5.44379e+06	5.27139e+06	6.18459e+06	8.58892e+06
Com_6116_pos	(6E)-7-(2H-1,3-benzodioxol-5-yl)-1-(piperidin-1-yl)hept-6-en-1-one	C19 H25 N O3	337.164	7.581	338.171	Invalid mass	No results	No results	1.40964e+06	1.59568e+06	1.41959e+06	4.93203e+07	2.80877e+07	2.50142e+07	6.07693e+06	5.0678e+06	6.47661e+06	1.23476e+07	8.58185e+06	7.85213e+06
Com_297_pos	1-Palmitoylglycerol	C19 H38 O4	330.278	14.869	331.285	Full match	No results	Full match	5.00523e+08	3.64657e+08	4.54375e+08	1.8291e+09	2.64528e+09	1.63132e+09	5.22135e+08	7.22423e+08	8.14688e+08	1.09698e+09	1.25232e+09	1085389589
Com_5808_pos	4,5-Dicaffeoylquinic acid	C25 H24 O12	498.118	9.214	499.126	Invalid mass	No results	No results	1.03899e+07	1.43007e+07	1.48771e+07	9.97792e+06	4.55343e+06	5.33442e+06	2.514e+07	5.34223e+07	2.68893e+07	3.1297e+06	8.11593e+06	4.25463e+06
Com_6153_pos	Ingenol-3-angelate	C25 H34 O6	452.218	7.125	453.226	Invalid mass	No results	No results	1.58768e+06	1.51778e+06	1.55517e+06	2.6949e+06	1.85518e+06	1.87676e+06	1.93763e+06	3.01966e+07	4.88257e+07	2.01883e+06	2.40038e+06	6.32346e+06
Com_9493_pos	Kanamycin	C18 H36 N4 O11	484.231	11.01	485.238	Invalid mass	No results	No results	332714	321905	320730	1.05679e+06	691231	458130	860791	435882	580149	2.21958e+07	1.27773e+06	451706
Com_4581_pos	Prostaglandin F2汐-1-glyceryl ester	C23 H40 O7	450.26	14.258	451.268	Invalid mass	No results	No results	1.36662e+06	877213	915017	7.64433e+07	2.82949e+07	2.63561e+07	1.60657e+06	4.79745e+06	9.53442e+06	1.23168e+07	3.80587e+07	2.57931e+07
Com_20005_pos	Ingenol	C20 H28 O5	348.194	9.508	349.202	No results	No results	Full match	298615	281969	486025	1.80541e+06	1.45524e+06	856465	1.12967e+06	1.38344e+06	1.49482e+06	1.61179e+06	832458	1.70192e+06
Com_2134_pos	Palmitoyl ethanolamide	C18 H37 N O2	299.283	14.729	300.29	Full match	No results	Full match	1.11801e+07	1.30901e+07	9.00479e+06	5.07572e+07	4.28714e+07	5.23639e+07	2.2493e+07	1.88684e+07	3.50805e+07	2.36885e+08	2.02725e+08	1.87105e+08
Com_6431_pos	7-(3,4-dihydroxyphenyl)-5-hydroxy-1-(4-hydroxyphenyl)heptan-3-one	C19 H22 O5	352.127	12.651	353.135	Invalid mass	No results	No results	844977	963389	800123	966163	1.11031e+06	1.02648e+06	893531	871058	1.02295e+06	4.53865e+07	1.3407e+06	975829
Com_4158_pos	5-Methylcytidine	C10 H15 N3 O5	257.102	1.884	258.109	No results	No results	Full match	2.73485e+07	1.7418e+07	1.26259e+07	4.0398e+07	8.76541e+07	5.00614e+07	5.27786e+07	5.8933e+07	3.60218e+07	1.78647e+07	8.37711e+07	7.9933e+07
Com_6951_pos	2-(2-chlorophenyl)-1H-indole	C14 H10 Cl N	227.045	16.917	228.053	Invalid mass	No results	No results	3.08684e+07	2.77879e+07	2.49761e+07	2.31672e+07	2.91621e+07	3.61527e+07	3.24056e+07	3.44491e+07	3.41192e+07	3.10063e+07	3.47507e+07	3.99439e+07
Com_6127_pos	VNH	C15 H24 N6 O5	368.182	13.287	369.189	Full match	No results	No results	4.91512e+07	2.14537e+07	8.05123e+06	2.90538e+06	2.48826e+06	3.24696e+06	4.55446e+06	3.49493e+06	2.16666e+06	3.15512e+06	2.10128e+06	1.54585e+07
Com_7360_pos	alpha-Hederin	C41 H66 O12	750.454	14.769	751.461	No results	No results	Full match	1.87168e+07	9.41858e+06	3.60287e+07	1.25549e+06	1.21176e+06	1.24867e+06	2.172e+06	932050	1.07156e+06	1.1473e+06	1.8557e+06	3.23746e+06
Com_12664_pos	4-(2-Hydroxyethyl)-2-methoxyphenyl 汕-D-glucopyranoside	C15 H22 O8	347.159	7.292	348.166	Invalid mass	No results	No results	5.87423e+06	6.7082e+06	5.93864e+06	7.55531e+06	5.54472e+06	5.75761e+06	6.10428e+06	9.70556e+06	7.90563e+06	1.00951e+07	1.21596e+07	8.86186e+06
Com_4862_pos	Cyclo(glycyltryptophylprolylglycylvalylglycyl-汕-hydroxytyrosyl)	C36 H44 N8 O9	714.309	10.313	715.316	Invalid mass	No results	No results	1.70418e+07	7.19179e+06	6.98163e+07	2.94512e+07	9.12562e+06	1.02415e+07	1.526e+07	2.26585e+07	2.3699e+07	1.05908e+07	8.3842e+06	7.44142e+06
Com_5505_pos	Nortanshinone	C17 H12 O4	280.074	9.044	281.081	No results	No results	Full match	2.24632e+06	1.85499e+06	2.60406e+06	5.81954e+07	1.69492e+07	1.95237e+07	2.93926e+06	7.02435e+06	3.95362e+06	1.22505e+07	1.6992e+07	2.00449e+07
Com_11150_pos	Alternariol	C14 H10 O5	258.051	1.169	259.058	Invalid mass	No results	No results	4.5515e+06	1.61178e+07	9.62507e+06	1.13649e+07	1.49968e+07	1.30387e+07	1.36009e+07	1.04706e+07	1.0947e+07	1.08875e+07	1.40817e+07	1.04993e+07
Com_8135_pos	Xanthopterin Hydrate	C6 H7 N5 O3	197.054	1.064	198.061	No results	No results	Full match	2.3591e+07	1.84363e+07	1.20542e+07	1.72762e+07	2.21663e+07	2.37961e+07	6.23901e+06	1.65132e+07	1.46458e+07	9.62297e+06	1.73157e+07	2.98062e+07
Com_7550_pos	Avocadyne 1-acetate	C19 H34 O4	348.228	14.255	349.235	Invalid mass	No results	No results	1.68847e+06	3.6357e+06	1.17076e+06	3.44038e+07	2.11443e+07	3.39659e+07	1.16249e+06	2.08435e+06	3.87646e+06	7.80091e+06	1.2727e+07	9.48215e+06
Com_11555_pos	QKK	C17 H34 N6 O5	402.26	6.658	403.268	Full match	No results	No results	2.15301e+06	1.72242e+06	2.35698e+06	2.8983e+06	2.54061e+06	3.00088e+06	3.73476e+06	3.20917e+06	2.89347e+06	1.49715e+07	4.03303e+06	3.48812e+06
Com_780_pos	Flunitrazepam-d3	C16 H9 [2]H3 F N3 O3	316.106	7.094	317.114	Full match	No results	No results	2.26683e+06	2.18768e+06	2.21854e+06	8.16017e+08	1.86525e+08	1.88154e+08	4.05208e+06	2.74714e+06	2.87985e+06	3.5784e+06	3.17733e+06	4.02117e+06
Com_448_pos	N-[2-chloro-6-(trifluoromethoxy)phenyl]-2,2-dimethylpropanamide	C12 H13 Cl F3 N O2	295.059	1.238	296.066	Full match	No results	No results	6.9497e+06	3.56084e+06	5.77799e+06	6.45933e+06	6.26234e+06	2.05477e+07	3.19092e+08	6.19663e+07	6.35019e+07	1.65834e+09	9.48651e+07	2.75937e+07
Com_11979_pos	汕-Hydroxythiofentanyl	C20 H26 N2 O2 S	358.176	13.46	359.184	Invalid mass	No results	No results	443112	439337	449613	773353	622032	662841	661621	781561	845852	1.38027e+07	717228	668255
Com_701_pos	Ala-Ile	C9 H18 N2 O3	202.132	6.13	203.139	No results	Full match	Full match	2.92847e+06	1.33297e+07	2.34718e+06	9.38331e+08	4.31741e+08	5.10939e+08	2.42874e+08	5.97324e+07	6.66382e+07	2.49955e+08	2.43905e+08	2.12265e+08
Com_1187_pos	4,6,8-trihydroxy-7-methoxy-3-methyl-3,4-dihydro-1H-2-benzopyran-1-one	C11 H12 O6	240.064	1.319	241.071	Full match	No results	No results	4.98418e+08	5.13184e+08	3.31755e+08	3.24555e+07	8.44819e+07	1.00218e+08	1.1734e+08	1.18345e+08	1.54383e+08	1.39323e+08	1.55262e+08	1.03495e+08
Com_12174_pos	Cortisol	C21 H30 O5	362.21	11.632	363.217	Full match	No results	No results	781585	720076	591027	8.91001e+06	4.36639e+06	4.76138e+06	1.06001e+06	2.36987e+06	2.76201e+06	1.32665e+07	1.86941e+06	2.10908e+06
Com_2744_pos	Choline bitartrate	C9 H19 N O7	253.116	1.322	254.125	No results	No results	Full match	2.21989e+07	1.52906e+07	2.25669e+07	7.6738e+07	6.20138e+07	4.35582e+07	2.73484e+07	6.37489e+07	1.65466e+08	3.0402e+07	3.36551e+07	3.31354e+07
Com_18056_pos	Flavokawain B	C17 H16 O4	284.106	8.216	285.113	No results	No results	Full match	1.07301e+06	760185	1.2142e+06	3.15456e+06	2.38188e+06	3.40067e+06	1.02082e+06	1.45866e+06	1.44307e+06	1.56207e+06	3.97142e+06	2.09584e+06
Com_183_pos	2-[2-(1-adamantylmethylidene)hydrazono]-5-methyl-1,3-thiazolan-4-one	C15 H21 N3 O S	291.143	1.855	292.151	Invalid mass	No results	No results	8.85493e+06	7.22106e+06	7.55101e+06	4.84268e+09	1.93872e+09	3.82284e+09	7.06776e+07	5.61291e+07	6.18667e+07	9.72584e+07	1.30935e+08	9.62646e+07
Com_1709_pos	Clofencet-potassium	C13 H11 Cl N2 O3	278.041	1.262	279.048	Invalid mass	No results	No results	1.82073e+08	3.21674e+08	1.41714e+08	7.75991e+07	1.09938e+08	8.58818e+07	1.18034e+08	8.32577e+07	1.5753e+08	5.01158e+07	1.32679e+08	8.16901e+07
Com_11509_pos	N1-(2,4-difluorophenyl)-2-(cyclohexylamino)-2-thioxoacetamide	C14 H16 F2 N2 O S	276.111	9.127	277.119	Invalid mass	No results	No results	1.4324e+06	1.39403e+06	1.3948e+06	7.75718e+06	1.50924e+07	5.31954e+06	1.7719e+06	1.87944e+06	2.05927e+06	3.10335e+06	3.24977e+06	2.28276e+06
Com_3781_pos	7-alpha-carboxy-17-alpha-carboxyethylandrostan lactone phenyl ester	C28 H38 O5	472.281	14.34	473.288	Invalid mass	No results	No results	1.0121e+06	952707	963630	1.00822e+08	4.38862e+07	9.81737e+07	2.3948e+06	2.84379e+07	8.91546e+07	3.2298e+06	8.99536e+06	6.54931e+06
Com_12010_pos	Oxypeucedanin	C16 H14 O5	286.085	8.76	287.092	No results	No results	Full match	6.14462e+06	2.5363e+06	2.58933e+06	1.36946e+07	7.31425e+06	8.66242e+06	1.03201e+07	1.12226e+07	1.3094e+07	4.65299e+06	5.12254e+06	5.04525e+06
Com_3980_pos	C.I. Basic Orange 2	C12 H12 N4	212.107	9.15	213.114	Full match	No results	No results	1.66401e+07	2.12037e+07	5.80618e+06	6.75941e+07	4.47448e+07	4.12815e+07	1.04681e+07	1.21596e+07	3.17787e+07	9.39259e+07	5.74073e+07	5.84486e+07
Com_1127_pos	L(-)-Malic acid	C4 H6 O5	134.022	1.521	135.029	No results	No results	Full match	3.70664e+08	5.31866e+08	2.84172e+08	2.66083e+08	4.96351e+08	2.40087e+08	5.38861e+08	2.65848e+08	3.10882e+08	1.73494e+08	1.99655e+08	1.90042e+08
Com_12905_pos	Benzoylecgonine	C16 H19 N O4	289.135	10.619	290.143	Invalid mass	No results	No results	458669	445971	2.5406e+06	3.46957e+06	2.26315e+06	2.84633e+06	965896	3.45712e+06	4.48804e+06	7.71621e+06	1.15882e+07	1.12956e+07
Com_934_pos	2-[5-(2-hydroxypropyl)oxolan-2-yl]propanoic acid	C10 H18 O4	184.11	8.317	185.118	Invalid mass	No results	No results	5.22469e+07	3.5191e+07	3.9197e+07	6.76636e+08	2.68504e+08	3.42875e+08	7.96066e+07	1.37834e+08	1.61267e+08	1.20733e+08	2.42973e+08	1.86415e+08
Com_10373_pos	S-ribosyl-L-homocysteine	C9 H17 N O6 S	267.077	8.84	552.188	No results	No results	Full match	2.71131e+06	875275	4.56026e+06	1.86491e+07	8.32683e+06	5.38497e+06	3.11848e+06	3.85048e+06	6.03807e+06	1.54256e+06	2.75481e+06	3.28321e+06
Com_1573_pos	Guanine	C5 H5 N5 O	151.05	1.491	152.057	Full match	No results	Full match	1.74352e+07	3.31263e+07	6.78756e+06	3.59371e+08	2.82196e+08	1.87015e+08	1.60591e+07	3.59819e+08	2.83673e+08	1.89939e+08	2.66205e+08	3.42426e+08
Com_4582_pos	VLH	C17 H29 N5 O4	367.223	7.396	368.23	Full match	No results	No results	1.67219e+06	2.20789e+06	1.59288e+06	7.63957e+07	6.5646e+07	4.42166e+07	1.17929e+07	4.02636e+06	5.98616e+06	6.77034e+06	1.58579e+07	1.19259e+07
Com_7533_pos	Prostaglandin E2-1-glyceryl ester	C23 H38 O7	896.499	6.438	449.257	Invalid mass	No results	No results	3.38393e+06	1.11296e+07	1.10753e+06	1.31893e+07	3.78248e+06	3.30826e+06	2.83284e+07	3.45163e+07	2.30684e+07	4.30409e+06	1.74311e+07	2.48129e+07
Com_4828_pos	1,2-dihydroxyheptadec-16-yn-4-yl acetate	C19 H34 O4	348.229	13.725	349.236	Invalid mass	No results	No results	5.6962e+06	5.2903e+06	6.16662e+06	3.53755e+07	2.65707e+07	2.43482e+07	6.0111e+06	1.29339e+07	3.07584e+07	7.05197e+07	5.49289e+07	3.31353e+07
Com_8526_pos	T-2 Toxin	C24 H34 O9	488.204	11.958	489.21	Invalid mass	No results	No results	8.88549e+06	5.83233e+06	1.99639e+07	8.1102e+06	3.8537e+06	1.11692e+06	1.37631e+07	2.27575e+07	2.7231e+07	6.94496e+06	1.67975e+07	9.77715e+06
Com_4351_pos	Tetrahydrocortisone	C21 H32 O5	364.226	11.588	365.233	Full match	No results	No results	2.51852e+06	1.5975e+06	3.18486e+06	7.57934e+07	1.87892e+07	2.40633e+07	3.31177e+06	9.16576e+06	1.05267e+07	8.23177e+07	9.47635e+06	9.48614e+06
Com_20138_pos	3-Dehydroshikimic acid	C7 H8 O5	172.038	10.369	173.045	No results	No results	Full match	1.03952e+06	759864	709143	972863	1.15164e+06	1.28582e+06	1.37247e+06	1.287e+06	1.62462e+06	1.10183e+06	1.42324e+06	1.13937e+06
Com_10119_pos	5-[(benzoyloxy)methyl]-4,5,6-trihydroxycyclohex-2-en-1-yl benzoate	C21 H20 O7	406.107	7.994	407.115	Invalid mass	No results	No results	1.04825e+06	594487	2.20078e+06	1.96369e+07	1.47136e+06	1.52145e+07	3.69267e+06	4.59437e+06	3.94941e+06	5.90481e+06	7.30138e+06	1.58166e+06
Com_14027_pos	TNH	C14 H22 N6 O6	392.143	9.869	393.15	Invalid mass	No results	No results	8.2962e+06	3.9599e+06	8.06175e+06	5.3995e+06	2.29159e+06	7.09016e+06	5.34144e+06	6.15609e+06	9.47202e+06	8.06464e+06	3.02939e+06	4.0817e+06
Com_2878_pos	Sapropterin	C9 H15 N5 O3	241.117	1.26	242.124	No results	No results	Full match	3.48502e+07	3.39392e+07	4.77876e+07	1.5508e+08	9.50262e+07	9.95555e+07	5.10068e+07	9.78594e+07	9.73168e+07	6.03358e+07	4.20792e+07	4.71473e+07
Com_7791_pos	1-(3,4-dimethoxyphenyl)ethan-1-one oxime	C10 H13 N O3	217.072	9.753	218.079	Invalid mass	No results	No results	501805	493061	486981	3.23318e+07	1.43675e+07	1.11735e+07	644816	1.62245e+07	1.62349e+07	663481	3.45836e+06	664285
Com_3674_pos	Myristoleic Acid	C14 H26 O2	226.194	13.851	227.201	No results	No results	Full match	1.0359e+07	1.18845e+07	1.03052e+07	1.76363e+07	1.83807e+07	1.05051e+08	6.58974e+06	9.87835e+06	1.64384e+07	8.93342e+06	2.85109e+07	1.63982e+07
Com_2359_pos	(S)-Zearalanone	C18 H24 O5	320.163	13.59	321.17	No results	No results	Full match	858712	832092	803915	1.22036e+06	1.05314e+06	1.13239e+06	971179	1.0235e+06	988752	2.06537e+08	1.34396e+06	1.01474e+06
Com_12456_pos	Purpurin	C14 H8 O5	274.052	6.793	275.058	Invalid mass	No results	No results	3.86266e+06	3.7765e+06	6.18285e+06	4.13088e+06	4.03082e+06	2.97693e+06	3.69849e+06	6.80926e+06	5.10392e+06	5.05415e+06	1.26536e+07	6.99825e+06
Com_10719_pos	3,6-bis[(1H-indol-3-yl)methyl]piperazine-2,5-dione	C22 H20 N4 O2	394.142	9.479	395.149	Invalid mass	No results	No match	7.86387e+06	4.23e+06	1.00624e+07	1.7299e+07	1.27163e+07	1.61356e+07	4.70556e+06	1.34651e+07	1.74337e+07	1.12734e+07	1.15023e+07	9.69876e+06
Com_4687_pos	3-Acetoxyurs-12-en-23-oic acid	C32 H50 O4	498.369	14.78	499.376	Full match	No results	No results	2.93953e+06	2.38685e+06	6.26613e+06	7.35605e+07	4.10905e+07	1.25275e+07	9.43426e+06	7.76109e+06	1.75996e+07	3.65226e+06	1.43326e+07	8.48115e+06
Com_5519_pos	4-(4-nitrophenylazo)aniline	C12 H10 N4 O2	264.057	5.212	265.064	Invalid mass	No results	No results	2.61972e+06	2.39895e+06	2.76643e+06	5.79116e+07	3.33147e+07	3.74431e+07	5.46545e+06	2.90842e+07	3.27322e+07	1.42736e+07	3.54498e+07	4.0473e+07
Com_4483_pos	Ganoderic acid C2	C30 H46 O7	518.322	14.194	519.329	No results	No results	Full match	2.47592e+06	2.06192e+06	3.23397e+06	3.22998e+07	3.33947e+07	2.55719e+07	9.61365e+06	6.93477e+07	7.87079e+07	1.32749e+07	5.36292e+07	2.02529e+07
Com_9838_pos	1-methyl-3,5-di(1-naphthylmethylidene)piperidin-4-one	C28 H23 N O	285.128	7.712	286.135	Invalid mass	No results	No results	1.97971e+06	1.24488e+06	1.36957e+06	2.07489e+07	6.19454e+06	1.27828e+07	3.63654e+06	7.19389e+06	6.74513e+06	1.14421e+07	9.87506e+06	1.16211e+07
Com_11175_pos	SLK	C15 H30 N4 O5	346.215	11.059	347.222	Invalid mass	No results	No match	4.35957e+06	2.13959e+06	9.45713e+06	1.60447e+07	7.41336e+06	7.3236e+06	5.44737e+06	1.0235e+07	1.51109e+07	9.32492e+06	7.95507e+06	7.52311e+06
Com_12436_pos	ethyl 2-amino-3-phenylpropanoate hydrochloride	C11 H15 N O2	171.126	8.319	172.133	Invalid mass	No results	No results	1.26182e+07	1.2078e+07	1.09e+07	1.14172e+07	1.12552e+07	1.16379e+07	1.26975e+07	9.9344e+06	9.34209e+06	7.79278e+06	9.8475e+06	1.03641e+07
Com_9003_pos	myricetin 3-O-beta-D-galactopyranoside	C21 H20 O13	480.091	8.605	481.098	Full match	No results	Full match	2.46734e+07	7.93738e+06	1.55778e+07	5.18008e+06	2.8571e+06	4.28754e+06	9.53983e+06	2.15661e+07	1.39819e+07	4.07887e+06	5.86688e+06	3.13105e+06
Com_14822_pos	Dihomo-污-linolenoyl ethanolamide	C22 H39 N O2	332.27	15.191	333.277	Invalid mass	No results	No results	2.70949e+06	3.36334e+06	2.81333e+06	3.31002e+06	4.49983e+06	2.64007e+06	2.93224e+06	3.55379e+06	4.56017e+06	8.13458e+06	7.53317e+06	5.73256e+06
Com_10688_pos	5-methoxy-8,8-dimethyl-2-phenyl-4H,8H-pyrano[2,3-h]chromen-4-one	C21 H18 O4	334.117	8.72	335.125	Invalid mass	No results	No results	1.11585e+06	1.0621e+06	1.06684e+06	1.69455e+07	7.62896e+06	8.71701e+06	1.52318e+06	1.42461e+06	1.71812e+06	1.7552e+07	3.01832e+06	2.02234e+06
Com_5156_pos	13-HPODE	C18 H32 O4	312.229	11.69	313.236	No results	No results	Full match	997737	1.44703e+06	857115	6.45916e+07	3.38418e+07	4.11646e+07	2.79614e+06	8.35346e+06	1.02888e+07	6.75129e+06	2.09932e+07	2.77348e+07
Com_2643_pos	gamma-Glutamylglutamic acid	C10 H16 N2 O7	276.096	1.51	277.104	No results	No results	Full match	3.17995e+07	3.18271e+07	3.49927e+07	1.01856e+08	1.74151e+08	9.03995e+07	7.81661e+07	9.47993e+07	9.01156e+07	1.59111e+08	9.70884e+07	1.22424e+08
Com_11689_pos	GNK	C12 H23 N5 O5	277.18	12.397	278.188	Invalid mass	No results	No results	5.19219e+06	4.93417e+06	6.68077e+06	1.85019e+06	971461	1.222e+06	8.88666e+06	5.72093e+06	5.84196e+06	3.36827e+06	1.45504e+07	7.29317e+06
Com_1727_pos	3-Methoxy prostaglandin F1汐	C21 H38 O6	408.25	12.601	409.257	Invalid mass	No results	No results	2.55791e+06	1.66098e+06	1.61807e+06	3.18056e+08	1.27278e+08	1.76085e+08	1.49365e+06	2.00928e+07	6.0431e+07	1.80353e+08	1.39528e+08	2.23059e+08
Com_152_pos	3-hydroxy-3-methylpentanedioic acid	C6 H10 O5	179.08	1.491	180.087	Invalid mass	No results	No match	1.82682e+09	2.19409e+09	1.14246e+09	6.36514e+09	5.72166e+09	4.67343e+09	2.7992e+09	2.8519e+09	2.46262e+09	1.68102e+09	2.99025e+09	2.69964e+09
Com_919_pos	7-Aminoclonazepam-d4	C15 H8 [2]H4 Cl N3 O	289.095	7.475	290.103	Invalid mass	No results	No results	2.12028e+06	2.42762e+06	3.0457e+06	6.90277e+08	4.42933e+08	3.00644e+08	3.89907e+06	7.85529e+07	1.40002e+08	2.77504e+08	3.01789e+08	1.9063e+08
Com_9259_pos	Ribulose-5-phosphate	C5 H11 O8 P	230.02	1.205	231.027	No results	No results	Full match	1.71937e+07	2.07632e+07	2.09435e+07	1.21084e+07	2.0306e+07	2.03542e+07	2.33129e+07	2.29877e+07	1.89158e+07	1.64454e+07	1.59555e+07	1.72941e+07
Com_6920_pos	O-Phospho-L-serine	C3 H8 N O6 P	185.009	1.253	186.017	No results	No results	Full match	2.25763e+07	1.58845e+07	4.03617e+07	2.82925e+06	7.16715e+06	6.97262e+06	1.20392e+07	1.38693e+07	1.11802e+07	8.83088e+06	6.2682e+06	3.05702e+06
Com_2331_pos	2,3-Dinor-8-epi-prostaglandin F2汐	C18 H30 O5	348.192	11.845	349.199	Invalid mass	No results	No match	1.89166e+06	1.9986e+06	2.05842e+06	1.03286e+08	7.31365e+07	5.2225e+07	2.46299e+06	9.69407e+06	1.25357e+07	2.11131e+08	3.47875e+07	2.12281e+07
Com_19639_pos	LPC(1-acyl 16:0)	C24 H50 N O7 P	495.332	15.185	496.339	No results	No results	Full match	187514	186153	122140	445098	1.09216e+06	419529	661162	1.56962e+06	2.18879e+06	188079	1.38017e+06	588935
Com_8838_pos	JWH 018 N-(5-chloropentyl) analog	C24 H22 Cl N O	375.133	7.058	376.14	Invalid mass	No results	No results	800027	777184	753784	1.7453e+06	922199	979495	6.48089e+06	2.55924e+07	1.45509e+07	1.03598e+06	3.82638e+06	1.47396e+06
Com_1443_pos	5-(6-hydroxy-6-methyloctyl)-2,5-dihydrofuran-2-one	C13 H22 O3	208.147	9.871	209.154	Invalid mass	No results	No results	2.0117e+07	2.48105e+07	2.88556e+07	3.99959e+08	3.52469e+08	2.7496e+08	3.19043e+07	9.70549e+07	9.37621e+07	3.32151e+08	1.37441e+08	7.2374e+07
Com_2614_pos	2-(tert-butyl)-6,7-dimethoxy-4H-3,1-benzoxazin-4-one	C14 H17 N O4	263.116	8.809	264.124	Full match	No results	No results	643231	910588	621925	1.52136e+06	969939	1.76395e+06	1.21163e+06	1.45623e+06	992886	1.76853e+08	2.06337e+06	1.18767e+06
Com_9347_pos	N-Oleoyl dopamine	C26 H43 N O3	417.326	14.878	418.333	Full match	No results	No results	4.58709e+06	5.42353e+06	4.67326e+06	4.88016e+06	5.19207e+06	5.01708e+06	4.57706e+06	7.33797e+06	2.2837e+07	4.23224e+06	4.20234e+06	5.33128e+06
Com_7767_pos	AL 8810	C24 H31 F O4	424.208	9.822	425.215	Invalid mass	No results	No results	1.18666e+07	4.66853e+06	1.17279e+07	3.01485e+07	1.44544e+07	1.68454e+07	9.8151e+06	3.25093e+07	2.04104e+07	1.10492e+07	1.53497e+07	1.54422e+07
Com_1551_pos	Enilconazole	C14 H14 Cl2 N2 O	296.049	10.757	297.056	Full match	No results	No results	4.44309e+06	4.24285e+06	1.46218e+08	7.68394e+07	1.16033e+08	7.12757e+07	5.72112e+07	3.66856e+08	2.59554e+08	2.66846e+08	1.38422e+08	1.03108e+08
Com_19460_pos	Miyabenol C	C42 H32 O9	680.205	10.279	681.212	No results	No results	Full match	615773	595603	573473	1.05387e+06	804015	834522	748242	1.04556e+06	847509	2.41749e+06	875235	859670
Com_1871_pos	H-HoArg-OH	C7 H16 N4 O2	188.128	1.26	189.135	No results	No results	Full match	2.38164e+08	2.50084e+08	2.32642e+08	6.35618e+07	9.77789e+07	2.18294e+08	2.85193e+08	1.40834e+08	1.27368e+08	2.52549e+08	1.4504e+08	276262083
Com_48_pos	6,15-diketo-13,14-dihydro Prostaglandin F1汐	C20 H34 O6	352.223	12.054	353.23	Invalid mass	No results	No results	1.08025e+07	1.42407e+07	1.35348e+07	2.09069e+10	1.23959e+10	9.01096e+09	1.21359e+08	8.11625e+09	9.40018e+09	2.67958e+09	7.10825e+09	1.06374e+10
Com_6014_pos	(2R)-2-(汕-D-Glucopyranosyloxy)-2-phenylacetamide	C14 H19 N O7	335.099	7.147	336.106	Invalid mass	No results	No results	5.08665e+07	4.64e+07	4.6854e+07	4.74593e+07	3.29466e+07	3.96567e+07	2.31509e+07	3.92803e+07	3.1982e+07	1.65292e+07	2.29772e+07	4.60371e+07
Com_8433_pos	Gallic acid trimethyl ether	C10 H12 O5	212.066	7.017	213.073	No results	Invalid mass	No results	1.30077e+07	1.51448e+07	1.9226e+07	2.59431e+07	2.78219e+07	2.46927e+07	1.59639e+07	1.00938e+07	9.58003e+06	2.06376e+06	1.75651e+07	2.25591e+07
Com_688_pos	5-OxoETE	C20 H30 O3	318.219	13.741	319.225	Full match	No results	No results	7.63105e+06	8.01389e+06	1.07906e+07	4.34448e+08	2.55057e+08	3.11938e+08	8.8489e+06	5.16738e+07	1.1336e+08	8.4282e+08	5.30239e+07	9.69291e+08
Com_227_pos	Jasminoside B	C16 H26 O8	346.163	9.483	347.17	No results	Full match	No results	1.48059e+09	1.67217e+09	1.86316e+09	3.43309e+09	2.49903e+09	3.15162e+09	1.64629e+09	1.95697e+09	2.53451e+09	2.70861e+09	3.70805e+09	2.31677e+09
Com_10792_pos	AL 8810 Methyl ester	C25 H33 F O4	438.225	11.599	439.233	Invalid mass	No results	No results	457532	532071	756285	3.12434e+06	6.84684e+06	4.33589e+06	602123	1.03217e+06	1.23188e+06	1.71766e+07	2.37421e+06	5.81034e+06
Com_1352_pos	PC (14:0e/2:0)	C24 H50 N O7 P	495.333	14.56	496.341	No results	Full match	Full match	3.21451e+06	2.92807e+06	2.95771e+06	7.16413e+07	3.59489e+07	3.59911e+07	3.39607e+07	2.34046e+08	4.33913e+08	6.23677e+07	7.09297e+07	5.41414e+07
Com_1700_pos	6-benzyl-4-oxo-1,4-dihydropyridine-3-carboxamide	C13 H12 N2 O2	228.09	6.583	229.097	Full match	No results	No results	3.86017e+06	2.91663e+06	1.17988e+07	3.23725e+08	8.49273e+07	1.00237e+08	4.51424e+07	5.03731e+07	7.57422e+07	2.68856e+07	4.08589e+07	4.33694e+07
Com_1535_pos	3-hydroxyquinuclidine-3-carbonitrile hydrochloride	C8 H12 N2 O	152.095	7.877	153.103	Full match	No results	No results	870729	798686	789056	2.62914e+06	1.72832e+06	1.66141e+06	1.49086e+06	2.38975e+06	2.28886e+06	3.74004e+08	3.53697e+06	2.78303e+06
Com_3411_pos	Linderane	C15 H16 O4	260.105	10.447	261.112	No results	No results	Full match	432863	322236	655104	639164	425123	604099	495315	590381	450987	1.18799e+08	747468	456323
Com_4315_pos	4-{4-[3-(4-chlorophenoxy)propyl]piperazino}-1H-indole	C21 H24 Cl N3 O	369.164	1.305	370.172	Invalid mass	No results	No results	2.92268e+06	3.51121e+06	5.13098e+06	3.34002e+06	7.53441e+06	4.76413e+06	7.6481e+07	7.35835e+07	8.32943e+07	1.85338e+07	6.31403e+07	3.8623e+07
Com_9769_pos	2-(benzylamino)-6-methyl-5-(2-methyl-1,3-thiazol-4-yl)nicotinonitrile	C18 H16 N4 S	320.109	1.481	321.116	Full match	No results	No results	3.84921e+06	3.77667e+06	6.87986e+06	2.10585e+07	1.78636e+07	1.50757e+07	5.91621e+06	1.13675e+07	1.34591e+07	1.34794e+07	1.4163e+07	9.79545e+06
Com_6122_pos	汐-Linolenic acid	C18 H30 O2	278.223	14.499	279.23	Invalid mass	Invalid mass	No results	5.04121e+06	959134	3.77825e+06	2.60404e+07	2.09973e+07	4.9214e+07	922617	7.9987e+06	6.07475e+06	8.30929e+06	8.0402e+06	6.66671e+06
Com_88_pos	Hexadecanamide	C16 H33 N O	255.257	14.788	256.264	Full match	No results	No results	8.50104e+09	1.07481e+10	9.88758e+09	8.89396e+09	8.77356e+09	8.74867e+09	7.80363e+09	5.69254e+09	6.13689e+09	7.22098e+09	5.91242e+09	5.51263e+09
Com_1224_pos	Quinoline	C9 H7 N	129.058	7.834	130.065	Full match	No results	No results	4.98798e+06	5.41323e+06	7.62969e+06	3.69427e+08	2.23299e+08	1.9901e+08	1.70958e+08	3.69847e+08	3.59431e+08	3.30669e+07	4.95076e+08	4.22598e+08
Com_16684_pos	Ganoderiol A	C30 H46 O2	438.351	14.37	439.358	No results	No results	Full match	874454	1.02082e+06	1.10762e+06	5.62403e+06	4.00522e+06	2.31251e+06	1.4361e+06	1.08842e+06	1.62873e+06	2.09334e+06	1.79579e+06	2.23289e+06
Com_18679_pos	(2S)-2-(2-hydroxypropan-2-yl)-2H,3H,7H-furo[3,2-g]chromen-7-one	C14 H14 O4	246.089	8.454	247.097	Full match	No results	Full match	1.82649e+06	1.45567e+06	1.47196e+06	1.98444e+06	2.82497e+06	1.43423e+06	2.13821e+06	1.92727e+06	3.28843e+06	2.08885e+06	2.91193e+06	1.88973e+06
Com_2168_pos	tert-Butyl N-[1-(aminocarbonyl)-3-methylbutyl]carbamate	C11 H22 N2 O3	230.163	6.392	231.171	Full match	No results	No results	2.626e+06	8.0756e+06	1.95909e+06	1.83473e+08	1.07789e+08	1.25551e+08	2.02455e+08	4.27011e+07	4.94149e+07	1.28263e+08	1.98939e+08	2.3082e+08
Com_11073_pos	Androsterone	C19 H30 O2	290.223	13.453	291.23	Invalid mass	No results	No results	6.70075e+06	6.51893e+06	8.21268e+06	1.63482e+07	1.41061e+07	9.79947e+06	3.92823e+06	2.49064e+06	6.84412e+06	5.26932e+06	7.04932e+06	5.48421e+06
Com_9132_pos	Prostaglandin J2	C20 H30 O4	351.239	11.448	352.247	Invalid mass	No results	No results	1.78132e+07	2.22138e+07	2.39877e+07	1.21612e+07	1.44089e+07	1.03631e+07	2.03688e+07	1.78005e+07	1.76443e+07	2.00636e+07	2.29375e+07	1.42848e+07
Com_9973_pos	2-benzyl-6-hydroxy-2-azabicyclo[2.2.2]octan-3-one	C14 H17 N O2	231.124	12.037	232.131	Invalid mass	No results	No results	2.01568e+07	1.79171e+07	1.25723e+07	6.80085e+06	6.36821e+06	5.2633e+06	1.25885e+07	7.68269e+06	8.73926e+06	7.23482e+06	2.04714e+06	8.87168e+06
Com_7683_pos	Eurycomalactone	C19 H24 O6	326.174	12.977	327.181	No results	Invalid mass	No results	2.16792e+06	1.81997e+06	2.2165e+06	3.28842e+06	3.09164e+06	2.83469e+06	1.58205e+06	2.56167e+06	3.1523e+06	3.31731e+07	2.65959e+06	7.63111e+06
Com_7206_pos	LDGTS 18:1	C28 H53 N O6	499.389	14.615	500.396	No results	Full match	No results	2.93635e+06	3.00493e+06	2.84085e+06	2.80488e+06	2.85479e+06	2.97995e+06	2.52645e+06	2.54115e+06	2.93341e+06	3.74688e+07	2.77588e+06	2.86503e+06
Com_433_pos	D-(+)-Maltose	C12 H22 O11	364.099	1.461	365.106	Invalid mass	No results	No results	1.01823e+09	1.72713e+09	2.97366e+08	2.87328e+08	3.51572e+08	4.08496e+08	9.66498e+08	3.44169e+08	6.66933e+08	1.90399e+08	5.22031e+08	2.59321e+08
Com_729_pos	2-Hydroxyhippuric acid	C9 H9 N O4	217.036	1.239	218.043	Invalid mass	No results	No results	5.81065e+06	6.29534e+06	7.84269e+06	8.99299e+08	1.32861e+08	1.34791e+08	9.84444e+07	7.63054e+08	7.77075e+08	6.98029e+08	4.89721e+08	7.43875e+08
Com_5573_pos	N-[4-(diethylamino)phenyl]-N'-phenylurea	C17 H21 N3 O	299.137	9.192	300.144	Invalid mass	No results	No results	2.3909e+06	2.02958e+06	1.95298e+06	5.6992e+07	3.12589e+07	2.84553e+07	3.6934e+06	4.34977e+06	4.77721e+06	3.33449e+06	3.61635e+06	3.47958e+06
Com_10757_pos	4-[(2-cyclohex-1-enylethyl)amino]-2H-chromen-2-one	C17 H19 N O2	269.14	11.548	270.147	Invalid mass	No results	No results	1.73048e+07	1.40744e+07	1.03763e+07	1.12278e+07	1.03605e+07	1.28641e+07	1.08338e+07	1.25844e+07	1.23797e+07	1.34249e+07	8.44833e+06	1.14428e+07
Com_5966_pos	Psychosine	C24 H47 N O7	461.336	13.013	462.343	Full match	No results	No results	1.36056e+06	1.35075e+06	1.38501e+06	5.13967e+07	2.74109e+07	6.89024e+06	1.52199e+06	2.09742e+06	1.83486e+06	9.47904e+06	2.56836e+06	1.75503e+06
Com_11928_pos	PNH	C15 H22 N6 O5	366.166	12.798	367.174	Full match	No results	No results	1.39544e+07	4.1854e+06	2.2982e+06	1.0482e+06	923657	985406	1.05304e+06	1.32886e+06	986951	1.7209e+06	990347	8.45518e+06
Com_4694_pos	PC (5:0/13:1)	C26 H50 N O8 P	535.329	13.327	536.336	No results	Full match	No results	838323	830087	838479	1.79634e+06	1.01878e+06	940441	902823	873584	922756	7.33977e+07	1.16487e+06	925519
Com_6149_pos	5-Hydroxy-1-tetralone	C10 H10 O2	162.068	6.297	163.076	No results	Full match	Full match	7.02272e+06	6.71e+06	6.52432e+06	8.17594e+06	9.38719e+06	4.88705e+07	8.50144e+06	8.16102e+06	7.41037e+06	7.28992e+06	3.64213e+07	1.10963e+07
Com_1673_pos	3-amino-2,6-diphenyl-4,7-dihydro-2H-pyrazolo[3,4-d]pyrimidin-4-one	C17 H13 N5 O	303.109	8.81	304.116	Invalid mass	No results	No results	649654	646512	628135	1.70699e+06	821772	874700	833120	833411	858234	3.31933e+08	2.63834e+06	877220
Com_4800_pos	Safrole	C10 H10 O2	162.068	8.607	163.076	Full match	No results	Full match	1.82439e+07	1.26886e+07	1.57749e+07	7.11625e+07	3.58714e+07	5.29876e+07	1.99349e+07	2.50581e+07	2.43985e+07	3.72222e+07	4.82758e+07	2.97483e+07
Com_2512_pos	N1-(4H-1,2,4-triazol-4-yl)-4-nitrobenzamide	C9 H7 N5 O3	233.055	6.675	234.062	Full match	No results	No results	2.70663e+06	2.16532e+06	2.96304e+06	1.87484e+08	8.89303e+07	5.94153e+07	4.69511e+06	4.03438e+06	5.70882e+06	4.73275e+07	5.07008e+06	4.38505e+06
Com_2285_pos	Etiocholanolone	C19 H30 O2	272.214	11.629	273.222	Invalid mass	No results	No results	3.14334e+06	3.6569e+06	5.76897e+06	2.15532e+08	9.64713e+07	8.20239e+07	3.55317e+06	3.09999e+07	5.15709e+07	1.61815e+07	2.57469e+07	4.3583e+07
Com_19981_pos	Tricin	C17 H14 O7	330.075	6.505	661.157	No results	No results	Full match	426532	442228	420074	1.41771e+06	534608	551511	541979	537583	553341	1.82892e+06	597755	604785
Com_350_pos	(2E,4E)-N-(2-methylpropyl)dodeca-2,4-dienamide	C16 H29 N O	251.225	14.178	252.233	Full match	No results	No results	2.2799e+09	1.94297e+09	1.61765e+09	1.67494e+09	1.644e+09	1.60651e+09	1.48922e+09	1.48373e+09	1.71507e+09	1.62553e+09	1.18376e+09	1.62148e+09
Com_2516_pos	Phenylglyoxylic acid	C8 H6 O3	150.032	1.273	151.039	No results	No results	Full match	1.02425e+08	1.05392e+08	1.87108e+08	4.63191e+07	7.60083e+07	7.1812e+07	8.57569e+07	7.09768e+07	7.84045e+07	6.27547e+07	7.09932e+07	7.54408e+07
Com_16967_pos	Secoisolariciresinol diglucoside	C32 H46 O16	686.278	9.728	687.285	No results	No results	Full match	530852	858880	3.06802e+06	4.64386e+06	2.62525e+06	2.45486e+06	1.41239e+06	5.26644e+06	4.47876e+06	4.17339e+06	3.87715e+06	2.53193e+06
Com_3083_pos	4-(Diethylamino)salicylaldehyde	C11 H15 N O2	171.126	14.349	172.134	Invalid mass	No results	No results	3.93408e+07	4.71022e+07	2.64388e+06	1.21332e+07	2.42688e+07	2.82652e+07	1.38883e+07	1.73137e+07	1.16874e+07	6.88201e+06	1.37256e+08	1.70154e+07
Com_15711_pos	Berbamine	C37 H40 N2 O6	608.287	6.277	609.294	No results	No results	Full match	425127	418894	411799	548643	487307	519099	6.87821e+06	2.00786e+06	3.30397e+06	3.80875e+06	2.18149e+06	2.27706e+06
Com_19113_pos	1,4-dihydroxyheptadec-16-en-2-yl acetate	C19 H36 O4	310.251	14.585	311.258	Invalid mass	No results	No results	416603	401269	2.79064e+06	2.02307e+06	2.23011e+06	2.17453e+06	1.79315e+06	364002	1.67509e+06	1.72869e+06	1.97443e+06	2.02469e+06
Com_3427_pos	N'-[6-(tert-butyl)thieno[3,2-d]pyrimidin-4-yl]-4-methylbenzohydrazide	C18 H20 N4 O S	362.119	4.709	363.127	Invalid mass	No results	No results	1.99053e+06	1.96526e+06	1.9576e+06	1.17695e+08	4.73809e+07	6.09277e+07	1.01798e+07	2.92302e+07	4.29741e+07	4.94115e+07	8.02594e+07	9.25704e+07
Com_1796_pos	RPH	C17 H28 N8 O4	408.227	11.12	409.234	Invalid mass	No results	No results	1.3984e+06	1.51881e+06	1.45439e+06	1.66811e+06	2.37028e+06	1.56946e+06	1.46957e+06	1.76825e+06	1.78655e+06	3.02703e+08	2.68067e+06	1.60213e+06
Com_8744_pos	Sulfosalicylic acid	C7 H6 O6 S	217.988	0.529	218.995	No results	No results	Full match	1.59101e+07	1.37162e+07	1.36076e+07	1.37731e+07	1.63939e+07	1.58915e+07	1.81551e+07	1.36283e+07	1.5445e+07	2.60495e+07	1.51903e+07	1.92987e+07
Com_16075_pos	Dinophysistoxin-2	C44 H68 O13	804.465	14.554	805.472	Full match	No results	No results	1.2335e+06	1.15246e+06	6.38838e+06	1.09807e+06	1.22899e+06	1.13014e+06	988108	942574	1.12463e+06	1.15286e+06	1.03887e+06	1.20155e+06
Com_6972_pos	Carbaprostacyclin	C21 H34 O4	332.236	13.707	333.243	Invalid mass	No results	No results	1.31981e+06	1.16375e+06	1.62302e+06	1.42537e+07	1.09026e+07	1.24241e+07	1.97877e+06	4.84458e+06	5.4441e+06	3.97885e+07	3.32226e+06	3.68495e+06
Com_7205_pos	deoxyribose-phosphate	C5 H7 O8 P	225.988	1.542	226.995	No results	No results	Full match	3.94523e+06	4.62252e+06	4.52434e+06	3.26345e+07	2.56347e+07	3.73024e+07	9.74682e+06	3.74794e+07	1.87615e+07	1.63378e+07	1.56166e+07	3.01301e+07
Com_2457_pos	PPK	C16 H28 N4 O4	340.212	1.367	341.219	Full match	No results	No results	1.16079e+07	5.54647e+06	3.06675e+06	1.19488e+07	7.25284e+06	1.20399e+07	1.93876e+08	5.34107e+07	5.90799e+07	1.93086e+08	8.63242e+07	1.09025e+08
Com_1368_pos	6,6-dimethyl-4-piperidino-5,6-dihydro-2H-thiine-2-thione	C12 H19 N S2	241.093	6.141	242.1	Invalid mass	No results	No results	2.40081e+08	1.15108e+08	8.98791e+07	2.14394e+08	1.54373e+08	2.72213e+08	1.7093e+08	1.84398e+08	2.12094e+08	4.29419e+08	4.1835e+08	4.13593e+08
Com_4038_pos	Tetrahydropiperine	C17 H23 N O3	289.164	6.741	290.172	No results	Invalid mass	No results	4.2105e+06	3.37519e+06	4.42171e+06	9.1727e+07	7.5836e+07	6.70381e+07	2.56874e+07	1.17039e+07	1.31921e+07	2.91897e+07	2.65178e+07	3.90487e+07
Com_16549_pos	Anhydroicaritin	C21 H20 O6	368.124	11.51	369.132	No results	No results	Full match	578254	568323	1.06687e+06	1.25025e+06	1.04191e+06	993901	687958	849052	984999	5.80159e+06	966123	860396
Com_10779_pos	N1-[2-oxo-6-(1H-pyrrol-1-yl)-2H-chromen-3-yl]acetamide	C15 H12 N2 O3	268.085	11.261	269.093	Full match	No results	No results	977119	835642	997236	1.72092e+07	9.02161e+06	6.80908e+06	1.52198e+06	1.46505e+06	1.47016e+06	2.1245e+06	2.43698e+06	2.52406e+06
Com_2722_pos	TQH	C15 H24 N6 O6	384.172	15.92	385.179	Invalid mass	No results	No results	1.33573e+08	1.43244e+08	1.67011e+08	1.30127e+08	1.46654e+08	1.13777e+08	1.19311e+08	9.05098e+07	1.25553e+08	9.75283e+07	9.33659e+07	8.67193e+07
Com_7591_pos	Indole-3-Carboxaldehyde	C9 H7 N O	145.053	8.806	146.06	No results	No results	Full match	8.01702e+06	6.91961e+06	7.70239e+06	2.30363e+07	1.75407e+07	3.40161e+07	8.22275e+06	1.18572e+07	1.26795e+07	1.03768e+07	1.98536e+07	1.12299e+07
Com_3258_pos	Desoxycortone	C21 H30 O3	330.22	12.236	331.227	Full match	No results	No results	1.22977e+06	1.12488e+06	1.35008e+06	5.48028e+06	3.38129e+06	2.66443e+06	1.25751e+06	2.42109e+06	2.005e+06	1.27647e+08	1.84346e+06	1.79369e+06
Com_9584_pos	Pleuromutilin	C22 H34 O5	395.266	11.332	396.273	Invalid mass	No results	No results	577160	542087	601748	5.2549e+06	2.53653e+06	4.44114e+06	879487	2.25312e+06	2.50344e+06	6.54285e+06	1.78211e+07	2.18194e+07
Com_15190_pos	Andrographolide	C20 H30 O5	350.207	13.252	351.214	Invalid mass	No results	No results	1.15043e+06	1.41051e+06	1.22431e+06	7.52391e+06	3.37686e+06	5.76839e+06	2.11777e+06	4.55525e+06	7.61091e+06	3.15177e+06	2.65282e+06	5.41629e+06
Com_8384_pos	RKK	C18 H38 N8 O4	430.307	14.384	431.314	Invalid mass	No results	No match	1.6087e+06	1.78868e+06	4.27948e+06	2.81823e+07	1.28002e+07	8.53238e+06	3.19805e+06	5.40265e+06	1.51338e+07	5.93052e+06	3.17666e+06	5.0216e+06
Com_329_pos	LysoPC 20:4	C28 H50 N O7 P	543.331	14.807	544.338	No results	No results	Full match	1.21519e+07	6.36177e+06	6.28301e+06	9.07487e+08	5.67586e+08	2.34184e+08	4.72571e+07	4.13896e+08	8.90148e+08	2.44004e+09	3.53769e+08	1.64895e+08
Com_1109_pos	WMH	C22 H28 N6 O4 S	225.106	9.371	226.113	Invalid mass	No results	No results	1.84808e+08	2.00576e+08	2.36442e+08	2.2193e+08	2.077e+08	1.49677e+08	4.1448e+08	3.69038e+08	9.88271e+07	5.46902e+08	3.88255e+08	3.78205e+08
Com_6282_pos	1-[4-hydroxy-3-(3-methylbut-2-en-1-yl)phenyl]ethan-1-one	C13 H16 O2	204.115	10.431	205.123	Full match	No results	No results	4.09369e+06	4.02306e+06	3.32264e+06	3.76132e+07	4.72644e+07	2.47268e+07	1.02331e+07	1.72507e+07	1.31144e+07	1.64425e+07	3.65167e+07	2.16197e+07
Com_2060_pos	trans-Clovamide	C18 H17 N O7	359.099	8.737	360.106	Full match	No results	No results	9.07344e+07	5.38201e+07	1.20326e+08	1.20596e+08	2.49434e+08	9.07803e+07	1.66768e+08	2.34908e+08	1.95927e+08	1.0599e+08	1.44004e+08	9.62086e+07
Com_9216_pos	N-[3-(1H-imidazol-1-yl)propyl]-5-methoxy-1H-indole-2-carboxamide	C16 H18 N4 O2	316.151	8.381	317.157	Invalid mass	No results	No results	3.61034e+06	3.04487e+06	3.83087e+06	5.32035e+06	3.54051e+06	2.82782e+06	5.15361e+06	5.13317e+06	5.20801e+06	2.35621e+07	5.50592e+06	4.66868e+06
Com_618_pos	Sphingosine (d18:1)	C18 H37 N O2	299.283	13.056	300.29	Full match	No results	Full match	1.04421e+07	2.29708e+07	2.79719e+07	3.67226e+08	1.08434e+09	1.65467e+08	1.42749e+07	1.20146e+08	9.6103e+07	8.24966e+07	1.36856e+08	1.31141e+08
Com_1722_pos	3-(2-Hydroxyethyl)indole	C10 H11 N O	161.084	9.511	162.092	Full match	No results	Full match	5.87334e+06	5.93967e+06	6.98772e+06	3.18425e+08	1.26237e+08	1.73654e+08	1.54702e+07	5.98678e+07	7.98761e+07	5.90272e+07	8.82706e+07	1.172e+08
Com_427_pos	4-{3-[(3,4-dihydroxyphenyl)methyl]-2-methylbutyl}benzene-1,2-diol	C18 H22 O4	324.133	8.446	325.14	Invalid mass	No results	No results	3.2638e+08	2.17269e+08	4.19413e+08	1.7485e+09	7.36666e+08	1.36723e+09	6.36868e+08	7.64363e+08	7.79747e+08	9.22901e+08	1.4775e+09	8.40782e+08
Com_14743_pos	Tracheloside	C27 H34 O12	550.204	10.064	551.211	No results	No results	Full match	955625	673922	946896	818771	813614	5.37962e+06	824275	878004	879890	1.23274e+06	8.23524e+06	872777
Com_12549_pos	Reynoutrin	C20 H18 O11	456.072	8.119	457.08	Invalid mass	No results	No results	1.22804e+07	8.87301e+06	1.13525e+07	1.07332e+07	9.06214e+06	9.56103e+06	1.11366e+07	1.05524e+07	1.24332e+07	9.07784e+06	9.43953e+06	1.20282e+07
Com_15956_pos	Lysope 14:0	C19 H40 N O7 P	425.255	14	426.262	No results	No results	Full match	577037	577811	584852	6.54798e+06	3.07891e+06	3.17282e+06	706086	2.663e+06	2.71339e+06	2.31692e+06	1.04128e+06	768861
Com_8084_pos	2,5-bis(4-hydroxy-3-methoxyphenyl)-3,4-dimethyloxolan-3-ol	C20 H24 O6	382.14	10.029	383.147	Invalid mass	No results	No results	752031	728621	731655	1.05244e+07	8.08736e+06	3.02192e+07	860026	902739	941598	940384	4.90507e+06	1.16919e+06
Com_2600_pos	(2E,4E)-N-[2-(4-hydroxyphenyl)ethyl]dodeca-2,4-dienamide	C20 H29 N O2	315.218	13.146	316.225	Invalid mass	No results	No results	5.35229e+07	1.21656e+08	9.75201e+07	5.31966e+07	7.2492e+07	4.28333e+07	1.28841e+08	6.09112e+07	1.15608e+08	1.78296e+08	1.00945e+08	1.01982e+08
Com_2669_pos	Senkyunolide A	C12 H16 O2	192.113	10.188	193.12	No results	Invalid mass	No results	2.15061e+06	5.31768e+06	1.89847e+06	1.7108e+08	1.30576e+08	1.61815e+08	4.79738e+06	3.21219e+07	3.01097e+07	1.2778e+07	4.24421e+07	5.36571e+07
Com_7636_pos	7-{[(2E)-3,7-dimethylocta-2,6-dien-1-yl]oxy}-2H-chromen-2-one	C19 H22 O3	298.155	12.916	299.162	Invalid mass	No results	No results	6.10275e+06	6.34373e+06	7.44894e+06	3.36482e+07	1.60442e+07	2.13092e+07	9.5516e+06	9.72602e+06	1.31825e+07	6.25751e+06	7.15484e+06	5.94591e+06
Com_13587_pos	Arachidonoyl ethanolamide phosphate	C22 H38 N O5 P	854.501	7.962	428.258	Invalid mass	No results	No results	502570	486490	508321	709870	624565	661995	651255	631408	658800	1.02462e+07	686763	691577
Com_16895_pos	3-(4-nitrobenzyl)-2-[(4-nitrobenzyl)thio]-3,4-dihydroquinazolin-4-one	C22 H16 N4 O5 S	448.077	8.694	449.085	Invalid mass	No results	No results	5.35354e+06	4.32116e+06	1.54659e+06	2.98933e+06	3.30918e+06	1.97506e+06	3.34508e+06	2.6929e+06	2.31494e+06	3.24257e+06	4.04786e+06	2.09678e+06
Com_5029_pos	6 汕-Hydroxycortisol	C21 H30 O6	360.192	6.075	361.199	Invalid mass	No results	No results	5.38248e+06	9.20471e+06	3.47786e+06	6.64743e+07	1.52668e+07	2.11991e+07	1.45424e+07	1.30455e+07	1.65995e+07	2.36119e+07	3.72887e+07	2.92848e+07
Com_17439_pos	Isotanshinone IIA	C19 H18 O3	294.126	9.612	295.133	No results	No results	Full match	690703	499572	498156	3.90024e+06	2.23621e+06	4.6743e+06	833714	3.34929e+06	2.18289e+06	2.73813e+06	2.78948e+06	2.83379e+06
Com_19764_pos	Diacerein	C19 H12 O8	368.052	3.232	369.059	No results	No results	Full match	387831	378399	373364	1.02635e+06	952860	1.03296e+06	467075	2.05561e+06	1.20635e+06	796212	1.1695e+06	1.68252e+06
Com_735_pos	N-汐-L-Acetyl-arginine	C8 H16 N4 O3	216.123	1.62	217.13	Full match	No results	Full match	2.65782e+06	2.33709e+06	2.52205e+06	1.70735e+08	8.42242e+07	9.14256e+07	1.29251e+08	8.87487e+08	6.83162e+08	3.44407e+08	2.5764e+08	2.18168e+08
Com_10035_pos	1-O-(3,4,5-Trimethoxybenzoyl)-beta-L-galactopyranose	C16 H22 O10	396.104	8.661	397.111	Invalid mass	No results	No results	5.41747e+06	7.89782e+06	2.4858e+06	1.99274e+07	1.01372e+07	1.04811e+07	5.80224e+06	3.49955e+06	2.55135e+06	1.00304e+07	5.66842e+06	8.53651e+06
Com_9430_pos	YNH	C19 H24 N6 O6	432.178	10.192	433.185	Invalid mass	No results	No match	2.82387e+06	3.52911e+06	3.37599e+06	8.81499e+06	1.6082e+07	1.24881e+07	8.0129e+06	7.18794e+06	8.29568e+06	2.1433e+07	2.24861e+07	4.42056e+06
Com_5394_pos	NPK	C15 H27 N5 O5	339.191	5.514	340.198	Invalid mass	No results	No results	1.99661e+06	2.21116e+06	1.90664e+06	6.00053e+07	3.27389e+07	2.86266e+07	6.35784e+06	4.29726e+06	5.23453e+06	1.57128e+07	1.95821e+07	1.56885e+07
Com_2429_pos	LSD-d3	C20 H22 [2]H3 N3 O	326.22	15.314	327.227	Full match	No results	No results	1.31297e+07	2.08505e+07	2.71931e+07	1.43419e+08	1.96077e+08	6.85727e+07	1.79892e+07	2.19502e+07	8.65754e+07	5.39081e+07	3.172e+07	8.42614e+06
Com_4128_pos	IAA-Glu	C15 H16 N2 O5	304.106	9.005	305.114	No results	No results	Full match	2.02984e+06	2.15644e+06	2.36483e+06	1.16012e+07	5.46816e+06	2.48189e+07	1.80836e+07	8.84524e+06	1.09121e+07	6.02245e+06	8.86999e+07	6.74327e+06
Com_13699_pos	N-Feruloyltyramine	C18 H19 N O4	313.131	8.42	314.139	No results	No results	Full match	1.15088e+06	1.5319e+06	9.12522e+06	1.63947e+06	1.49429e+06	2.9321e+06	1.4395e+06	6.73136e+06	3.14097e+06	1.00495e+07	1.59768e+06	3.57822e+06
Com_4679_pos	2-[(3S)-1-(Cyclohexylmethyl)-3-pyrrolidinyl]-5-methyl-1H-benzimidazole	C19 H27 N3	638.413	6.105	320.213	Invalid mass	No results	No results	4.25658e+06	7.91169e+06	1.25448e+06	7.37808e+07	3.02174e+07	3.61283e+07	5.02642e+07	2.59667e+07	1.33709e+07	8.25387e+06	2.5088e+07	4.19879e+07
Com_17793_pos	Pelargonin chloride	C27 H31 Cl O15	630.138	6.903	631.145	No results	No results	Full match	470659	473675	477666	4.2644e+06	2.39108e+06	2.64473e+06	573736	562757	543829	610583	651164	567927
Com_4194_pos	N~5~-(1,3,5-trimethyl-1H-pyrazol-4-yl)-1H-1,2,4-triazole-3,5-diamine	C8 H13 N7	185.142	9.327	186.149	Invalid mass	No results	No results	7.59818e+07	8.64084e+07	6.6406e+07	6.8849e+07	6.25016e+07	6.0681e+07	5.92835e+07	5.32443e+07	6.70204e+07	6.25071e+07	4.70718e+07	6.09243e+07
Com_9871_pos	1H-indene-3-carboxamide	C10 H9 N O	199.064	9.02	200.071	Invalid mass	No results	No match	3.75486e+06	3.72381e+06	5.57736e+06	1.20211e+07	8.51447e+06	2.05714e+07	1.45419e+07	1.06514e+07	9.20869e+06	1.30372e+07	1.52978e+07	1.25545e+07
Com_9068_pos	(1E,4E)-1,5-bis(4-methoxyphenyl)penta-1,4-dien-3-one	C19 H18 O3	294.126	9.081	295.133	Full match	No results	Full match	489573	578292	586072	1.81036e+06	1.5509e+06	2.43111e+07	616372	828901	738963	902110	1.51486e+07	626596
Com_12209_pos	Sulforidazine	C21 H26 N2 O2 S2	402.151	9.364	403.159	Invalid mass	No results	No results	602479	612155	577610	763362	1.1021e+06	772523	5.79601e+06	1.31965e+07	7.42049e+06	2.29867e+06	3.437e+06	4.43125e+06
Com_628_pos	5-Hydroxymethylfurfural	C6 H6 O3	126.032	0.038	127.039	No results	No results	Full match	1.71244e+06	1.37882e+06	798442	940791	1.06841e+09	1.62622e+06	1.51912e+06	1.50979e+06	1.79866e+06	2.22862e+06	2.01147e+06	1.48166e+06
Com_5948_pos	16汐-Hydroxydehydroepiandrosterone	C19 H28 O3	321.229	12.884	322.236	Invalid mass	No results	No results	7.55089e+06	1.60125e+07	2.08835e+07	5.7529e+06	9.58653e+06	6.42193e+06	6.93319e+06	6.60473e+06	4.6639e+06	8.48202e+06	5.15596e+07	5.12433e+06
Com_1391_pos	6,7-dihydro-5H-dibenzo[d,f][1,3]diazepin-6-one	C13 H10 N2 O	210.08	11.773	211.087	Full match	No results	No results	482157	471913	500070	4.21345e+08	2.72921e+08	2.63625e+08	1.39795e+06	7.5692e+06	1.08663e+07	4.37895e+06	8.13609e+06	3.83041e+06
Com_13023_pos	8,8-dimethyl-2H,8H-pyrano[3,2-g]chromen-2-one	C14 H12 O3	228.077	11.333	229.084	Invalid mass	No results	No results	579379	653856	467276	1.1362e+07	4.24802e+06	6.23524e+06	925999	1.42145e+06	2.82173e+06	873654	3.1389e+06	2.40409e+06
Com_251_pos	(2R,3S,4S,5R,6R)-2-(hydroxymethyl)-6-(propan-2-yloxy)oxane-3,4,5-triol	C9 H18 O6	222.111	4.894	223.118	Full match	No results	No results	5.28992e+07	4.28837e+07	6.7732e+07	2.31847e+08	3.12388e+09	1.98111e+08	1.30738e+08	1.2495e+08	1.30024e+08	2.19327e+08	1.6574e+08	1.56222e+08
Com_17694_pos	Linderalactone	C15 H16 O3	244.11	9.811	245.117	No results	Full match	Full match	723223	834704	526797	4.38179e+06	2.98254e+06	2.40061e+06	764565	691822	1.08032e+06	2.30722e+06	1.2629e+06	727269
Com_5852_pos	(㊣)13-HpODE	C18 H32 O4	294.22	10.497	295.227	Invalid mass	No results	No match	5.00554e+06	3.90027e+06	4.65729e+06	8.41523e+06	7.2106e+06	4.42802e+07	4.86465e+06	5.96529e+06	6.37962e+06	5.0596e+06	5.28321e+07	4.82274e+06
Com_18404_pos	Oxymorphone	C17 H19 N O4	279.147	11.476	280.155	Invalid mass	No results	No results	967890	848625	880044	3.57828e+06	1.6131e+06	2.11295e+06	1.48271e+06	1.7207e+06	1.4372e+06	870382	927951	1.33491e+06
Com_9981_pos	PC (9:0/9:0)	C26 H52 N O8 P	537.344	14.412	538.352	No results	Full match	No results	1.35021e+06	1.39687e+06	1.18498e+06	2.01305e+07	5.59525e+06	5.09434e+06	1.27346e+06	9.06099e+06	9.61793e+06	2.56765e+06	2.57525e+06	2.89758e+06
Com_4900_pos	3-[3-(beta-D-Glucopyranosyloxy)-2-hydroxyphenyl]propanoic acid	C15 H20 O9	366.093	8.264	367.1	Invalid mass	No results	No results	6.90127e+07	5.65354e+07	6.80125e+07	3.45219e+07	2.40321e+07	3.07862e+07	1.04578e+07	2.21822e+07	2.06353e+07	6.68016e+07	5.27039e+07	3.83154e+07
Com_10797_pos	AKB48 N-(4-hydroxypentyl) metabolite	C23 H31 N3 O2	381.238	7.835	382.245	Invalid mass	No results	No results	586361	657231	525853	1.8719e+06	1.16387e+06	1.22402e+06	1.46089e+06	1.63622e+06	1.67278e+06	1.71674e+07	2.9193e+06	1.89561e+06
Com_12605_pos	3-(3,4-dimethylphenyl)-3,4-dihydro-1,2,3-benzotriazin-4-one	C15 H13 N3 O	273.084	12.483	274.091	Invalid mass	No results	No results	4.14088e+06	2.37455e+06	5.38327e+06	1.94626e+06	3.46918e+06	5.42133e+06	1.22745e+07	6.45244e+06	6.34636e+06	1.91812e+06	1.22267e+07	5.70572e+06
Com_12186_pos	4-Demethylepipodophyllotoxin	C21 H20 O8	400.114	9.498	401.121	No results	No results	Full match	625193	604282	633800	1.32524e+07	7.11755e+06	7.17154e+06	742084	788556	1.1949e+06	884593	3.27249e+06	1.47768e+06
Com_7191_pos	N1-isopropyl-2-(phenylthio)benzamide	C16 H17 N O S	293.088	5.834	294.095	Invalid mass	No results	No results	968717	987305	944940	3.7645e+07	3.2155e+07	3.24873e+07	1.22796e+06	2.32608e+06	2.96128e+06	1.29778e+06	1.34831e+06	1.30993e+06
Com_574_pos	Isophorone	C9 H14 O	138.105	10.15	139.112	Full match	No results	No results	1.58263e+07	1.47195e+07	1.60561e+07	1.19227e+09	5.17154e+08	6.35787e+08	1.67535e+07	9.26588e+07	1.26128e+08	5.00168e+07	2.00538e+08	2.08164e+08
Com_1953_pos	(1E)-5-hydroxy-1,7-diphenylhept-1-en-3-one	C19 H20 O2	302.127	7.612	303.134	Invalid mass	No results	No results	1.4947e+06	1.47192e+06	1.4553e+06	2.67503e+08	3.10819e+07	4.04628e+07	4.8284e+06	7.83773e+06	8.22635e+06	1.00917e+07	6.11668e+06	5.86047e+06
Com_10090_pos	4-(3,4-dimethoxyphenyl)-3-methyl-1H-pyrazol-5-amine	C12 H15 N3 O2	233.117	6.213	234.124	Full match	No results	No results	882053	892588	876388	1.72461e+06	1.97316e+07	1.11219e+06	1.08381e+06	1.10335e+06	1.13352e+06	1.65292e+06	1.21889e+06	1.13476e+06
Com_2927_pos	Dehydrodiisoeugenol	C20 H22 O4	326.153	9.55	327.161	No results	Full match	Full match	6.73817e+07	4.43286e+07	6.94661e+07	1.50562e+08	6.11658e+06	2.33495e+07	6.16566e+07	1.01098e+08	1.12329e+08	8.92195e+07	1.12773e+08	6.55638e+07
Com_3145_pos	污-Linolenic acid ethyl ester	C20 H34 O2	312.267	14.6	313.274	Invalid mass	No results	No results	9.05217e+06	8.0336e+06	8.08013e+06	4.71283e+07	6.60875e+07	3.46949e+07	2.09885e+07	1.0474e+08	1.33387e+08	2.67744e+07	2.17043e+07	3.53696e+07
Com_6232_pos	N2,N2-Dimethylguanosine	C12 H17 N5 O5	311.123	6.164	312.131	No results	Full match	Full match	987368	1.54972e+06	882433	3.01181e+07	2.33569e+07	2.67677e+07	1.63224e+06	9.2845e+06	1.37584e+07	4.78736e+07	8.1653e+06	1.37166e+07
Com_13116_pos	4-methoxyphenyl 3,5-dimethyl-1-phenyl-1H-pyrazole-4-carboxylate	C19 H18 N2 O3	344.109	7.129	345.117	Invalid mass	No results	No results	8.16386e+06	1.00158e+07	9.08188e+06	4.89417e+06	6.09774e+06	7.22745e+06	9.17412e+06	7.37007e+06	1.11835e+07	7.01802e+06	9.67994e+06	8.70955e+06
Com_1207_pos	(12Z)-9,10,11-trihydroxyoctadec-12-enoic acid	C18 H34 O5	347.268	12.135	348.275	Invalid mass	No results	No match	1.03183e+06	1.20361e+06	777069	5.05423e+08	3.7475e+08	3.38818e+08	3.2328e+06	1.8955e+08	2.17875e+08	6.04383e+07	1.82114e+08	2.8673e+08
Com_20528_pos	(+)-Anwulignan	C20 H24 O4	328.168	10.604	329.175	No results	No results	Full match	276711	254338	206903	1.1503e+06	310930	548681	568298	588137	487615	638084	868013	419229
Com_1256_pos	Prostaglandin K2	C20 H30 O5	332.197	12.749	333.204	Invalid mass	Invalid mass	No results	7.62519e+06	9.20937e+06	8.19592e+06	4.84259e+08	3.59525e+08	2.78467e+08	1.02662e+07	8.17518e+07	1.12995e+08	5.3262e+07	1.38524e+08	1.22254e+08
Com_7231_pos	N1-[6-hydroxy-2-(2-pyridyl)pyrimidin-4-yl]acetamide	C11 H10 N4 O2	230.078	2.983	231.085	Invalid mass	No results	No results	2.02983e+06	1.85278e+06	2.2472e+06	1.23276e+07	1.78089e+07	1.3781e+07	2.61427e+07	3.72069e+07	3.3018e+07	1.2805e+07	1.5465e+07	1.49666e+07
Com_7462_pos	Dutasteride	C27 H30 F6 N2 O2	528.22	10.515	529.227	Full match	No results	No results	1.29655e+07	9.21301e+06	1.71822e+07	9.95148e+06	9.16594e+06	1.07161e+07	1.39807e+07	3.00952e+07	3.50853e+07	8.01591e+06	9.58936e+06	5.45956e+06
Com_1466_pos	Methyl-3-hydroxybutyric acid	C5 H10 O3	101.039	5.258	102.047	No results	Invalid mass	No results	9.78826e+07	7.26873e+07	1.11719e+08	3.92168e+08	2.61368e+08	3.1154e+08	2.90987e+08	3.26401e+08	2.80554e+08	1.71529e+08	3.08322e+08	2.78026e+08
Com_582_pos	L-Homoserine	C4 H9 N O3	119.059	1.399	120.066	No results	No results	Full match	5.93078e+08	6.6309e+08	4.61964e+08	6.89154e+08	1.16141e+09	8.48925e+08	9.61623e+08	9.03146e+08	9.94537e+08	5.27088e+08	7.9906e+08	8.37284e+08
Com_10898_pos	Isosakuranin	C22 H24 O10	448.139	10.547	449.146	No results	Full match	Full match	474930	469152	451396	706844	1.68544e+07	678118	593491	621525	646233	659013	679143	651623
Com_8085_pos	Combretastatin A4	C18 H20 O5	316.131	8.274	317.139	No results	No results	Full match	2.43897e+06	1.79742e+06	1.65317e+06	1.40029e+07	7.09449e+06	1.92652e+07	4.14042e+06	4.07835e+06	2.7594e+06	4.19031e+06	3.02187e+07	4.75293e+06
Com_8555_pos	Coniferin	C16 H22 O8	364.114	7.138	365.121	Invalid mass	No results	No results	1.23516e+07	4.51512e+06	6.79461e+06	6.89367e+06	8.4262e+06	1.25451e+07	2.07078e+06	3.59407e+06	1.86313e+07	1.92632e+07	1.77611e+07	2.7068e+07
Com_3362_pos	Olivetol	C11 H16 O2	180.115	9.532	181.123	No results	No results	Full match	4.67948e+07	3.68388e+07	4.7361e+07	1.21699e+08	6.49061e+07	7.45651e+07	5.251e+07	8.14482e+07	9.74165e+07	4.31658e+07	9.30449e+07	6.42962e+07
Com_175_pos	Procyanidin B2	C30 H26 O12	578.143	7.073	579.151	No results	Full match	Full match	1.07849e+09	6.69026e+08	1.74099e+09	7.1695e+08	5.2838e+08	2.3473e+09	1.66263e+09	1.05716e+09	1.00787e+09	6.51012e+07	5.11609e+09	1.18902e+08
Com_1041_pos	Procyanidin B1	C30 H26 O12	578.143	7.517	579.15	No results	Full match	Full match	3.66842e+08	3.8806e+08	5.89339e+08	1.64668e+08	7.79863e+07	2.19462e+08	3.11179e+08	1.96895e+08	1.67676e+08	2.94207e+07	3.98488e+08	3.91873e+07
Com_19033_pos	Nitidine	C21 H18 N O4	348.122	7.539	349.129	No results	No results	Full match	1.20004e+06	1.1915e+06	1.17565e+06	2.89933e+06	2.43673e+06	2.76674e+06	1.44869e+06	1.47599e+06	1.51421e+06	1.75279e+06	2.56458e+06	1.72278e+06
Com_6380_pos	Gibberellic acid	C19 H22 O6	346.14	9.791	347.147	No results	No results	Full match	655245	631323	618313	795790	797304	849036	779846	840428	859905	4.59956e+07	1.34938e+06	856579
Com_17297_pos	Praeruptorin A	C21 H22 O7	386.138	10.514	387.144	No results	No results	Full match	1.21635e+06	1.22479e+06	1.66654e+06	3.28872e+06	1.48996e+06	1.89844e+06	1.63757e+06	1.82126e+06	1.5617e+06	4.84443e+06	1.82928e+06	1.56112e+06
Com_753_pos	(-)-3-(3,4-Dihydroxyphenyl)-2-methylalanine	C10 H13 N O4	211.085	7.979	212.092	No results	No results	Full match	2.31008e+07	2.17843e+07	2.24592e+07	8.55457e+08	1.08856e+08	1.19053e+08	3.19969e+07	3.58578e+07	3.81459e+07	3.85975e+07	3.99765e+07	4.29022e+07
Com_146_pos	5-Methyluridine	C10 H14 N2 O6	258.086	2.123	259.093	No results	No results	Full match	7.29169e+08	4.30474e+08	3.83471e+08	1.93631e+09	6.64942e+09	2.28159e+09	1.77239e+09	1.3181e+09	5.14556e+08	1.43365e+09	1.55169e+09	2.4033e+09
Com_12411_pos	Stevioside	C38 H60 O18	826.361	11.781	827.368	Invalid mass	No results	No results	6.36687e+06	2.39556e+06	1.27586e+07	3.34531e+06	2.63463e+06	2.54682e+06	1.41688e+06	2.49162e+06	2.68908e+06	1.81116e+06	2.6858e+06	3.14955e+06
Com_12399_pos	Ganoderic acid H	C32 H44 O9	572.298	14.29	573.305	No results	No results	Full match	2.80431e+06	2.64005e+06	2.48815e+06	4.06404e+06	3.17161e+06	7.69889e+06	5.99062e+06	1.27737e+07	3.22056e+06	4.60557e+06	9.62236e+06	3.42949e+06
Com_1471_pos	Sattabacin	C13 H18 O2	206.131	9.004	207.138	No results	No results	Full match	1.33933e+07	1.04633e+07	1.53922e+07	3.91347e+08	3.42476e+08	2.22731e+08	7.90329e+07	1.34239e+08	1.12933e+08	3.78478e+07	5.33912e+07	5.26957e+07
Com_637_pos	alpha-Ketoglutaric acid	C5 H6 O5	146.022	1.473	147.029	No results	No results	Full match	1.97755e+08	2.29564e+08	2.57422e+08	3.27331e+08	1.63632e+08	2.01682e+08	2.14791e+08	1.726e+08	2.64366e+08	1.05027e+09	3.10669e+08	1.55443e+08
Com_2736_pos	Octanedioic acid	C8 H14 O4	174.089	9.922	175.097	No results	No results	Full match	6.28785e+07	6.08332e+07	3.5921e+07	1.525e+08	1.66032e+08	1.09202e+08	3.66142e+07	4.14065e+07	7.56178e+07	7.72973e+07	7.18148e+07	1.05608e+08
Com_3982_pos	Tyrosol	C8 H10 O2	138.068	10.45	139.076	No results	No results	Full match	2.3683e+07	2.83014e+07	2.86934e+07	9.38224e+07	3.67908e+07	4.90937e+07	8.00304e+06	1.27376e+07	1.49642e+07	3.6386e+07	2.32005e+07	3.13911e+07
Com_7619_pos	Stachydrine	C7 H13 N O2	143.095	8.831	144.102	No results	No results	Full match	3.53237e+06	3.42054e+06	3.47336e+06	5.72678e+06	4.52685e+06	4.39041e+06	5.32233e+06	4.56605e+06	5.03119e+06	3.38093e+07	5.05386e+06	4.27872e+06
Com_30_pos	D-(+)-Glucose	C6 H12 O6	197.09	1.832	198.098	Invalid mass	Invalid mass	No results	6.85819e+09	7.29272e+09	7.41618e+09	2.69566e+10	3.15771e+10	2.21429e+10	1.11189e+10	1.40386e+10	1.32121e+10	6.0587e+09	1.4435e+10	1.30648e+10
Com_9434_pos	Methyl linoleate	C19 H34 O2	294.257	15.494	295.264	No results	No results	Full match	1.52961e+06	1.53198e+06	2.02274e+06	1.78862e+06	2.40943e+06	1.59034e+06	1.26721e+06	1.43981e+06	1.34847e+06	2.24654e+07	1.8042e+06	1.49714e+06
Com_12870_pos	Syringetin	C17 H14 O8	346.069	9.632	347.077	No results	No results	Full match	5.55306e+06	1.86521e+06	2.46916e+06	1.16568e+07	5.80122e+06	6.66141e+06	5.22148e+06	7.58743e+06	6.6425e+06	2.99745e+06	7.9507e+06	2.41699e+06
Com_591_pos	Adenosine 3'5'-cyclic monophosphate	C10 H12 N5 O6 P	329.052	1.426	330.059	Full match	No results	Full match	6.00501e+07	7.86785e+07	4.78902e+07	6.50148e+08	1.13979e+09	6.31074e+08	3.13861e+08	9.56709e+08	5.77887e+08	1.85928e+08	4.33551e+08	5.59142e+08
Com_12690_pos	1,4-dihydro-1-Methyl-4-oxo-3-pyridinecarboxamide	C7 H8 N2 O2	152.059	7.774	153.066	No results	No results	Full match	633207	471737	814907	1.2112e+07	485725	1.14698e+06	669072	683594	1.14889e+06	762228	646443	701070
Com_3055_pos	Asp-glu	C9 H14 N2 O7	262.08	1.351	263.088	No results	No results	Full match	1.39685e+08	6.8827e+07	8.40016e+07	1.2863e+07	3.40661e+07	2.93353e+07	3.81583e+07	2.34266e+07	2.42029e+07	5.41239e+07	4.34475e+07	5.04575e+07
Com_11823_pos	Myrislignan	C21 H26 O6	374.172	12.214	375.179	No results	No results	Full match	553665	547985	635675	1.42124e+07	5.47692e+06	6.44154e+06	620413	718945	729854	5.69944e+06	989966	716843
Com_478_pos	Coumarin	C9 H6 O2	146.037	2.216	147.044	Full match	No results	Full match	2.71562e+08	1.86377e+08	1.96489e+08	1.34388e+09	8.04444e+08	5.35078e+08	1.4496e+09	1.51959e+09	5.51006e+08	5.44454e+08	4.43073e+08	3.54834e+08
Com_5262_pos	Eugenol	C10 H12 O2	164.084	8.266	165.091	No results	No results	Full match	8.5474e+06	7.92322e+06	8.62171e+06	6.24123e+07	2.45997e+07	4.81267e+07	1.04068e+07	1.7137e+07	1.34375e+07	1.57329e+07	2.62105e+07	1.948e+07
Com_17923_pos	Arbutin	C12 H16 O7	272.089	8.752	273.096	No results	No results	Full match	2.78876e+06	2.43251e+06	1.5628e+06	2.71134e+06	2.28834e+06	4.11128e+06	2.7218e+06	1.94235e+06	2.43037e+06	3.42895e+06	2.86582e+06	2.57638e+06
Com_823_pos	Angeloyl-(+)-gomisin K3	C28 H36 O7	484.247	12.08	485.254	No results	No results	Full match	3.06039e+07	2.67209e+07	2.14111e+08	1.86596e+08	1.24085e+08	1.34134e+08	2.30999e+08	6.71266e+08	7.71923e+08	3.16817e+08	2.41851e+08	2.46578e+08
Com_2197_pos	p-Anisaldehyde	C8 H8 O2	136.053	6.333	137.06	No results	No results	Full match	7.24212e+07	9.71211e+07	1.60773e+08	1.1349e+08	8.84591e+07	1.09733e+08	1.11227e+08	2.17677e+08	1.42091e+08	1.0387e+08	2.27432e+08	1.12658e+08
Com_9039_pos	LPE 12:0	C17 H36 N O7 P	397.224	13.514	398.231	No results	Full match	No results	1.94937e+06	989427	748688	9.44545e+06	7.69125e+06	3.0535e+06	1.00236e+07	2.06938e+07	2.44382e+07	2.32719e+06	1.19922e+07	5.72999e+06
Com_17848_pos	Kinetin 9-riboside	C15 H17 N5 O5	347.122	8.205	348.129	No results	No results	Full match	2.39784e+06	3.02259e+06	2.70126e+06	3.95691e+06	2.04578e+06	2.82214e+06	3.11081e+06	3.13324e+06	3.6349e+06	4.19283e+06	3.54962e+06	2.76701e+06
Com_2630_pos	Methyl oleate	C19 H36 O2	296.271	13.847	297.278	No results	No results	Full match	7.59236e+07	6.97458e+07	6.97226e+07	6.19043e+07	6.8942e+07	6.10613e+07	5.94423e+07	6.11062e+07	6.66954e+07	1.7517e+08	7.7118e+07	6.01592e+07
Com_2917_pos	LPE 14:0	C19 H40 N O7 P	425.255	14.124	426.263	No results	Full match	Full match	2.28214e+06	1.17412e+06	1.06246e+06	1.21548e+08	7.73046e+07	5.44825e+07	2.00337e+07	1.42126e+08	1.51623e+08	9.08797e+06	3.26076e+07	2.25003e+07
Com_11331_pos	Arecoline	C8 H13 N O2	155.095	7.492	156.102	No results	No results	Full match	7.31646e+06	6.7559e+06	5.28401e+06	1.55878e+07	1.26358e+07	1.36704e+07	1.15735e+07	1.29085e+07	1.07753e+07	8.42036e+06	1.32784e+07	1.23096e+07
Com_6671_pos	1,5-Anhydro-2-O-(6-O-benzoyl-汐-L-galactopyranosyl)-D-glucitol	C19 H26 O11	452.131	7.743	453.139	Invalid mass	No results	No results	3.60055e+06	2.42747e+06	3.5665e+06	1.20376e+07	4.09027e+06	1.88579e+07	9.87839e+06	4.85563e+06	3.20281e+06	7.80043e+06	4.26652e+07	7.95972e+06
Com_3741_pos	Tuberonic acid hexoside	C18 H28 O9	388.174	9.468	389.181	No results	No results	Full match	4.95208e+06	1.07918e+07	9.01505e+06	1.02084e+08	5.55317e+07	5.09216e+07	3.92442e+07	3.59291e+07	3.24425e+07	7.37865e+07	7.23722e+07	5.206e+07
Com_6976_pos	Peimisine	C27 H41 N O3	427.309	14.952	428.317	No results	No results	Full match	3.2695e+06	3.62091e+06	3.70159e+06	3.44251e+06	3.81632e+06	3.97314e+07	3.15296e+06	2.52922e+06	3.15286e+06	3.17391e+06	2.787e+06	2.73092e+06
Com_11794_pos	Vanillactic acid	C10 H12 O5	212.069	9.027	213.076	No results	No results	Full match	1.12775e+07	1.19278e+07	1.04131e+07	1.02994e+07	1.39213e+07	1.32389e+07	1.35137e+07	1.28993e+07	1.38777e+07	1.42859e+07	1.25625e+07	1.37068e+07
Com_336_pos	Lactobionic acid	C12 H22 O12	358.112	1.308	397.075	No results	No results	Full match	1.51728e+07	1.41766e+07	1.64283e+07	5.17908e+07	4.51768e+07	3.47557e+07	1.23215e+07	1.64315e+07	1.28009e+07	2.37743e+09	6.36858e+07	3.76958e+07
Com_5409_pos	Scopoletin	C10 H8 O4	192.043	1.319	193.05	No results	No results	Full match	4.60477e+07	5.14203e+07	5.95994e+07	6.54434e+06	1.71348e+07	1.92712e+07	2.32798e+07	1.49716e+07	1.85072e+07	1.866e+07	2.46528e+07	2.09482e+07
Com_2895_pos	N-Acetylputrescine	C6 H14 N2 O	130.111	1.339	131.118	No results	No results	Full match	6.4549e+06	1.20762e+07	6.93117e+06	9.94019e+06	1.35534e+07	1.36819e+07	1.5359e+08	1.44225e+08	1.29605e+08	9.42638e+07	6.14879e+07	5.55948e+07
Com_3586_pos	9,17-Octadecadiene-12,14-diyne-1,11,16-triol	C18 H26 O3	290.189	12.116	291.196	No results	No results	Full match	4.01558e+06	2.52448e+06	5.25005e+06	1.09277e+08	5.49804e+07	5.08612e+07	2.63758e+06	8.00536e+06	1.05373e+07	8.90662e+06	1.51292e+07	1.11138e+07
Com_15513_pos	Pimpinellin	C13 H10 O5	246.052	0.553	247.059	No results	No results	Full match	3.526e+06	3.87179e+06	3.33833e+06	3.31303e+06	5.06487e+06	7.1384e+06	4.31465e+06	4.70153e+06	3.65487e+06	6.13695e+06	4.97393e+06	2.70612e+06
Com_1510_pos	1-Methyladenosine	C11 H15 N5 O4	281.112	1.318	282.119	No results	No results	Full match	6.94214e+07	8.64089e+07	9.27264e+07	3.01623e+08	1.97996e+08	2.97421e+08	3.79611e+08	2.57175e+08	2.24018e+08	1.26194e+08	1.04085e+08	1.47234e+08
Com_14847_pos	Licoagroside D	C22 H24 O10	448.135	14.711	449.143	No results	No results	Full match	799043	797488	806776	2.81013e+06	3.47251e+06	4.65607e+06	1.39041e+06	4.35653e+06	2.7628e+06	4.6596e+06	5.08703e+06	8.10236e+06
Com_14025_pos	Neferine	C38 H44 N2 O6	624.318	11.279	625.325	No results	No results	Full match	1.20154e+06	1.09349e+06	2.04302e+06	9.4772e+06	3.08913e+06	2.58076e+06	1.78334e+06	3.76841e+06	8.47753e+06	2.58854e+06	2.38752e+06	2.38956e+06
Com_14593_pos	N', N''-DiSinapoylspermidine	C29 H39 N3 O8	557.272	14.178	558.28	No results	No results	Full match	456775	430922	430909	3.16209e+06	2.78621e+06	1.87035e+06	895061	7.00905e+06	8.49336e+06	974550	2.36544e+06	1.0052e+06
Com_652_pos	5-Aminolevulinic acid	C5 H9 N O3	131.059	1.372	132.066	No results	No results	Full match	2.61366e+08	4.03091e+08	3.11817e+08	1.99577e+08	2.46597e+08	2.72356e+08	4.05186e+08	3.70965e+08	5.78611e+08	1.02647e+09	6.00116e+08	4.9871e+08
Com_1499_pos	N-Caffeoylagmatine	C14 H20 N4 O3	292.154	7.755	293.161	No results	No results	Full match	772238	701064	714748	1.59551e+06	1.81117e+06	1.67944e+06	3.34473e+06	3.76414e+08	3.81725e+08	4.05039e+06	1.76734e+07	2.17452e+07
Com_10118_pos	Oryzalexin E	C20 H32 O2	304.24	14.791	305.248	No results	No results	Full match	2.87513e+06	2.17667e+06	2.65194e+06	1.69457e+07	9.21617e+06	6.90175e+06	2.02365e+06	1.5433e+07	1.96378e+07	6.19344e+06	1.18501e+07	1.3222e+07
Com_3554_pos	Epitestosterone glucuronide	C25 H36 O8	481.268	12.445	482.276	Invalid mass	No results	No results	1.71992e+06	1.57459e+06	3.93857e+06	1.10904e+08	3.54203e+07	2.70786e+07	1.98424e+06	1.21916e+07	9.85085e+06	5.07759e+06	3.57701e+06	5.0501e+06
Com_5687_pos	1,2-Benzenedicarboxylic acid	C8 H6 O4	166.027	7.773	167.035	No results	No results	Full match	3.43901e+07	1.69425e+07	3.74563e+07	5.52952e+07	4.40432e+07	4.16044e+07	2.56856e+07	2.82394e+07	2.65519e+07	1.33168e+07	2.53875e+07	2.91638e+07
Com_14700_pos	olivil	C20 H24 O7	376.151	11.841	377.158	No results	No results	Full match	521261	486809	602175	987951	718139	805648	611638	869405	905429	8.31627e+06	857784	713317
Com_211_pos	Bicyclo prostaglandin E2	C20 H30 O4	334.212	13.037	335.22	Invalid mass	Invalid mass	No results	1.72361e+07	1.73832e+07	1.62331e+07	4.13715e+09	3.76199e+09	3.79078e+09	2.04785e+07	3.14008e+08	5.3337e+08	8.66261e+08	5.28842e+08	2.22934e+09
Com_1021_pos	Histidine	C6 H9 N3 O2	155.07	1.616	156.077	No results	No results	Full match	1.97312e+08	1.23975e+08	2.40276e+08	2.47491e+08	4.235e+08	3.80065e+08	5.44573e+08	5.63432e+08	5.58349e+08	6.01199e+08	5.52118e+08	5.72525e+08
Com_2466_pos	Gly-Phe	C11 H14 N2 O3	222.101	6.118	223.108	No results	No results	Full match	2.64189e+06	7.84897e+06	4.28591e+06	1.27736e+08	8.12618e+07	9.07452e+07	1.92896e+08	4.48284e+07	5.41655e+07	9.24539e+07	1.13837e+08	1.2309e+08
Com_2888_pos	2-Deoxyribose 1-Phosphate	C5 H11 O7 P	214.025	1.19	215.032	No results	No results	Full match	1.26307e+08	1.11955e+08	1.19589e+08	1.07739e+08	1.28567e+08	1.30804e+08	1.36605e+08	1.47642e+08	1.54141e+08	1.1288e+08	1.27786e+08	1.31267e+08
Com_797_pos	LPC 18:3	C26 H48 N O7 P	517.318	14.067	518.326	No results	Full match	Full match	1.71795e+07	1.75818e+07	7.74177e+06	4.66426e+07	2.41806e+07	3.43028e+07	8.89849e+07	2.83282e+08	2.98595e+08	7.96089e+08	1.0328e+08	7.69565e+07
Com_3630_pos	alpha-Zearalanol	C18 H26 O5	322.179	13.084	323.186	No results	No results	Full match	797143	858520	802155	1.55869e+06	1.21255e+06	1.45288e+06	971408	1.12135e+06	1.39414e+06	1.07368e+08	1.1013e+06	1.39042e+06
Com_5704_pos	N-lactoyl-phenylalanine	C12 H15 N O4	237.1	6.496	238.108	No results	No results	Full match	7.06605e+06	7.09296e+06	8.05068e+06	5.49995e+07	2.62891e+07	2.64066e+07	1.3323e+07	1.60383e+07	1.66303e+07	1.81589e+07	1.75273e+07	1.43485e+07
Com_988_pos	Methyl jasmonate	C13 H20 O3	224.142	8.215	207.138	No results	No results	Full match	3.17452e+07	2.7347e+07	3.03705e+07	1.06694e+08	1.00152e+08	1.22818e+08	2.41013e+08	3.58362e+08	3.03348e+08	6.29548e+08	5.20981e+08	3.74089e+08
Com_14198_pos	Momordin Ic	C41 H64 O13	764.434	14.189	765.441	No results	No results	Full match	8.14641e+06	9.15042e+06	1.82947e+06	1.21803e+06	926897	897502	4.91839e+06	807336	900722	885340	1.19669e+06	898256
Com_4533_pos	gamma-Glutamylleucine	C11 H20 N2 O5	260.138	5.883	261.145	No results	Full match	Full match	1.93323e+06	2.59791e+06	1.05776e+06	7.7561e+07	3.86435e+07	5.09983e+07	5.46699e+07	3.07501e+07	4.58423e+07	6.41023e+07	7.44332e+07	5.9149e+07
Com_706_pos	Forskolin	C22 H34 O7	410.229	11.959	411.237	No results	No results	Full match	9.04862e+06	6.451e+06	1.53745e+07	9.33081e+08	2.44361e+08	3.4933e+08	1.72902e+07	1.06671e+08	2.6236e+08	6.304e+07	1.2142e+08	2.50439e+08
Com_1157_pos	2-Methylbutyl beta-D-glucopyranoside	C11 H22 O6	250.142	8.909	251.15	Full match	No results	No results	2.97484e+07	2.17719e+07	5.3966e+07	3.67479e+07	4.61787e+07	4.63953e+07	3.16364e+08	3.82136e+08	3.47891e+08	4.28687e+08	5.26314e+08	3.49573e+08
Com_9786_pos	6-Hydroxymethylherniarin	C11 H10 O4	206.057	9.255	207.065	No results	No results	Full match	656531	660251	631558	1.34177e+07	960727	2.20425e+06	799505	1.50124e+07	859565	1.4343e+07	1.8191e+07	2.1002e+07
Com_12418_pos	Lancerin	C19 H18 O10	406.092	7.915	407.099	No results	No results	Full match	1.78696e+06	1.40031e+06	2.3744e+06	1.79807e+06	1.27498e+07	1.65754e+06	1.68376e+06	1.60755e+06	1.50861e+06	1.48502e+06	2.57444e+06	1.67261e+06
Com_8640_pos	Ethyl ferulate	C12 H14 O4	222.09	16.978	223.097	No results	No results	Full match	2.02e+07	1.82884e+07	1.76839e+07	2.0475e+07	2.33477e+07	2.28186e+07	2.30919e+07	2.21125e+07	1.4812e+07	1.76905e+07	2.6636e+07	2.38928e+07
Com_4114_pos	Nicotianamine	C12 H21 N3 O6	303.143	5.203	304.151	No results	No results	Full match	3.40434e+06	3.47617e+06	3.60484e+06	8.91041e+07	6.50746e+07	4.71618e+07	9.06151e+06	1.40008e+07	1.20818e+07	1.37292e+07	1.35128e+07	1.53355e+07
Com_12011_pos	Isosinensetin	C20 H20 O7	372.122	7.172	373.129	No results	No results	Full match	6.14298e+06	6.92391e+06	7.24679e+06	1.15083e+07	1.17152e+07	9.67478e+06	1.02512e+07	8.00082e+06	8.37356e+06	5.6536e+06	1.36912e+07	7.25583e+06
Com_15450_pos	Schisandrin C	C22 H24 O6	384.156	9.026	385.163	No results	No results	Full match	1.09726e+06	769886	250404	3.39445e+06	7.22726e+06	3.94684e+06	2.4491e+06	4.18031e+06	4.56096e+06	1.59949e+06	5.28651e+06	1.21422e+06
Com_415_pos	2-Aminoadipic acid	C6 H11 N O4	161.069	1.613	162.077	No results	No results	Full match	2.52547e+08	2.57603e+08	2.56578e+08	1.82205e+09	9.95165e+08	1.00622e+09	4.82257e+08	4.82014e+08	5.07438e+08	8.17942e+08	4.59012e+08	4.93044e+08
Com_16408_pos	7-Epitaxol	C47 H51 N O14	853.33	11.677	854.336	No results	No results	Full match	935441	894549	894453	5.98845e+06	3.46202e+06	2.90462e+06	1.22867e+06	1.18914e+06	1.26416e+06	1.34863e+06	1.2754e+06	1.24055e+06
Com_6749_pos	6-Benzyladenine	C12 H11 N5	225.1	5.833	226.108	No results	No results	Full match	4.68725e+06	4.91463e+06	5.25183e+06	4.18365e+07	2.5293e+07	2.72712e+07	1.01827e+07	1.31594e+07	1.24257e+07	1.43283e+07	1.20634e+07	1.39944e+07
Com_5766_pos	PE (18:2/18:3)	C41 H72 N O8 P	737.501	14.549	738.508	No results	Full match	No results	1.60615e+07	1.02327e+07	1.32964e+07	5.40917e+07	8.56785e+06	9.55876e+06	8.33369e+06	7.42233e+06	9.54819e+06	8.76791e+06	8.40984e+06	8.78839e+06
Com_2758_pos	Dihydrojasmone	C11 H18 O	166.136	14.9	167.143	No results	No results	Full match	1.24945e+08	1.64463e+08	1.21378e+08	1.41429e+08	1.62462e+08	1.2652e+08	1.18634e+08	8.27214e+07	9.41058e+07	1.01175e+08	1.14279e+08	9.69619e+07
Com_44_pos	Dl-3-Hydroxynorvaline	C5 H11 N O3	133.074	1.419	134.081	No results	No results	Full match	2.72034e+09	3.02912e+09	1.98771e+10	6.36699e+09	1.06799e+10	1.0298e+10	1.44218e+10	1.96402e+10	2.2765e+10	1.51181e+10	1.82538e+10	1.13267e+10
Com_6504_pos	Schisantherin E	C30 H34 O9	538.222	10.311	539.229	No results	No results	Full match	1.63314e+06	1.5978e+06	1.53086e+06	3.19545e+06	3.58216e+06	4.46814e+07	1.94156e+06	2.13771e+06	2.23311e+06	2.21508e+06	2.31864e+07	2.27507e+06
Com_11483_pos	Boc-beta-cyano-L-alanine	C9 H14 N2 O4	214.096	5.405	215.103	No results	No results	Full match	3.42135e+06	1.784e+06	2.08116e+06	1.51485e+07	1.2247e+07	9.96675e+06	4.06419e+06	7.65868e+06	5.42504e+06	4.45206e+06	6.55743e+06	6.21258e+06
Com_4881_pos	13,14-dihydro-15-keto-tetranor Prostaglandin D2	C16 H26 O5	280.166	11.94	281.173	Invalid mass	No results	No results	2.10791e+06	2.23225e+06	1.51995e+06	9.49543e+06	5.21941e+06	6.01653e+06	1.46797e+06	1.65755e+07	2.44005e+07	2.49174e+07	5.44523e+07	6.94347e+07
Com_11989_pos	D-Gluconic acid	C6 H12 O7	196.059	14.096	197.066	No results	No results	Full match	4.57486e+06	4.44823e+06	4.21475e+06	4.49144e+06	4.37845e+06	4.26413e+06	4.63727e+06	4.29513e+06	4.43667e+06	1.37783e+07	7.7233e+06	7.37748e+06
Com_13001_pos	Protosappanin B	C16 H16 O6	304.095	8.433	305.103	No results	No results	Full match	5.72866e+06	3.83216e+06	5.60428e+06	2.20543e+06	2.20437e+06	3.35582e+06	1.00927e+07	7.44167e+06	5.29503e+06	2.3481e+06	1.1404e+07	2.10866e+06
Com_10084_pos	Ouabain	C29 H44 O12	584.282	11.489	585.289	Full match	No results	No results	1.34519e+06	4.46309e+06	1.13732e+07	1.2464e+07	8.98932e+06	1.3237e+07	1.41253e+06	1.97528e+07	1.52934e+07	4.80389e+06	1.27392e+07	4.37615e+06
Com_1896_pos	Hordatine A	C28 H38 N8 O4	550.3	10.595	551.307	No results	No results	Full match	3.17632e+07	1.76568e+07	6.88293e+07	7.52433e+07	4.44681e+07	5.23138e+07	2.83104e+07	1.47159e+08	2.79657e+08	4.13027e+07	1.09235e+08	6.11728e+07
Com_10894_pos	Prostaglandin A3	C20 H28 O4	332.197	12.245	333.204	Invalid mass	Invalid mass	No results	1.13039e+06	883362	1.10121e+06	1.68644e+07	1.0166e+07	1.11731e+07	1.0439e+06	6.1699e+06	8.04741e+06	5.75245e+06	1.37022e+07	1.58649e+07
Com_19903_pos	2-deoxyglucose-6-phosphate	C6 H13 O8 P	244.035	2.871	245.042	No results	No results	Full match	425009	436953	441070	1.91229e+06	572526	1.60883e+06	536073	1.09791e+06	960216	589360	916719	1.60311e+06
Com_109_pos	13,14-Dihydro-15-keto Prostaglandin A2	C20 H30 O4	316.202	13.725	317.209	Invalid mass	No results	No results	3.55282e+07	3.4898e+07	4.00172e+07	8.30805e+09	3.18391e+09	2.06196e+09	5.44686e+07	2.11144e+08	3.38085e+08	9.05087e+08	8.88407e+08	8.11703e+08
Com_15193_pos	Notoginsenoside R1	C47 H80 O18	932.533	14.972	933.541	No results	No results	Full match	1.32601e+06	1.3534e+06	7.60735e+06	1.38504e+06	1.48309e+06	1.4411e+06	1.21585e+06	1.07881e+06	1.24142e+06	1.20676e+06	1.0786e+06	1.0996e+06
Com_3940_pos	Methyl cinnamate	C10 H10 O2	162.068	9.327	163.076	Full match	No results	Full match	8.51637e+06	7.14771e+06	8.35761e+06	6.06267e+07	4.00291e+07	9.50679e+07	1.63541e+07	1.54803e+07	1.35805e+07	5.5331e+07	5.99198e+07	1.77566e+07
Com_1919_pos	L-Asparagine	C4 H8 N2 O3	132.054	1.396	133.061	No results	No results	Full match	2.48278e+08	1.01587e+08	5.39517e+07	7.70833e+07	2.01166e+08	2.7557e+08	1.28116e+08	2.21008e+08	1.45447e+08	2.13301e+08	1.72404e+08	1.60328e+08
Com_2253_pos	Linoleoyl Ethanolamide	C20 H37 N O2	323.283	14.042	324.29	Full match	No results	No results	1.21352e+08	1.48454e+08	1.70735e+08	1.77228e+08	1.90195e+08	1.55845e+08	1.87755e+08	1.78136e+08	1.90906e+08	2.09152e+08	2.20677e+08	1.76161e+08
Com_2256_pos	(3beta,9xi)-3-(beta-D-Glucopyranosyloxy)-14-hydroxycard-20(22)-enolide	C29 H44 O9	536.297	14.08	537.305	Full match	No results	No results	2.57427e+07	4.29373e+07	1.79335e+07	1.08647e+08	6.99226e+07	6.22403e+07	2.20441e+08	5.08421e+07	4.58104e+07	1.29406e+08	4.76421e+07	3.44283e+07
Com_7816_pos	O-Phosphorylethanolamine	C2 H8 N O4 P	141.02	1.257	142.027	No results	No results	Full match	4.54762e+06	7.09425e+06	4.46994e+06	7.8784e+06	1.44361e+07	1.27356e+07	2.38802e+07	3.21399e+07	2.68161e+07	1.87582e+06	1.2988e+07	2.03481e+07
Com_6049_pos	Jasmonic acid	C12 H18 O3	210.125	15.215	211.132	No results	No results	Full match	1.5958e+06	1.84343e+06	1.59525e+06	5.0312e+07	4.76046e+06	1.30772e+07	1.98902e+06	2.56222e+06	2.58232e+06	1.87354e+06	4.4325e+06	5.58786e+06
Com_6288_pos	MN-18 N-(5-hydroxypentyl) metabolite	C23 H23 N3 O2	373.175	9.901	374.181	Invalid mass	No results	No results	9.87103e+06	6.23078e+06	9.21337e+06	4.71813e+07	2.56705e+07	2.08009e+07	9.12073e+06	1.54024e+07	1.48438e+07	1.34253e+07	1.94282e+07	1.52683e+07
Com_1153_pos	Kinsenoside	C10 H16 O8	264.085	1.321	265.092	No results	No results	Full match	3.27311e+08	3.79234e+08	2.46623e+08	5.27561e+08	2.27107e+08	2.0159e+08	1.9674e+08	2.45905e+08	2.18245e+08	1.7301e+08	2.05469e+08	1.93256e+08
Com_5774_pos	2-Hydroxy-2-methyl-3-buten-1-yl beta-D-glucopyranoside	C11 H20 O7	281.148	4.933	282.155	Invalid mass	No results	No results	2.75734e+07	1.39534e+07	1.05182e+07	5.40095e+07	3.56222e+07	3.79743e+07	2.18444e+07	4.1832e+07	5.19005e+07	2.02266e+07	5.02045e+07	3.86339e+07
Com_8830_pos	Agarotetrol	C17 H18 O6	318.11	9.107	319.118	No results	No results	Full match	2.1526e+06	2.31358e+06	1.82096e+06	2.56481e+07	1.33572e+07	1.47108e+07	7.02862e+06	1.07881e+07	9.16078e+06	9.87474e+06	1.83298e+07	1.0705e+07
Com_6458_pos	Sepiapterin	C9 H11 N5 O3	237.085	6.786	238.093	No results	No results	Full match	2.49781e+06	1.86106e+06	2.07239e+06	4.50838e+07	2.03018e+07	1.38837e+07	1.00637e+07	1.80979e+07	1.67177e+07	3.02076e+07	1.00048e+07	6.34405e+06
Com_940_pos	1,11-Undecanedicarboxylic acid	C13 H24 O4	244.168	11.61	245.175	No results	No results	Full match	3.79967e+06	4.03318e+06	3.29381e+06	6.70368e+08	5.67596e+08	4.80945e+08	3.93797e+06	4.26199e+08	6.07992e+06	1.71111e+08	4.9476e+08	6.62385e+08
Com_2255_pos	Lipoamide	C8 H15 N O S2	205.059	1.988	206.066	No results	No results	Full match	3.59374e+07	3.74782e+07	3.86122e+07	2.20457e+08	1.72807e+08	2.10719e+08	1.90429e+08	1.25632e+08	1.22268e+08	1.41322e+08	8.51823e+07	1.11371e+08
Com_924_pos	Vitamin B3	C6 H6 N2 O	122.048	1.885	123.056	No results	No results	Full match	1.50271e+07	1.36095e+07	1.48243e+07	6.70188e+08	6.86377e+08	5.92343e+08	1.71591e+07	2.00476e+07	2.79851e+07	4.9393e+07	4.04586e+07	4.21714e+07
Com_15311_pos	Rhapontigenin 3'-O-glucoside	C21 H24 O9	420.141	8.796	421.148	No results	No results	Full match	1.48993e+06	1.36282e+06	1.7725e+06	6.21609e+06	4.30672e+06	5.23344e+06	5.61228e+06	5.95919e+06	2.77264e+06	4.37655e+06	7.42357e+06	5.0061e+06
Com_16716_pos	Saikosaponin B2	C42 H68 O13	780.465	14.528	781.472	No results	No results	Full match	5.49482e+06	4.26596e+06	5.57808e+06	2.06993e+06	1.21866e+06	1.04154e+06	2.6226e+06	1.01706e+06	1.14418e+06	1.1937e+06	1.30161e+06	1.21326e+06
Com_4074_pos	Epsilon-Viniferin	C28 H22 O6	454.143	10.715	455.15	No results	No results	Full match	2.13862e+06	1.29008e+06	379091	3.18993e+06	1.66465e+06	533454	499312	4.1791e+06	2.53409e+06	9.04433e+07	5.48114e+06	2.34736e+06
Com_153_pos	Pheophorbide A	C35 H36 N4 O5	592.269	15.247	593.276	No results	No results	Full match	1.98817e+07	5.67116e+07	1.67793e+07	5.96375e+09	6.34593e+09	4.91885e+09	1.75047e+09	1.2602e+09	4.1154e+09	2.39102e+08	2.58267e+09	1.65048e+09
Com_6136_pos	LysoPC 16:2	C24 H46 N O7 P	491.303	14.33	492.31	No results	No results	Full match	913909	845659	876665	1.23817e+06	1.6199e+06	1.1713e+06	1.00438e+06	1.06956e+06	1.81053e+06	4.8999e+07	1.50504e+06	1.2863e+06
Com_12416_pos	Rosavin	C20 H28 O10	428.167	8.838	429.174	No results	No results	Full match	1.2044e+06	1.55915e+06	1.85639e+06	1.27516e+07	9.3049e+06	5.73264e+06	3.77991e+06	3.9951e+06	2.82552e+06	3.15011e+06	3.39597e+06	3.95389e+06
Com_594_pos	4-Acetamidobutyric Acid	C6 H11 N O3	145.074	1.638	146.081	No results	No results	Full match	4.18984e+08	3.58768e+08	3.10647e+08	1.13207e+09	6.63951e+08	8.09051e+08	7.25008e+08	3.65355e+08	6.91373e+08	5.77324e+08	6.95863e+08	5.15161e+08
Com_2023_pos	3-Methylcrotonylglycine	C7 H11 N O3	157.074	7.062	158.082	Full match	No results	Full match	1.18598e+07	1.2192e+07	1.14361e+07	1.40884e+08	2.53872e+08	7.58239e+07	1.65981e+07	1.69562e+08	1.2801e+08	4.57243e+07	6.98641e+07	6.27991e+07
Com_15671_pos	Integrifoside A	C21 H36 O8	416.243	9.336	417.25	No results	No results	Full match	458554	1.15957e+06	446958	6.04834e+06	5.3344e+06	5.25874e+06	4.77776e+06	1.15805e+06	1.17041e+06	6.92128e+06	3.9784e+06	4.17556e+06
Com_12210_pos	Alisol B 23-acetate	C32 H50 O5	514.365	14.04	515.373	No results	No results	Full match	713206	837224	1.20856e+06	1.31924e+07	7.32765e+06	6.75188e+06	869870	2.70202e+06	3.73732e+06	1.01825e+06	4.84182e+06	3.43474e+06
Com_1849_pos	2-Hydroxyisocaproic Acid	C6 H12 O3	132.079	8.013	133.086	No results	No results	Full match	1.91827e+07	1.94557e+07	1.88347e+07	1.83749e+07	2.91157e+08	2.25974e+07	2.02177e+07	5.11231e+07	2.42858e+07	2.16087e+07	2.41791e+07	2.23121e+07
Com_2514_pos	L-aspartic Acid	C4 H7 N O4	133.038	1.272	134.045	No results	No results	Full match	1.26402e+08	1.87259e+08	1.06796e+08	7.10393e+06	1.92406e+07	2.59387e+07	2.07765e+07	1.12205e+07	1.04222e+07	2.52324e+07	9.70628e+06	1.07372e+07
Com_925_pos	Thromboxane B2	C20 H34 O6	392.218	11.205	393.225	Invalid mass	No results	No results	3.79337e+06	5.54098e+06	5.34964e+06	6.83542e+08	1.99355e+08	1.82496e+08	8.16518e+06	3.61983e+07	4.72157e+07	5.8159e+07	3.83695e+07	3.89083e+07
Com_10440_pos	Salvianolic acid C	C26 H20 O10	492.104	7.447	493.111	No results	No results	Full match	7.51529e+06	4.66913e+06	1.83755e+07	795848	778187	759111	9.79665e+06	1.11447e+07	7.505e+06	4.82691e+06	1.63608e+06	797882
Com_12033_pos	3-Hydroxyhippuric Acid	C9 H9 N O4	195.054	9.771	196.061	No results	No results	Full match	792155	687967	683010	712315	1.35703e+06	620860	762571	662550	889002	1.36443e+07	767208	612383
Com_18629_pos	4-Hydroxy-6-methylquinoline-3-carboxylic acid	C11 H9 N O3	203.058	6.238	204.066	No results	No results	Full match	1.16469e+06	1.55188e+06	1.3063e+06	3.08903e+06	3.34698e+06	2.35323e+06	1.55299e+06	2.87686e+06	2.29616e+06	1.73394e+06	2.09714e+06	2.01011e+06
Com_8578_pos	5-Ethyl-2'-deoxyuridine	C11 H16 N2 O5	256.106	1.453	257.113	No results	No results	Full match	5.06742e+06	7.23786e+06	4.94046e+06	1.16547e+07	1.17241e+07	1.23838e+07	2.69713e+07	1.53602e+07	1.60127e+07	1.23644e+07	1.70247e+07	1.11388e+07
Com_3590_pos	TBHQ	C10 H14 O2	166.1	7.551	167.107	No results	No results	Full match	5.05361e+07	3.75445e+07	4.4564e+07	1.09104e+08	5.29906e+07	6.86353e+07	4.84025e+07	8.65241e+07	8.58994e+07	8.7896e+07	1.09137e+08	8.25545e+07
Com_863_pos	Eriodictyol-7-O-glucoside	C21 H22 O11	450.117	8.766	451.124	No results	No results	Full match	1.47511e+08	1.92819e+08	5.40305e+08	2.68549e+07	1.49824e+07	4.64992e+06	3.68694e+08	7.39534e+08	5.64348e+08	5.65618e+07	2.06499e+08	5.80386e+07
Com_14020_pos	Lithospermoside	C14 H19 N O8	329.112	6.499	330.119	No results	No results	Full match	2.0022e+06	1.15428e+06	854982	9.48156e+06	1.463e+06	2.10163e+06	1.39371e+06	1.15794e+06	1.06589e+06	2.84664e+06	2.66006e+06	2.43997e+06
Com_1962_pos	2-{1-[2-(1-benzothiophen-5-ylamino)-2-oxoethyl]cyclohexyl}acetic acid	C18 H21 N O3 S	331.127	1.361	332.135	Invalid mass	No results	No match	1.70078e+08	9.613e+07	1.18702e+08	5.39727e+07	6.23748e+07	5.22117e+07	1.09234e+08	1.29792e+08	2.65599e+08	9.71052e+07	1.35761e+08	9.90447e+07
Com_3965_pos	2-Hydroxy-2-methylbutanoic acid	C5 H10 O3	118.063	6.282	119.071	No results	No results	Full match	2.24609e+07	2.05733e+07	1.77339e+07	1.84655e+07	9.43811e+07	1.80095e+07	2.5453e+07	6.4925e+07	6.12616e+07	4.52727e+07	5.47353e+07	5.66865e+07
Com_3330_pos	Steviolbioside	C32 H50 O13	642.326	12.087	665.315	No results	No results	Full match	1.1626e+07	8.58995e+06	1.23436e+08	1.35695e+07	8.8529e+06	9.98652e+06	4.30922e+06	3.72817e+07	7.80473e+07	2.90451e+07	4.25322e+07	4.42834e+07
Com_5869_pos	Phlorizin	C21 H24 O10	436.138	9.641	437.145	Full match	No results	Full match	3.58048e+07	4.03221e+07	5.25701e+07	7.25999e+06	7.26475e+06	3.20353e+07	4.11621e+07	3.67511e+07	2.95372e+07	1.74747e+07	3.52267e+07	6.05898e+06
Com_2815_pos	(+/-)-CP 47,497-C7-Hydroxy metabolite	C21 H34 O3	334.251	15.145	335.258	Full match	No results	No results	4.26664e+06	4.0518e+06	3.8143e+06	4.18961e+06	5.21988e+06	7.0519e+06	8.72287e+06	4.83011e+06	4.59788e+06	1.59315e+08	8.89634e+06	8.17621e+06
Com_5463_pos	Aleuritic acid	C16 H32 O5	304.226	10.577	305.233	No results	Full match	Full match	2.15356e+06	2.20705e+06	1.97346e+06	3.51374e+06	2.33979e+06	3.66407e+07	3.65661e+06	3.01857e+06	1.36908e+06	3.55405e+06	5.87926e+07	2.77148e+06
Com_15029_pos	Abscisic Acid	C15 H20 O4	264.135	12.088	265.142	No results	No results	Full match	1.30478e+06	1.39246e+06	1.20101e+06	7.82787e+06	4.28043e+06	4.6282e+06	995703	916549	823533	3.2674e+06	2.68614e+06	1.71722e+06
Com_10364_pos	N-Acetylaspartate	C6 H9 N O5	175.048	1.44	176.056	No results	No results	Full match	6.97535e+06	7.27078e+06	7.25331e+06	1.59057e+07	9.47721e+06	1.07827e+07	7.20952e+06	5.44698e+06	7.43017e+06	1.87108e+07	1.11896e+07	7.69819e+06
Com_4142_pos	Gly-Tyr	C11 H14 N2 O4	238.096	1.411	239.103	No results	No results	Full match	7.07986e+07	4.92391e+07	6.12634e+07	1.91129e+07	1.16776e+07	2.0821e+07	8.82351e+07	7.19234e+07	6.0703e+07	3.44147e+07	7.97292e+07	4.37993e+07
Com_15305_pos	Casticin	C19 H18 O8	374.1	5.945	375.107	No results	No results	Full match	1.10377e+06	1.25309e+06	1.09177e+06	7.43165e+06	4.05303e+06	4.15965e+06	1.44183e+06	4.40475e+06	3.45039e+06	1.75571e+06	4.05257e+06	5.09643e+06
Com_7340_pos	Indole-3-acetamide	C10 H10 N2 O	174.08	5.612	175.087	No results	No results	Full match	3.24916e+06	3.20876e+06	1.15638e+07	3.1945e+07	3.62232e+07	2.3931e+07	6.24137e+06	8.11052e+06	6.01572e+06	2.36824e+07	9.76191e+06	5.4667e+06
Com_4452_pos	Harmine	C13 H12 N2 O	212.095	8.045	213.103	Full match	No results	Full match	3.56193e+06	592204	578880	6.02059e+07	7.95213e+07	4.11516e+07	4.09112e+06	729771	1.27894e+06	1.6541e+06	2.1021e+06	2.24703e+06
Com_6623_pos	Cinnamyl acetate	C11 H12 O2	176.084	11.202	177.091	No results	No results	Full match	2.83714e+06	4.05842e+06	3.36074e+06	6.18083e+06	4.89189e+06	4.96504e+06	3.63497e+06	5.48892e+06	4.5171e+06	4.32556e+07	4.67248e+06	4.28081e+06
Com_7022_pos	LPE 15:1	C20 H40 N O7 P	437.255	14.131	438.263	No results	Full match	No results	919634	790739	1.19951e+06	3.06176e+07	3.04592e+07	1.92341e+07	1.44006e+07	3.92196e+07	3.24942e+07	3.8285e+06	1.37803e+07	5.96705e+06
Com_10405_pos	LPE 15:0	C20 H42 N O7 P	439.271	14.379	440.279	No results	Full match	No results	689569	692664	657530	1.85108e+07	1.52646e+07	1.5997e+07	3.20119e+06	1.48188e+07	8.72548e+06	1.68731e+06	1.2548e+06	910303
Com_8121_pos	NG,NG-Dimethyl-L-arginine	C8 H20 Cl2 N4 O2	274.096	8.977	275.103	No results	No results	Full match	9.55686e+06	5.78976e+06	1.28079e+07	2.81286e+07	1.0481e+07	1.64478e+07	2.99089e+07	1.53688e+07	1.79939e+07	1.46956e+07	2.74952e+07	2.0505e+07
Com_3486_pos	(+)-Camphor	C10 H16 O	152.12	8.007	153.128	No results	No results	Full match	3.07701e+07	3.37935e+07	5.64759e+07	1.10595e+08	7.21419e+07	8.03871e+07	3.92352e+07	9.63609e+07	9.22262e+07	8.97074e+07	1.14378e+08	8.6419e+07
Com_10296_pos	THC	C21 H30 O2	314.225	14.775	315.232	Full match	No results	No results	862613	929755	966012	1.04914e+06	1.0126e+06	1.27659e+06	812164	778857	895439	1.89419e+07	831090	816436
Com_240_pos	MAG (18:3)	C21 H36 O4	352.262	14.341	353.269	No results	No results	Full match	2.39623e+07	5.70418e+07	2.22414e+07	9.50703e+08	9.17453e+08	8.46256e+08	5.20731e+07	3.59606e+08	6.27026e+08	1.47973e+09	2.59428e+09	3.36562e+09
Com_5143_pos	Oleuropein	C25 H32 O13	540.183	9.632	541.19	No results	No results	Full match	6.83601e+06	5.01961e+06	4.99277e+06	6.48304e+07	3.08724e+07	2.65681e+07	3.13661e+07	6.47369e+07	5.38456e+07	7.47493e+06	5.31139e+07	3.60414e+07
Com_1754_pos	Threonyl carbamoyl adenosine	C15 H20 N6 O8	412.135	7.389	413.143	No results	No results	Full match	1.70288e+07	1.32955e+07	1.40725e+07	8.46834e+07	5.47451e+07	1.0123e+08	2.96023e+07	3.55582e+07	3.60911e+07	3.11921e+08	2.73349e+07	3.77564e+07
Com_16883_pos	trans-Zeatin-riboside	C15 H21 N5 O5	351.154	7.081	352.162	No results	No results	Full match	1.22197e+06	1.16164e+06	1.17963e+06	2.8486e+06	1.42665e+06	1.49609e+06	1.47655e+06	1.47236e+06	1.55242e+06	1.86898e+06	4.19716e+06	5.37013e+06
Com_5511_pos	S-(-)-Cotinine	C10 H12 N2 O	176.095	9.07	177.103	No results	No results	Full match	1.11252e+06	1.59926e+06	1.44707e+06	9.79736e+06	9.6585e+06	8.4601e+06	1.57279e+07	3.07332e+07	2.99029e+07	5.80465e+07	2.90026e+07	2.08442e+07
Com_9701_pos	Swertiamarin	C16 H22 O10	374.121	8.665	375.128	No results	No results	Full match	5.86415e+06	8.34187e+06	2.62312e+06	2.1337e+07	9.92706e+06	1.42755e+07	5.22732e+06	5.39229e+06	5.21689e+06	1.05801e+07	5.64597e+06	9.11843e+06
Com_7709_pos	6,7-Dimethoxy-4-Methylcoumarin	C12 H12 O4	220.074	11.879	221.081	No results	No results	Full match	3.66201e+06	4.00171e+06	3.77927e+06	3.44956e+06	3.99001e+06	3.13834e+06	4.74564e+06	4.34963e+06	4.01634e+06	3.29722e+07	5.42494e+06	4.26085e+06
Com_10737_pos	Theaflavin	C29 H24 O12	564.128	9.496	565.135	No results	No results	Full match	7.67364e+06	2.02042e+06	1.73785e+07	1.35171e+06	1.17139e+06	1.19138e+06	7.7278e+06	2.07598e+06	1.93127e+06	1.32573e+06	2.56524e+06	1.24783e+06
Com_770_pos	Oleoyl ethanolamide	C20 H39 N O2	325.299	14.844	326.306	Full match	No results	No results	8.46663e+06	7.74754e+06	7.52096e+06	1.5027e+08	6.83874e+07	7.32161e+07	1.14087e+07	1.81588e+07	4.31375e+07	4.48888e+08	5.98917e+08	8.25406e+08
Com_7401_pos	Skimmin	C15 H16 O8	324.085	7.16	325.093	No results	Full match	Full match	1.4722e+06	1.60063e+06	1.44206e+06	1.14843e+07	6.20443e+06	5.6869e+06	4.16683e+06	4.17106e+06	5.27128e+06	3.56514e+07	3.48167e+06	4.02094e+06
Com_2446_pos	tetranor-PGFM	C16 H26 O7	312.155	9.808	313.162	Invalid mass	No results	No results	2.85538e+07	2.41204e+07	6.32859e+07	1.94852e+08	7.63397e+07	1.18405e+08	3.66043e+07	3.56565e+07	2.62115e+07	3.43254e+07	5.06809e+07	5.88101e+07
Com_8825_pos	D-(+)-Melezitose	C18 H32 O16	504.167	11.945	505.174	No results	No results	Full match	1.53488e+07	8.97222e+06	2.56786e+07	1.56139e+06	989968	2.17873e+06	9.57391e+06	1.32793e+07	1.25024e+07	2.28842e+06	4.71155e+06	3.37075e+06
Com_2141_pos	Sodium Houttuyfonate	C14 H27 Na O5 S	330.147	9.328	331.154	No results	No results	Full match	8.5879e+06	5.70553e+06	1.31325e+07	1.30385e+08	7.20237e+07	2.35343e+08	1.45402e+07	1.38432e+07	2.61382e+07	1.60751e+07	1.5672e+08	1.89495e+07
Com_4234_pos	N1-[3,5-di(trifluoromethyl)phenyl]-3-(3-thienyl)acrylamide	C15 H9 F6 N O S	365.034	11.777	366.041	Invalid mass	No results	No results	436904	412561	726247	5.26867e+07	3.80274e+07	4.4075e+07	9.29495e+06	5.79071e+07	5.71441e+07	2.04037e+07	8.51487e+07	4.30855e+07
Com_9146_pos	Coptisine	C19 H14 N O4	320.093	7.758	321.101	No results	No results	Full match	2.41905e+06	2.10028e+06	3.66324e+06	2.38921e+07	1.15867e+07	8.1712e+06	3.49212e+06	4.0051e+06	4.18467e+06	3.41197e+06	5.02744e+06	4.08604e+06
Com_4901_pos	1-O-Palmitoylhexitol	C27 H44 O7	480.307	7.311	481.315	No results	No results	Full match	1.55232e+06	2.63657e+06	1.46734e+06	5.64581e+07	4.48563e+07	3.72317e+07	6.89726e+07	3.0436e+07	3.83647e+07	5.87919e+07	4.60181e+07	3.79213e+07
Com_6103_pos	Deoxyarbutin	C11 H14 O3	194.095	10.337	195.102	No results	No results	Full match	596320	583416	558971	4.95323e+07	1.52403e+07	6.14124e+06	706608	734573	7.58213e+06	2.50418e+07	9.96809e+06	779757
Com_2_pos	Oleamide	C18 H35 N O	281.272	14.899	282.279	Full match	No results	Full match	8.65032e+10	112569798088	100966750786	9.81085e+10	102158861085	9.38101e+10	8.19032e+10	6.83689e+10	8.58466e+10	8.2009e+10	77800258449	7.34387e+10
Com_2273_pos	N-Acetyl-L-histidine	C8 H11 N3 O3	197.081	1.339	198.088	No results	No results	Full match	2.21085e+06	2.03724e+06	2.08569e+06	7.8456e+06	2.28816e+06	1.56786e+07	4.7741e+07	2.17085e+08	1.75072e+08	2.05741e+08	5.79327e+07	7.00876e+07
Com_13129_pos	p-Coumaric acid ethyl ester	C11 H12 O3	192.079	12.683	193.086	No results	No results	Full match	2.40289e+06	2.17681e+06	1.28912e+06	2.44236e+06	2.08901e+06	2.11129e+06	2.21461e+06	1.48649e+06	2.09587e+06	1.11589e+07	2.6591e+06	2.08834e+06
Com_9418_pos	Paeonol	C9 H10 O3	166.064	8.321	167.071	No results	No results	Full match	1.30627e+07	1.1087e+07	1.14537e+07	2.2535e+07	1.43356e+07	1.55601e+07	1.20743e+07	1.36815e+07	1.32274e+07	1.29948e+07	1.28973e+07	1.40101e+07
Com_14335_pos	Arctiin	C27 H34 O11	534.212	9.301	535.22	No results	No results	Full match	2.4248e+06	2.13812e+06	3.56586e+06	2.74895e+06	3.45138e+06	4.85924e+06	3.493e+06	2.51052e+06	1.69743e+06	2.14739e+06	8.92044e+06	1.95159e+06
Com_4633_pos	ladanein	C17 H14 O6	314.078	9.697	315.087	No results	No results	Full match	1.27842e+06	1.24398e+06	1.77904e+06	2.09591e+06	1.8112e+06	8.32172e+06	1.49334e+07	1.32136e+07	6.68568e+06	2.16786e+06	7.49084e+07	2.62209e+06
Com_12682_pos	2-Arachidonyl Glycerol ether	C23 H40 O3	364.296	15.191	365.303	Full match	No results	No results	998706	865919	883527	8.89054e+06	1.21267e+07	2.51014e+06	753828	752401	1.84184e+06	3.86951e+06	1.33456e+06	1.29137e+06
Com_18877_pos	Ginsenoside-Ro	C48 H76 O19	956.496	14.131	957.504	No results	No results	Full match	3.08376e+06	2.56494e+06	622590	643344	621270	612667	524404	581453	609810	604481	567177	570279
Com_1257_pos	(-)-Norepinephrine N-hexoside	C14 H21 N O8	331.127	2.009	332.135	No results	No results	Full match	3.07041e+08	1.52259e+08	2.20299e+08	4.83537e+08	3.38166e+08	2.73022e+08	2.87646e+08	3.48277e+08	3.97324e+08	2.33325e+08	3.77789e+08	2.98263e+08
Com_4473_pos	Pantetheine	C11 H22 N2 O4 S	278.13	7.496	279.138	No results	No results	Full match	3.7614e+07	7.88242e+07	2.28738e+07	1.68921e+07	5.59538e+06	3.71021e+06	3.46375e+06	1.01239e+07	6.76523e+06	4.33081e+07	2.82036e+06	2.88854e+06
Com_13117_pos	Gomisin D	C28 H34 O10	530.216	9.472	531.223	No results	No results	Full match	2.30875e+06	3.52754e+06	3.66981e+06	3.78407e+06	3.09124e+06	2.80587e+06	3.21982e+06	3.32344e+06	1.11816e+07	2.86078e+06	2.32704e+06	3.58755e+06
Com_5627_pos	LPE 16:1	C21 H42 N O7 P	451.271	14.143	452.278	No results	Full match	No results	1.81678e+06	1.70207e+06	1.15392e+06	7.08425e+06	1.91409e+06	3.81125e+06	3.28434e+06	6.73732e+06	6.66443e+06	5.62165e+07	4.47614e+06	2.28843e+06
Com_178_pos	LPE 18:2	C23 H44 N O7 P	477.286	14.315	478.294	No results	Full match	Full match	5.45187e+07	3.76169e+07	1.58449e+07	6.744e+08	3.49806e+08	2.22543e+08	1.25778e+08	5.01629e+08	6.75822e+08	5.0254e+09	3.12765e+08	1.55218e+08
Com_322_pos	LPE 18:1	C23 H46 N O7 P	479.302	14.605	480.309	No results	Full match	Full match	1.01424e+08	8.26635e+07	1.69207e+07	2.41333e+08	1.234e+08	1.67446e+08	1.42256e+08	3.60236e+08	4.94926e+08	2.48465e+09	2.27569e+08	1.96507e+08
Com_9147_pos	Corticosterone	C21 H30 O4	346.213	13.87	347.22	Full match	No results	No results	1.39287e+06	1.25746e+06	1.23443e+06	3.40137e+06	2.74342e+06	3.16089e+06	1.38788e+06	2.07137e+06	4.28735e+06	2.38887e+07	3.72372e+06	7.17407e+06
Com_15146_pos	Dehydrocorydalin	C22 H24 N O4	366.172	11.748	367.179	No results	No results	Full match	576232	563990	586655	5.81491e+06	6.25871e+06	6.82527e+06	717906	5.79856e+06	6.03868e+06	2.75178e+06	6.01391e+06	7.67346e+06
Com_2700_pos	Demethylzeylasteral	C29 H36 O6	480.249	14.464	481.257	No results	No results	Full match	5.96123e+06	1.37503e+07	9.09774e+06	4.79547e+07	7.40914e+06	8.61974e+06	2.30489e+07	7.98375e+07	7.34633e+07	1.68523e+08	8.01396e+06	8.84568e+06
Com_6993_pos	Acetyl-trans-resveratrol	C20 H18 O6	354.111	9.957	355.118	No results	No results	Full match	1.52842e+06	1.48024e+06	1.56671e+06	2.59386e+06	2.0031e+06	3.94778e+07	2.05227e+06	2.04852e+06	2.12489e+06	2.1735e+06	3.45219e+07	2.00559e+06
Com_2795_pos	N-Acetyl-L-valine	C7 H13 N O3	159.09	1.388	160.097	No results	No results	Full match	6.86728e+07	6.09006e+07	6.01025e+07	1.61335e+08	7.58877e+07	4.45989e+07	7.37655e+07	8.28937e+07	9.90419e+07	7.44992e+07	9.46316e+07	6.93887e+07
Com_7996_pos	LPC 17:2	C25 H48 N O7 P	505.318	14.121	506.326	No results	Full match	No results	1.7768e+06	1.63057e+06	2.09866e+06	3.26183e+06	2.02235e+06	1.61072e+06	1.22485e+06	4.51671e+06	2.2238e+06	3.08789e+07	1.38299e+06	1.65477e+06
Com_17456_pos	Methyl arachidonate	C21 H34 O2	318.255	14.498	319.263	No results	No results	Full match	2.74836e+06	2.16385e+06	2.52689e+06	3.12159e+06	3.64831e+06	3.22464e+06	2.60499e+06	3.13922e+06	4.64929e+06	2.44728e+06	2.785e+06	3.6414e+06
Com_14974_pos	O-p-coumaroyl-O-salicyloyl quinic acid	C23 H22 O10	458.12	9.025	459.127	No results	No results	Full match	1.53786e+06	1.48372e+06	4.36518e+06	3.70943e+06	1.42935e+06	5.94666e+06	2.71363e+06	7.45888e+06	5.72403e+06	2.73013e+06	7.903e+06	1.47791e+06
Com_3626_pos	LPC 15:0	C23 H48 N O7 P	481.318	14.44	482.325	No results	Full match	Full match	4.25147e+06	4.54061e+06	3.66281e+06	1.07729e+08	3.58774e+07	3.82454e+07	9.48721e+06	5.62232e+07	8.51382e+07	7.5471e+06	3.60129e+07	2.08537e+07
Com_2677_pos	Procyanidin A2	C30 H24 O12	576.128	7.681	577.135	No results	Full match	Full match	7.64941e+06	7.41425e+06	1.04712e+07	1.70509e+08	1.10787e+08	1.17609e+08	8.74985e+06	8.40984e+06	1.03063e+07	5.392e+06	3.36511e+07	1.60456e+07
Com_12217_pos	Verbenalin	C17 H24 O10	388.136	8.732	389.143	No results	No results	Full match	5.55644e+06	3.06522e+06	2.35493e+06	3.03862e+06	1.60432e+06	1.31752e+07	3.33648e+06	1.90701e+06	2.33379e+06	3.20077e+06	1.12652e+07	3.7943e+06
Com_13510_pos	Irisflorentin	C20 H18 O8	386.101	8.146	404.135	No results	No results	Full match	334959	325578	1.23907e+06	2.82551e+06	1.80958e+06	1.18332e+06	2.46489e+06	2.47067e+06	4.95414e+06	780931	1.04011e+07	856708
Com_5363_pos	Eupalinolide A	C24 H30 O9	462.19	9.93	463.196	No results	No results	Full match	4.12325e+06	3.24142e+06	2.70958e+06	6.05124e+07	1.87231e+07	2.59045e+07	5.20073e+06	6.96857e+06	7.8067e+06	2.58999e+06	2.72737e+06	8.06014e+06
Com_1982_pos	6-Methylcoumarin	C10 H8 O2	160.053	7.487	161.06	No results	No results	Full match	8.17357e+07	5.47673e+07	8.0997e+07	2.61327e+08	1.54522e+08	1.26743e+08	6.21353e+07	1.41947e+08	1.11192e+08	6.84289e+07	1.1853e+08	1.21929e+08
Com_2991_pos	N-Sinapoylputrescine	C15 H22 N2 O4	294.159	6.907	295.166	No results	No results	Full match	2.17449e+06	1.07012e+07	2.34227e+06	1.45744e+08	1.26366e+08	1.15082e+08	8.02931e+07	1.7164e+07	2.80835e+07	4.59221e+07	5.12323e+07	2.70671e+07
Com_4745_pos	Pelargonidin chloride	C15 H11 Cl O5	306.029	1.097	307.037	No results	No results	Full match	3.59256e+07	3.38195e+07	3.35697e+07	4.03265e+07	5.7978e+07	6.20026e+07	5.36527e+07	3.06146e+07	3.62523e+07	6.52741e+07	7.22191e+07	5.75964e+07
Com_1214_pos	Indole	C8 H7 N	117.058	8.501	118.065	Full match	No results	Full match	1.04479e+08	7.35687e+07	1.82812e+08	3.24032e+08	5.00495e+08	2.4812e+08	1.92165e+08	4.03895e+08	3.41503e+08	2.02161e+08	4.98349e+08	1.40334e+08
Com_13157_pos	L-Cystine	C6 H12 N2 O4 S2	240.023	1.194	241.03	No results	No results	Full match	8.1146e+06	6.00222e+06	6.99207e+06	4.45097e+06	8.7559e+06	4.16746e+06	9.27953e+06	1.02833e+07	1.11058e+07	7.80716e+06	8.3104e+06	5.62301e+06
Com_726_pos	Methyl dihydrojasmonate	C13 H22 O3	226.157	12.047	227.164	Full match	No results	Full match	4.66283e+06	5.7795e+06	4.30198e+06	9.05112e+08	6.50148e+08	5.9697e+08	7.95783e+06	5.18847e+08	6.67797e+08	2.0061e+08	5.19159e+08	7.74424e+08
Com_3699_pos	Tryptophol	C10 H11 N O	161.084	9.119	162.092	No results	No results	Full match	3.85416e+06	2.7079e+06	3.96952e+06	1.53064e+07	1.30992e+07	2.29519e+07	1.83465e+07	4.21505e+07	3.7161e+07	1.0389e+08	3.02191e+07	2.6887e+07
Com_17755_pos	Ethyl Coumarin-3-carboxylate	C12 H10 O4	218.058	13.963	219.065	No results	No results	Full match	1.70673e+06	1.79004e+06	1.53368e+06	2.62918e+06	3.05163e+06	3.08076e+06	2.57286e+06	3.13573e+06	3.84025e+06	3.59808e+06	4.31652e+06	3.62241e+06
Com_7901_pos	Bornyl acetate	C12 H20 O2	196.147	14.256	197.154	No results	No results	Full match	5.20803e+06	9.98343e+06	2.20157e+06	3.18858e+06	5.56151e+06	5.21406e+06	4.02485e+06	7.38716e+06	1.41919e+07	3.43187e+06	3.15661e+07	4.19635e+06

## Sheet: sheet2
Compound_ID	Name	Formula	Molecular Weight	RT [min]	m/z	mzCloud_Results	mzVault_Results	MassList_Results	neg_temp_xf_ck1	neg_temp_xf_ck2	neg_temp_xf_ck3	neg_temp_xf_50_1	neg_temp_xf_50_2	neg_temp_xf_50_3	neg_temp_xf_40_1	neg_temp_xf_40_2	neg_temp_xf_40_3	neg_temp_xf_30_1	neg_temp_xf_30_2	neg_temp_xf_30_3
Com_202_neg	N-Acetyl-L-phenylalanine	C11 H13 N O3	207.09	7.289	206.083	Full match	Full match	Full match	2.16967e+06	1.75114e+06	1.80675e+06	1.64538e+08	5.68644e+07	2.65829e+08	1.67428e+08	5.55414e+08	5.40058e+08	2.13983e+09	5.25613e+08	3.49661e+08
Com_935_neg	Uric acid	C5 H4 N4 O3	168.029	1.302	167.022	Full match	Full match	No results	4.1339e+06	4.12409e+06	6.72129e+06	8.88252e+06	1.47988e+07	8.9153e+06	8.71493e+06	8.14409e+06	2.72595e+08	9.71813e+06	1.02381e+07	5.43613e+06
Com_438_neg	(±)17(18)-DiHETE	C20 H32 O4	336.231	12.543	335.223	Full match	Full match	No results	3.69645e+06	3.13153e+06	2.00228e+06	7.61596e+08	2.26871e+08	2.71665e+08	2.63369e+06	2.92006e+07	4.74013e+07	2.80214e+07	2.96189e+07	3.54797e+07
Com_382_neg	3-Amino-3-(4-hydroxyphenyl)propanoic acid	C9 H11 N O3	181.074	1.431	180.067	Full match	Full match	Full match	1.68506e+08	4.66472e+08	2.73172e+08	4.14004e+08	4.73411e+08	5.57716e+08	8.42037e+08	9.2302e+08	8.91441e+08	9.44574e+07	3.65006e+08	2.41892e+08
Com_55_neg	Succinic acid	C4 H6 O4	118.027	1.473	117.02	Full match	Full match	Full match	3.27984e+08	3.17878e+08	5.91162e+08	8.67432e+09	5.06344e+09	5.68977e+09	7.54921e+09	5.96297e+08	6.5564e+08	1.30596e+09	4.40766e+09	6.24646e+08
Com_3410_neg	Eriodictyol	C15 H12 O6	288.064	9.997	287.057	Full match	Full match	Full match	1.81248e+06	1.26483e+06	1.93725e+06	3.37222e+07	1.28072e+07	2.23183e+07	1.87648e+06	5.03275e+06	3.15766e+06	3.75151e+06	3.18721e+06	2.33459e+06
Com_902_neg	Vanillic acid	C8 H8 O4	168.043	8.733	167.035	Full match	Full match	Full match	9.94427e+06	8.79822e+06	1.02846e+07	2.88712e+08	1.08507e+08	1.42845e+08	3.83076e+07	4.38632e+07	4.85404e+07	3.7827e+07	5.36223e+07	2.962e+07
Com_31_neg	Itaconic acid	C5 H6 O4	130.027	1.621	129.02	Full match	Full match	Full match	6.72473e+08	6.83309e+08	6.87253e+08	1.12354e+09	1.08887e+09	1.0467e+09	9.0309e+08	9.77642e+08	9.90961e+08	1.56924e+10	2.61429e+09	1.55525e+09
Com_156_neg	D-(-)-Mannitol	C6 H14 O6	182.079	0.554	181.072	Full match	Full match	Full match	1.77311e+08	1.35805e+08	9.95663e+07	5.60157e+07	2.40979e+08	2.84029e+08	5.9304e+08	2.72185e+08	3.43456e+08	6.1092e+08	3.10275e+09	4.95661e+08
Com_1_neg	Gluconic acid	C6 H12 O7	196.059	1.279	195.051	Full match	Full match	Full match	4.88698e+09	4.68282e+09	1.43921e+10	4.07014e+09	6.5987e+09	4.14818e+09	5.14469e+09	1.07189e+10	8.47117e+09	269547696427	3.68732e+10	2.33456e+10
Com_2426_neg	UDP-N-acetylglucosamine	C17 H27 N3 O17 P2	607.084	1.326	606.076	Full match	Full match	Full match	7.53233e+06	7.10845e+06	8.77892e+06	7.76613e+06	7.39572e+06	7.64045e+06	7.33105e+06	7.47245e+06	7.70559e+06	6.03706e+07	7.18945e+06	7.57742e+06
Com_2830_neg	Uridine 5'-diphosphogalactose	C15 H24 N2 O17 P2	566.056	1.26	565.049	Full match	Full match	Full match	3.13313e+07	3.84692e+07	4.73097e+07	9.27722e+06	9.3252e+06	8.94793e+06	2.85841e+07	9.78837e+06	9.20598e+06	3.30155e+07	9.12437e+06	9.46123e+06
Com_1090_neg	Vanillyl alcohol	C8 H10 O3	154.063	6.447	153.056	Full match	Full match	Full match	2.85075e+07	4.69057e+07	1.49928e+08	1.02378e+08	5.1769e+07	6.47363e+07	7.38264e+07	1.76521e+08	1.07423e+08	1.01964e+08	2.12377e+08	7.19904e+07
Com_316_neg	4-Nitrophenol	C6 H5 N O3	139.027	9.17	138.02	Full match	Full match	Full match	8.27451e+07	8.24444e+07	9.02691e+07	1.21715e+09	8.26697e+08	6.90901e+08	1.01278e+08	2.33156e+08	2.70307e+08	1.79686e+08	4.25344e+08	4.2927e+08
Com_332_neg	3-Hydroxybenzoic acid	C7 H6 O3	138.032	5.97	137.025	Full match	Full match	Full match	7.1751e+07	3.52147e+07	3.50162e+07	1.11612e+09	8.46913e+08	7.73094e+08	1.2972e+08	1.15495e+08	1.29797e+08	2.07811e+08	3.80021e+08	1.5688e+08
Com_363_neg	α-D-Glucose-1,6-bisphosphate	C6 H14 O12 P2	339.997	1.153	338.989	Full match	Full match	Full match	6.04812e+08	5.75148e+08	2.0375e+08	3.92081e+08	4.43977e+08	3.35649e+08	1.01129e+09	7.39149e+08	3.935e+08	9.85469e+07	4.96752e+08	6.3091e+08
Com_718_neg	3,5-Dihydroxybenzoic acid	C7 H6 O4	154.027	7.126	153.02	Full match	Full match	Full match	1.30758e+07	1.17028e+07	1.04638e+07	4.04319e+08	1.73404e+08	2.13222e+08	3.0538e+07	6.02895e+07	7.09224e+07	7.50023e+07	4.89536e+07	5.22226e+07
Com_741_neg	3-Hydroxydecanoic acid	C10 H20 O3	188.142	9.47	187.134	Full match	Full match	No results	2.24154e+06	2.35501e+06	2.10234e+06	3.85708e+08	1.46566e+08	1.78516e+08	6.07351e+06	1.25231e+08	1.46478e+08	4.21809e+07	1.42009e+08	9.68502e+07
Com_3131_neg	1,2-Dipalmitoylphosphatidylglycerol	C38 H75 O10 P	722.512	16.405	721.504	Full match	Full match	No results	1.37437e+06	2.19578e+07	3.94757e+07	2.69771e+06	1.25533e+07	746816	681873	693537	2.0705e+06	735992	793729	653369
Com_13_neg	D-(+)-Mannose	C6 H12 O6	180.064	1.515	179.057	Full match	Full match	Full match	5.13122e+10	5.1361e+10	4.65411e+10	5.35023e+10	4.10167e+10	5.06586e+10	50198033495	6.15122e+10	1.57285e+10	21384990514	3.847e+10	4.50693e+10
Com_295_neg	D-Saccharic acid	C6 H10 O8	210.038	1.185	209.031	Full match	Full match	Full match	1.31866e+09	9.55614e+08	3.89192e+08	6.20182e+08	4.99794e+08	6.24477e+08	7.83533e+08	7.57047e+08	8.5602e+08	7.77202e+08	1.06206e+09	6.91267e+08
Com_28_neg	δ-Gluconic acid δ-lactone	C6 H10 O6	178.048	0.479	177.041	Full match	Full match	Full match	1.01488e+10	8.46116e+09	7.88995e+09	5.98705e+09	1.429e+10	1.37616e+10	1.31283e+10	6.07241e+09	1.03461e+10	1.27871e+10	18722882456	1.17157e+10
Com_6_neg	L-(+)-Tartaric acid	C4 H6 O6	150.017	1.2	149.009	Full match	Full match	Full match	43066708537	5.29584e+10	5.93694e+10	5.28095e+10	5.95111e+10	6.0735e+10	69010221078	100232501241	8.75889e+10	1.89399e+10	7.54953e+10	80219610255
Com_176_neg	L-Threonic acid-1,4-lactone	C4 H6 O4	118.027	0.413	117.02	Full match	Full match	Full match	3.69776e+08	1.35456e+09	1.23497e+09	1.02656e+09	1.94803e+09	1.91238e+09	2.36657e+09	2.11314e+09	1.96886e+09	2.43294e+09	2.6354e+09	1.97501e+09
Com_3738_neg	5,7-Dihydroxy-2-(3-hydroxy-4-methoxyphenyl)chroman-4-one	C16 H14 O6	302.08	10.623	301.072	Full match	Full match	Full match	509506	512385	545015	2.85061e+07	1.23503e+07	1.29299e+07	1.02916e+06	4.42779e+06	4.35998e+06	2.3687e+06	5.99425e+06	3.89238e+06
Com_709_neg	4-Anisic acid	C8 H8 O3	152.048	9.753	151.041	Full match	Full match	Full match	1.83692e+07	1.86739e+07	2.73177e+07	4.13966e+08	1.50178e+08	2.31682e+08	2.39568e+07	8.49596e+07	1.19596e+08	8.63045e+07	9.7348e+07	1.1029e+08
Com_41_neg	2-Furoic acid	C5 H4 O3	112.016	1.428	111.009	Full match	Full match	Full match	2.14423e+08	2.46559e+08	2.41564e+08	3.07536e+08	2.27674e+08	1.97806e+08	2.11325e+08	1.95688e+08	2.08758e+08	1.18992e+10	2.08865e+08	1.93761e+08
Com_851_neg	Vanillin	C8 H8 O3	152.048	8.317	151.041	Full match	Full match	Full match	2.76975e+07	2.50988e+07	3.33322e+07	3.13551e+08	2.00377e+08	2.07411e+08	8.87985e+07	9.46208e+07	1.08625e+08	1.20661e+08	7.34523e+07	4.36818e+07
Com_269_neg	N-Acetyl-D-alloisoleucine	C8 H15 N O3	173.106	6.406	172.098	Full match	Full match	Full match	3.31683e+06	2.86702e+06	3.09153e+06	7.30523e+07	2.93014e+07	6.10655e+07	7.49869e+07	1.98039e+08	1.96341e+08	1.50464e+09	1.83521e+08	5.08537e+07
Com_16_neg	D-(-)-Fructose	C6 H12 O6	180.064	1.258	179.057	Full match	Full match	Full match	7.94061e+09	4.31474e+10	3.65269e+10	3.62659e+09	4.94875e+09	4.59573e+09	4.92819e+09	4.88656e+09	5.2434e+09	2.18646e+09	5.14601e+09	4.28872e+09
Com_4107_neg	4-Acetyl-3-hydroxy-5-methylphenyl β-D-glucopyranoside	C15 H20 O8	328.117	3.093	327.109	Full match	Full match	Full match	1.96536e+06	2.59992e+06	3.06935e+06	1.02459e+07	1.87495e+07	5.74643e+06	8.54778e+06	2.1064e+07	2.42104e+07	1.96862e+07	8.66714e+06	7.23745e+06
Com_1791_neg	Cyclic ADP-ribose	C15 H21 N5 O13 P2	541.062	1.978	540.055	Full match	Full match	No results	1.10701e+07	1.10273e+07	1.51479e+07	4.80518e+06	2.4769e+06	2.44937e+06	2.53147e+07	1.25605e+07	1.36043e+07	9.80766e+07	1.63443e+07	1.4489e+07
Com_586_neg	Uridine	C9 H12 N2 O6	244.07	2.147	243.063	Full match	Full match	Full match	1.26651e+07	1.52308e+07	6.39069e+06	5.4326e+08	2.12903e+08	1.99784e+08	3.08881e+07	1.16273e+08	1.21338e+08	1.35934e+08	1.21775e+08	2.6033e+08
Com_2_neg	Citric acid	C6 H8 O7	192.028	1.437	191.02	Full match	Full match	Full match	9.06826e+08	8.25703e+08	4.90312e+08	6.92006e+09	2.92063e+09	2.46083e+09	1.34336e+09	9.59072e+08	9.3322e+08	228735914292	1.93478e+09	1.01093e+09
Com_58_neg	Oleoyl-L-α-lysophosphatidic acid	C21 H41 O7 P	436.26	14.267	435.252	Full match	Full match	No results	7.88791e+07	1.17833e+08	4.94467e+07	6.58804e+09	1.66051e+09	3.7372e+09	3.0517e+08	3.51373e+08	7.65039e+08	4.05037e+07	4.22036e+09	8.47056e+09
Com_69_neg	Fumaric acid	C4 H4 O4	116.011	1.441	115.004	Full match	Full match	Full match	7.22232e+09	3.43577e+09	6.40733e+09	6.73118e+09	5.16111e+09	4.08172e+09	1.92451e+09	5.05561e+09	4.78592e+09	4.86987e+09	2.55999e+09	2.45118e+09
Com_2732_neg	N-Acetyl-α-D-glucosamine 1-phosphate	C8 H16 N O9 P	301.057	1.275	300.049	Full match	Full match	Full match	4.072e+07	3.77865e+07	5.02632e+07	2.05137e+07	3.21535e+07	2.70321e+07	3.74497e+07	2.53244e+07	3.22167e+07	1.77968e+07	2.78184e+07	3.05617e+07
Com_163_neg	L-Threonic acid	C4 H8 O5	136.037	1.285	135.03	Full match	Full match	No results	2.03229e+09	1.68705e+09	2.6967e+09	2.17574e+09	2.39978e+09	2.19589e+09	2.20808e+09	2.32008e+09	2.84093e+09	5.30212e+08	1.72313e+09	2.86821e+09
Com_4640_neg	Agnuside	C22 H26 O11	466.148	6.92	465.141	Full match	Full match	Full match	4.16489e+06	2.16278e+06	1.84885e+06	1.90057e+07	8.43413e+06	9.08675e+06	9.11007e+06	8.86111e+06	9.42252e+06	7.21026e+06	1.08002e+07	3.73039e+06
Com_8_neg	α,α-Trehalose	C12 H22 O11	342.117	1.439	341.11	Full match	Full match	Full match	4.84242e+10	3.77639e+10	8.30789e+10	3.19525e+09	1.77701e+09	4.75382e+09	5.97094e+10	2.1384e+10	2.5869e+10	1.15694e+09	1.31621e+10	5.66267e+09
Com_439_neg	trans-Cinnamic acid	C9 H8 O2	148.053	8.13	147.046	Full match	Full match	Full match	1.12895e+06	1.24632e+06	2.50749e+06	7.59645e+08	7.60598e+08	4.82967e+08	6.4287e+06	5.74015e+06	7.08038e+06	8.16482e+06	8.31837e+07	1.51794e+07
Com_1251_neg	N-Acetyl-DL-tryptophan	C13 H14 N2 O3	246.101	7.464	245.094	Full match	Full match	Full match	576367	790226	782820	2.73359e+07	1.23012e+07	1.48844e+07	3.37513e+07	9.37894e+07	7.20616e+07	1.73211e+08	5.15747e+07	2.67856e+07
Com_448_neg	(±)14(15)-DiHET	C20 H34 O4	338.246	12.687	337.239	Full match	Full match	Full match	2.80235e+06	2.1314e+06	5.04519e+06	7.50427e+08	3.70446e+08	2.96995e+08	5.13906e+06	8.66841e+07	1.60275e+08	7.43931e+07	1.33943e+08	2.72014e+08
Com_3_neg	DL-Malic acid	C4 H6 O5	134.022	1.266	133.015	Full match	Full match	Full match	161580810867	150540216510	127097694474	131736413070	106528012074	106741936780	129239093458	8.33401e+10	9.39374e+10	7.96421e+09	132949734939	9.07728e+10
Com_45_neg	Dulcitol	C6 H14 O6	182.079	1.535	181.072	Full match	Full match	Full match	3.03624e+08	2.88107e+08	2.15449e+08	6.50612e+09	4812985831	3.22615e+09	1.25708e+09	5.05789e+09	5.24371e+09	1.01582e+10	5.46074e+09	4.74256e+09
Com_544_neg	D-Mannose 6-phosphate	C6 H13 O9 P	260.03	1.25	259.023	Full match	Full match	Full match	5.51486e+08	4.51204e+08	3.61016e+08	2.93407e+08	3.7143e+08	4.18048e+08	3.81643e+08	5.10049e+08	3.96201e+08	2.24399e+08	5.92208e+08	4.40684e+08
Com_149_neg	2-Isopropylmalic acid	C7 H12 O5	176.069	2.271	175.062	Full match	Full match	Full match	1.81658e+07	1.75868e+07	1.39867e+07	2.06471e+08	4.42556e+07	4.50108e+07	2.15279e+07	3.31699e+07	2.80954e+07	3.2359e+09	1.48744e+08	9.27087e+07
Com_1096_neg	2,4,6-Trihydroxyacetophenone	C8 H8 O4	168.043	9.129	167.035	Full match	Full match	Full match	9.65863e+06	9.96094e+06	1.48505e+07	1.16325e+08	5.10829e+07	6.92264e+07	2.6207e+07	7.61309e+07	7.55956e+07	4.1492e+07	2.0997e+08	7.64367e+07
Com_950_neg	Tretinoin	C20 H28 O2	300.209	14.082	299.202	Full match	Full match	Full match	9.67066e+07	5.96118e+07	4.40997e+07	1.81981e+08	1.19798e+08	2.66221e+08	1.95173e+08	7.67609e+07	1.22988e+08	9.43469e+07	9.09372e+07	1.26525e+08
Com_2440_neg	Xanthosine	C10 H12 N4 O6	284.076	2.244	283.069	Full match	Full match	Full match	1.39389e+07	1.62484e+07	5.42387e+06	1.46561e+07	1.1368e+07	1.05337e+07	7.8007e+06	8.95825e+06	9.08247e+06	1.31029e+07	5.99075e+07	1.08532e+07
Com_129_neg	2,5-Dihydroxybenzaldehyde	C7 H6 O3	138.032	6.713	137.025	Full match	Full match	Full match	5.80011e+07	5.73225e+07	8.23969e+07	3.85301e+09	2.29119e+09	2.13926e+09	8.53873e+07	1.24605e+08	1.34469e+08	2.20279e+08	3.11168e+08	1.30823e+08
Com_14_neg	L-Glutamic acid	C5 H9 N O4	147.054	1.36	146.046	Full match	Full match	Full match	15452831457	1.43657e+10	1.3889e+10	1.94269e+10	5.4441e+10	2.21639e+10	2.70206e+10	3.24132e+10	1.03767e+10	5.9817e+09	1.93941e+10	2.92e+10
Com_353_neg	Gallic acid	C7 H6 O5	170.022	1.431	169.015	Full match	Full match	Full match	1.44483e+07	1.12921e+07	1.39018e+07	2.63744e+07	1.20764e+08	2.76369e+08	1.59603e+07	1.33184e+07	1.15604e+07	2.12353e+07	1.03919e+09	1.33387e+07
Com_193_neg	L-Tyrosine	C9 H11 N O3	181.074	1.978	180.067	Full match	Full match	Full match	5.76759e+08	4.65224e+08	5.03887e+08	1.74576e+09	1.0697e+09	1.198e+09	2.04999e+09	2.31543e+09	1.54145e+09	1.95195e+08	6.52886e+08	7.58954e+08
Com_104_neg	L-Histidine	C6 H9 N3 O2	155.07	1.425	154.063	Full match	Full match	Full match	1.04705e+09	1.44085e+09	1.83229e+09	2.92067e+08	1.44528e+09	9.52654e+08	1.92906e+09	4.79346e+09	4.54842e+09	5.30888e+07	2.5188e+09	3.3455e+09
Com_872_neg	Protocatechuic acid	C7 H6 O4	154.027	2.093	153.02	Full match	Full match	Full match	6.74545e+06	6.20561e+06	7.4179e+06	2.36049e+07	2.06633e+07	1.61429e+07	1.0276e+07	1.16213e+07	1.13737e+07	3.00554e+08	1.516e+07	1.24962e+07
Com_1754_neg	(R)-3-Hydroxy myristic acid	C14 H28 O3	244.204	13.404	243.197	Full match	Full match	No results	2.45777e+07	2.21985e+07	2.32001e+07	5.38115e+07	3.45263e+07	1.01014e+08	2.56568e+07	2.3026e+07	2.38921e+07	2.761e+07	2.39681e+07	2.74491e+07
Com_515_neg	Azelaic acid	C9 H16 O4	188.105	5.512	187.098	Full match	Full match	Full match	2.50487e+07	2.29755e+07	3.79401e+07	2.34522e+08	1.81219e+08	1.43394e+08	3.34786e+07	1.42462e+08	1.80493e+08	2.34661e+08	5.91318e+08	6.45713e+08
Com_887_neg	cis,cis-Muconic acid	C6 H6 O4	142.027	14.353	141.02	Full match	Full match	Full match	3.93621e+06	4.14458e+06	4.67703e+06	1.21775e+08	1.40273e+08	1.28957e+08	9.6606e+06	8.07959e+07	1.23562e+08	1.22155e+08	2.95368e+08	1.1482e+08
Com_1333_neg	(±)-Abscisic acid	C15 H20 O4	264.137	8.86	263.129	Full match	Full match	Full match	5.37117e+06	6.16232e+06	3.06249e+06	1.57483e+08	1.39893e+08	7.96656e+07	2.36099e+07	3.16763e+07	2.958e+07	3.56376e+07	8.51502e+07	4.85689e+07
Com_101_neg	Adenine	C5 H5 N5	135.055	3.4	134.048	Full match	Full match	Full match	2.44371e+07	3.1008e+07	2.31682e+07	4.99993e+09	3.80247e+09	3.1745e+09	2.14828e+08	1.5687e+09	1.7409e+09	6.51183e+08	1.38869e+09	1.31355e+09
Com_1636_neg	Resveratrol	C14 H12 O3	228.079	8.583	227.072	Full match	Full match	Full match	1.39013e+07	6.18689e+06	7.46765e+06	2.72199e+06	5.69225e+06	1.19908e+07	1.28135e+07	4.77711e+07	5.29368e+07	1.13674e+08	6.00735e+07	2.32698e+07
Com_1427_neg	Naringin	C27 H32 O14	580.181	9.424	579.173	Full match	Full match	Full match	1.48916e+07	1.12645e+07	2.17974e+07	1.41239e+08	4.95143e+07	6.083e+07	3.29388e+07	7.24937e+07	1.02815e+08	2.62923e+07	3.89375e+07	2.75879e+07
Com_2635_neg	Rutin	C27 H30 O16	610.155	9.123	609.148	Full match	Full match	Full match	9.8655e+06	1.15235e+07	2.35067e+07	3.81935e+07	3.15638e+07	1.83312e+07	2.25766e+07	3.14113e+07	4.64848e+07	1.68767e+07	5.29328e+07	2.1506e+07
Com_1115_neg	D-Raffinose	C18 H32 O16	504.17	1.419	503.163	Full match	Full match	Full match	9.30678e+07	9.96062e+07	1.04152e+08	3.38761e+07	4.34302e+07	6.17037e+07	1.23901e+08	1.32349e+08	2.04561e+08	5.82737e+07	9.67575e+07	5.38607e+07
Com_3136_neg	Hesperidin	C28 H34 O15	610.191	9.536	609.184	Full match	Full match	Full match	2.87944e+06	6.68281e+06	769410	2.01353e+07	4.22427e+06	7.77296e+06	3.84961e+06	3.63631e+06	2.58703e+06	1.96125e+06	3.07137e+06	3.92657e+07
Com_4579_neg	S-Adenosylhomocysteine	C14 H20 N6 O5 S	384.123	5.217	383.115	Full match	Full match	Full match	685314	688250	697095	1.52247e+06	1.36608e+06	1.7039e+06	1.21459e+06	1.94765e+07	1.85388e+07	8.16918e+06	1.62384e+07	9.65694e+06
Com_636_neg	Syringic acid	C9 H10 O5	198.053	8.651	197.046	Full match	Full match	Full match	3.8959e+06	4.20258e+06	3.20922e+06	1.39591e+08	5.42299e+07	2.10656e+08	1.29394e+07	2.01611e+07	2.47869e+07	2.05904e+07	4.8711e+08	1.39639e+07
Com_429_neg	Quercetin-3β-D-glucoside	C21 H20 O12	464.096	9.177	463.089	Full match	Full match	Full match	1.04688e+08	1.41218e+08	1.42183e+08	1.35535e+08	5.07605e+08	1.35689e+08	1.69165e+08	5.83753e+08	5.48134e+08	3.27052e+08	7.88625e+08	2.47551e+08
Com_2672_neg	Luteolin	C15 H10 O6	286.048	11.056	285.041	Full match	Full match	Full match	1.53102e+06	758994	523509	2.91091e+07	5.18112e+07	2.66221e+07	2.09372e+07	7.82164e+06	5.33819e+06	1.01547e+07	3.86636e+06	2.80451e+06
Com_128_neg	L-Phenylalanine	C9 H11 N O2	165.079	4.73	164.072	Full match	Full match	Full match	1.91295e+08	5.43635e+08	8.59177e+08	3.93914e+09	2.73381e+09	3.12416e+09	2.74046e+09	3.1626e+09	2.68188e+09	1.41671e+09	2.82629e+09	2.5825e+09
Com_4516_neg	(20R)Ginsenoside Rh2	C36 H62 O8	622.446	16.356	621.439	No results	No results	Full match	1.9315e+06	1.38523e+07	1.72604e+07	9.02703e+06	2.00218e+07	816123	784101	795720	786427	845785	910071	743422
Com_9490_neg	5-O-Caffeoylshikimic acid	C16 H16 O8	336.083	7.992	335.076	No results	No results	Full match	799177	568941	629249	1.82103e+06	892611	1.30935e+06	1.00162e+06	1.33919e+06	1.32684e+06	2.52367e+06	1.83377e+06	365659
Com_174_neg	2-Oxoadipic acid	C6 H8 O5	160.038	0.386	159.03	No results	No results	Full match	1.35192e+09	1.08762e+09	8.99228e+08	8.31839e+08	2.28953e+09	2.25978e+09	2.37769e+09	2.05564e+09	1.82911e+09	2.26887e+09	2.65151e+09	1.98793e+09
Com_2914_neg	Kojic acid	C6 H6 O4	142.027	12.448	141.02	No results	No results	Full match	619755	593913	623763	975465	1.61553e+07	1.86321e+07	2.4529e+07	2.56722e+07	2.66111e+07	4.47403e+07	3.46722e+07	844609
Com_1217_neg	Chlortetracycline	C22 H23 Cl N2 O8	478.112	9.689	477.105	Full match	No match	No match	3.88175e+07	6.40693e+07	1.53913e+07	4.3562e+07	1.79701e+08	8.83632e+07	1.3373e+07	7.82464e+07	4.89207e+07	1.24237e+08	1.17078e+08	4.3167e+07
Com_2989_neg	trans-10-Heptadecenoic acid	C17 H32 O2	314.246	10.891	313.239	Invalid mass	No results	No results	773415	755243	759699	1.59486e+06	1.37743e+06	1.41491e+06	1.25439e+06	1.28885e+06	1.33697e+06	4.27346e+07	1.42446e+06	1.3171e+06
Com_8178_neg	Phosphatidylinositol-1,2-dipalmitoyl	C41 H79 O13 P	810.528	16.307	809.521	Full match	No results	No results	403310	2.77994e+06	2.79032e+06	897805	4.64898e+06	642712	1.47818e+06	605422	3.90546e+06	648684	697989	1.32906e+06
Com_6895_neg	1,3,5-Trimethoxybenzene	C9 H12 O3	168.079	5.533	167.072	No results	No results	Full match	2.18938e+06	978530	1.07436e+06	4.33264e+06	3.09389e+06	2.82722e+06	2.34858e+06	2.31829e+06	2.94635e+06	8.09975e+06	2.80197e+06	3.48699e+06
Com_6343_neg	p-Nitroaniline	C6 H6 N2 O2	138.043	1.359	321.083	No results	No results	Full match	6.22775e+06	5.50039e+06	8.09143e+06	3.36585e+06	5.569e+06	6.66335e+06	7.4966e+06	9.53807e+06	9.11197e+06	6.03515e+06	9.95388e+06	9.99801e+06
Com_6474_neg	(-)-Catechin Gallate	C22 H18 O10	442.09	8.916	441.083	No results	No results	Full match	3.26944e+06	1.16517e+06	1.08489e+06	4.33558e+06	2.06904e+06	8.14369e+06	1.3184e+06	1.34266e+06	1.36848e+06	1.59099e+06	9.50978e+06	1.30809e+06
Com_2133_neg	Quercetin-O-glucoside	C21 H20 O12	464.096	8.931	463.089	No results	No results	Full match	8.49622e+06	6.70845e+06	7.38312e+06	5.32103e+06	4.11776e+06	4.48289e+07	1.33697e+07	2.86136e+07	3.19246e+07	1.6009e+07	7.41984e+07	7.19369e+06
Com_1750_neg	LPI 17:1	C26 H49 O12 P	584.297	14.027	583.29	No results	Full match	No results	673016	581441	591700	1.0121e+08	5.50858e+07	7.36591e+07	932914	2.86404e+06	6.2494e+06	4.68318e+06	1.58306e+07	1.28548e+07
Com_10382_neg	dGTP	C10 H16 N5 O13 P3	506.997	4.151	505.99	No results	No results	Full match	476479	423855	460268	1.14296e+06	930839	910891	874879	921130	862670	1.56471e+06	958175	882811
Com_2896_neg	LPI 17:0	C26 H51 O12 P	586.313	14.306	585.306	No results	Full match	No results	507279	479957	525649	4.5209e+07	2.39186e+07	3.2701e+07	789186	4.06337e+06	5.46961e+06	816493	1.52695e+07	7.50912e+06
Com_313_neg	11(Z),14(Z)-Eicosadienoic Acid	C20 H36 O2	308.272	14.134	307.265	Full match	No results	No results	511115	489175	473028	3.29862e+06	2.60853e+06	3.01727e+06	727915	1.00566e+06	1.19765e+06	1.23551e+09	2.35332e+07	5.61972e+06
Com_6326_neg	Palmaturbine	C20 H20 N O4	338.141	8.773	337.133	No results	No results	Full match	591040	605911	662504	1.00345e+07	2.53759e+06	4.38097e+06	933334	2.61914e+06	1.62428e+06	1.15782e+06	3.1948e+06	1.95866e+06
Com_2545_neg	(±)8(9)-DiHET	C20 H34 O4	338.246	11.401	337.239	Full match	No results	Full match	2.48198e+06	3.21206e+06	3.97118e+06	5.58942e+07	2.62789e+07	2.74754e+07	3.76552e+06	1.49183e+07	1.6409e+07	2.26219e+07	1.4557e+07	1.69946e+07
Com_11550_neg	4-Hydroxyquinazoline	C8 H6 N2 O	146.048	4.917	337.095	No results	No results	Full match	155120	140992	150782	524286	403598	369187	267908	270214	281780	588179	311314	281571
Com_6621_neg	PE (18:0/18:2)	C41 H78 N O8 P	743.548	15.48	742.54	No results	Full match	No results	3.44318e+06	2.24733e+06	1.06722e+06	2.80216e+06	8.95553e+06	1.84922e+06	1.79576e+06	1.7931e+06	1.81716e+06	1.87284e+06	2.43866e+06	1.99274e+06
Com_10463_neg	2-Benzoxazolinone	C7 H5 N O2	135.032	10.826	134.025	No results	No results	Full match	615672	485083	590984	944908	773783	840313	1.13286e+06	1.4908e+06	716816	1.17743e+06	1.02229e+06	1.02024e+06
Com_7391_neg	Liriopemuscaribaily saponins C	C44 H70 O17	870.465	15.643	869.458	No results	No results	Full match	491031	4.18486e+06	6.53462e+06	808968	774991	784414	729432	770041	742415	771737	952489	693607
Com_4337_neg	LPA 20:3	C23 H41 O7 P	460.26	14.552	459.252	No results	Full match	No results	944865	1.18303e+06	833256	2.16884e+07	7.18252e+06	6.47157e+06	1.03971e+06	4.95058e+06	7.57907e+06	2.0826e+07	2.60225e+06	4.2604e+06
Com_10871_neg	Pseudoephedrine	C10 H15 N O	165.116	4.799	164.108	No results	No results	Full match	170279	161859	200568	401335	331726	326947	315337	1.16993e+06	595612	364000	359121	332895
Com_2595_neg	LPA 18:3	C21 H37 O7 P	432.227	14.2	431.22	No results	Full match	No results	5.17471e+06	3.62948e+06	2.21425e+06	4.25721e+07	2.22057e+07	4.7813e+07	1.34434e+07	1.65138e+07	2.06415e+07	6.54252e+06	3.00548e+07	5.40425e+07
Com_4439_neg	PMeOH (16:0-16:0)	C36 H71 O8 P	662.49	16.732	661.482	No results	Full match	No results	617681	2.07366e+07	1.57328e+06	964932	965113	1.01401e+06	2.04957e+06	955621	1.98978e+06	1.0011e+06	997526	906758
Com_619_neg	N-Acetylvaline	C7 H13 N O3	159.09	3.404	158.083	Full match	No results	Full match	1.85559e+07	1.62518e+07	1.68996e+07	7.08179e+07	5.05216e+07	8.72509e+07	8.51979e+07	2.38981e+08	2.22624e+08	5.07557e+08	2.07114e+08	1.71227e+08
Com_867_neg	Methyl-2-hydroxyisobutyric acid	C5 H10 O3	118.05	1.521	117.043	No results	Invalid mass	No results	2.458e+07	2.21632e+07	3.03596e+07	3.03273e+08	2.5509e+08	2.33722e+08	5.62797e+07	4.1064e+07	4.70705e+07	5.61167e+07	6.95746e+07	4.38783e+07
Com_821_neg	N-Methyl-a-aminoisobutyric acid	C5 H11 N O2	117.079	1.283	116.072	No results	No results	Full match	1.60151e+08	1.89607e+08	2.7548e+08	5.31269e+07	8.02641e+07	1.69999e+08	1.92173e+08	2.00595e+08	3.2824e+08	3.14683e+07	1.37119e+08	2.14029e+08
Com_7732_neg	Ferulaldehyde	C10 H10 O3	178.064	2.282	177.056	No results	No results	Full match	843483	801416	904327	5.69726e+06	4.20416e+06	3.52612e+06	2.85927e+06	1.72019e+06	1.68657e+06	2.11485e+06	1.86433e+06	3.39857e+06
Com_7077_neg	OxPI (16:0-18:1+1O(1Cyc))	C43 H79 O14 P	850.523	15.069	849.516	No results	Full match	No results	184375	781243	318266	519704	7.50719e+06	295703	274459	296066	532276	310597	500850	282714
Com_3944_neg	Androsin	C15 H20 O8	328.117	8.134	327.109	No results	No results	Full match	937576	917437	1.00629e+06	2.58454e+07	2.13737e+07	1.43078e+07	1.51636e+06	1.80556e+06	1.64669e+06	1.92607e+06	2.93973e+06	1.58972e+06
Com_6351_neg	PMeOH (12:0-18:3)	C34 H61 O8 P	628.412	15.371	627.405	No results	Full match	No results	1.33214e+06	5.7156e+06	9.96337e+06	482087	462276	465710	1.27022e+06	451257	841887	505348	656136	419550
Com_1030_neg	3,4,5-trihydroxycyclohex-1-ene-1-carboxylic acid	C7 H10 O5	174.053	1.504	173.046	Full match	No results	Full match	2.95619e+07	2.17415e+07	2.9284e+07	1.63933e+08	2.34639e+08	1.41348e+08	1.12914e+08	2.13686e+08	2.08583e+08	4.64769e+07	1.77625e+08	1.79313e+08
Com_4564_neg	Maltitol	C12 H24 O11	344.13	12.573	343.123	No results	No results	Full match	677637	1.0709e+06	668841	782490	766940	729767	706706	726285	721200	1.96244e+07	1.06876e+06	455871
Com_5944_neg	HexCer-AP (t18:1/23:0)	C47 H91 N O10	829.666	16.09	828.658	No results	Full match	No results	5.15349e+06	4.25281e+06	753737	840565	1.16779e+07	2.64689e+06	7.06074e+06	790933	757099	900989	979637	764538
Com_6364_neg	Polygalaxanthone Ⅶ	C27 H32 O16	612.171	7.368	611.164	No results	No results	Full match	3.65161e+06	1.52621e+06	2.92317e+06	9.88903e+06	2.96703e+06	5.06231e+06	4.78242e+06	7.17055e+06	8.36612e+06	1.5027e+06	4.82045e+06	2.16105e+06
Com_1559_neg	5-Methoxyindole-3-acetic acid	C11 H11 N O3	205.074	6.382	204.067	No results	No results	Full match	8.94333e+06	1.04158e+07	2.1755e+07	8.91869e+07	6.71513e+07	3.0842e+07	7.87594e+06	1.27752e+07	1.25427e+07	7.24881e+07	1.21417e+08	4.51765e+07
Com_1646_neg	Syringaldehyde	C9 H10 O4	182.058	11.431	181.051	No results	No results	Full match	3.4142e+06	3.78839e+06	3.989e+06	8.91512e+06	9.34683e+06	8.50757e+06	1.20777e+07	1.22476e+07	1.27557e+07	1.12761e+08	1.27718e+07	1.37149e+07
Com_852_neg	R-Aminobutyrate	C4 H9 N O2	103.064	1.259	102.056	No results	No results	Full match	5.838e+07	1.98843e+08	9.44635e+07	1.52822e+08	1.2504e+08	1.10723e+08	1.60029e+08	3.1351e+08	2.22849e+08	3.33408e+07	1.25789e+08	1.97431e+08
Com_4506_neg	PMeOH (22:0-18:3)	C44 H81 O8 P	768.569	16.374	767.561	No results	Full match	No results	8.26641e+06	1.75566e+06	1.60241e+07	2.01684e+07	1.02745e+06	988729	949934	964010	975797	1.00591e+06	1.09024e+06	5.84524e+06
Com_5643_neg	Parthenolide	C15 H20 O3	248.142	10.63	247.135	No results	No results	Full match	940739	946054	1.0063e+06	1.3037e+07	6.63664e+06	6.24338e+06	1.43588e+06	1.46938e+06	1.55047e+06	1.62466e+06	2.80509e+06	3.17856e+06
Com_9828_neg	1,N6-Etheno-2-Deoxy-Adenosine	C12 H13 N5 O3	275.101	15.464	274.094	No results	No results	Full match	782740	574759	778986	1.3159e+06	1.3908e+06	1.14244e+06	1.45654e+06	1.70292e+06	1.45243e+06	1.59799e+06	2.10826e+06	1.79613e+06
Com_10765_neg	Ala-gly	C5 H10 N2 O3	146.069	6.773	145.062	No results	No results	Full match	585616	573634	216363	576866	457007	335426	1.01605e+06	588152	623375	988113	1.24376e+06	1.17314e+06
Com_6425_neg	Astragaloside IV	C41 H68 O14	784.463	14.36	783.456	No results	No results	Full match	7.23905e+06	9.69583e+06	2.04561e+06	3.13233e+06	3.01164e+06	3.42224e+06	834656	1.08373e+06	1.64225e+06	1.36603e+06	2.5433e+06	1.37341e+06
Com_11268_neg	Dihydromyricetin	C15 H12 O8	320.054	7.467	319.046	No results	No results	Full match	128346	114972	136814	865187	221462	211671	203037	207576	220676	289233	260280	199752
Com_2022_neg	15-keto Prostaglandin E1	C20 H32 O5	352.223	13.808	351.216	Invalid mass	No results	No results	4.43623e+06	4.83748e+06	7.29562e+06	8.09472e+07	2.1829e+07	5.64437e+07	6.53948e+06	1.22193e+07	1.15067e+07	1.61267e+07	9.78298e+06	1.09388e+07
Com_8736_neg	Thioctic acid	C8 H14 O2 S2	206.043	0.023	205.036	No results	No results	Full match	1.65707e+06	250866	1.34992e+06	1.13335e+06	2.27481e+06	1.93153e+06	3.62387e+06	2.24817e+06	1.95201e+06	2.2306e+06	2.47763e+06	2.38266e+06
Com_3835_neg	PG (16:0/18:3)	C40 H73 O10 P	744.496	15.901	743.489	No results	Full match	No results	1.00108e+06	2.72472e+07	2.50311e+07	3.28691e+06	7.1701e+06	734296	685462	689316	930747	765477	829244	650066
Com_7153_neg	Indole-3-carboxylic acid	C9 H7 N O2	161.048	16.748	160.041	No results	No results	Full match	2.17271e+06	3.0689e+06	3.57069e+06	4.90008e+06	5.30618e+06	5.07004e+06	5.28895e+06	5.51921e+06	7.2436e+06	5.92771e+06	5.81766e+06	5.89747e+06
Com_4118_neg	Cantharidin	C10 H12 O4	196.074	8.906	195.067	No results	No results	Full match	1.5484e+06	1.36198e+06	1.60384e+06	2.40884e+07	8.2989e+06	1.20365e+07	5.33046e+06	8.86389e+06	7.83198e+06	4.98617e+06	7.3664e+06	5.21098e+06
Com_2965_neg	DGMG (18:2)	C33 H58 O14	678.384	14.276	677.378	No results	No results	Full match	2.16727e+06	3.05492e+06	2.45364e+06	2.51926e+07	1.63367e+07	3.94186e+07	4.32227e+07	1.84955e+07	2.71135e+07	3.54121e+06	7.85931e+06	4.00679e+06
Com_9872_neg	N6,N6-dimethyladenine	C7 H9 N5	163.086	8.363	162.079	No results	No results	Full match	414106	596926	398880	2.06141e+06	1.36644e+06	387006	675574	744365	564681	1.85493e+06	480180	545778
Com_4633_neg	Maltopentaose	C30 H52 O26	828.277	1.284	827.27	No results	No results	Full match	8.09637e+06	8.07716e+06	7.94617e+06	9.35731e+06	9.88739e+06	9.43954e+06	9.12011e+06	9.12602e+06	8.8909e+06	1.90333e+07	9.18373e+06	9.30557e+06
Com_209_neg	Ascorbic acid	C6 H8 O6	176.033	0.418	175.025	Full match	No results	Full match	5.16497e+08	3.65807e+08	4.0599e+08	3.59223e+08	9.5683e+08	9.20406e+08	9.66416e+08	9.09946e+08	1.8781e+08	8.36802e+08	2.07408e+09	9.30794e+08
Com_4011_neg	Thromboxane B3	C20 H32 O6	368.22	11.156	367.213	Full match	No results	No results	601110	602018	660903	5.5638e+06	2.21196e+07	2.51076e+07	929438	4.01027e+06	4.43458e+06	3.83125e+06	2.56666e+06	3.10603e+06
Com_1113_neg	Lysopa 16:0	C19 H39 O7 P	410.244	13.936	409.237	No results	No results	Full match	525533	497442	803615	2.0468e+08	6.4357e+07	3.96232e+07	1.60747e+07	7.71902e+07	7.75048e+07	3.27885e+07	9.45527e+07	7.72742e+07
Com_2377_neg	PMeOH (15:1-18:3)	C37 H65 O8 P	668.443	15.67	667.436	No results	Full match	No results	3.87386e+06	5.53129e+07	6.21166e+07	2.29146e+06	1.05136e+07	1.23804e+06	1.65803e+06	846033	1.55923e+06	800074	959366	815241
Com_6671_neg	LPE 20:0	C25 H52 N O7 P	509.349	15.533	508.341	No results	Full match	Full match	433681	405326	408031	1.67859e+06	8.78079e+06	715268	669657	698800	3.26172e+06	728495	893936	776604
Com_8088_neg	Pomolic acid beta-D-glucopyranosyl ester	C36 H58 O9	634.409	13.749	633.402	No results	No results	Full match	469817	418998	415128	727813	692656	844913	777471	650054	689501	4.81462e+06	1.13337e+06	977788
Com_9939_neg	1,2,3,7-Tetramethoxyxanthone	C17 H16 O6	316.095	15.61	315.088	No results	No results	Full match	296425	189796	189483	403260	438153	921084	993140	1.40231e+06	1.54267e+06	966159	1.98308e+06	1.10191e+06
Com_2082_neg	PMeOH (22:0-18:2)	C44 H83 O8 P	770.585	15.212	769.577	No results	Full match	No results	925871	851248	1.31126e+07	1.97936e+06	7.72165e+07	1.48696e+06	1.44234e+06	1.79316e+06	1.41023e+06	1.55274e+06	2.31722e+06	1.39173e+06
Com_478_neg	Epicatechin-3-O-gallate	C22 H18 O10	442.091	8.385	441.084	No results	Full match	Full match	2.12887e+08	5.16336e+07	5.32832e+07	1.32875e+07	8.96982e+06	6.97924e+07	6.26333e+07	4.55573e+07	3.37047e+07	4.55406e+06	7.01726e+08	5.47313e+06
Com_4457_neg	Polygalic acid	C29 H44 O6	488.316	14.835	487.309	No results	No results	Full match	847645	774183	818886	2.06136e+07	8.6069e+06	4.51108e+06	1.26321e+06	2.30198e+06	5.54927e+06	3.17473e+06	1.59338e+07	1.26805e+07
Com_5500_neg	Flavin mononucleotide (FMN)	C17 H21 N4 O9 P	456.107	6.281	455.099	Full match	No results	Full match	510533	510778	952043	1.37017e+07	8.07953e+06	7.65713e+06	4.42763e+06	6.1196e+06	5.69972e+06	2.85176e+06	1.73939e+06	1.971e+06
Com_1770_neg	D-3-Phosphoglyceric acid	C3 H7 O7 P	185.993	1.177	184.986	No results	No results	Full match	9.95108e+07	9.38302e+07	2.80856e+07	9.63978e+06	9.63524e+06	1.7593e+07	2.73738e+07	3.77015e+07	2.72813e+07	7.16603e+06	1.87045e+07	1.99621e+07
Com_3952_neg	PMeOH (12:0-18:2)	C34 H63 O8 P	630.427	15.593	629.42	No results	Full match	No results	2.0053e+06	1.3399e+07	2.57803e+07	696174	700919	687243	4.21846e+06	649861	1.96696e+06	723849	848313	619950
Com_2736_neg	FAHFA (2:0/18:0)	C20 H38 O4	342.278	14.539	341.27	No results	Full match	No results	1.08102e+06	1.44658e+06	1.09072e+06	5.01684e+07	2.70865e+07	3.61433e+07	1.03592e+06	1.36193e+06	1.52744e+07	1.52819e+07	2.88933e+06	2.42227e+07
Com_7083_neg	Pseudoprotodioscin	C51 H82 O21	1030.54	14.207	1029.53	No results	No results	Full match	402277	380550	407324	7.32343e+06	2.63734e+06	7.4925e+06	600814	641162	720480	662650	1.92023e+06	1.37928e+06
Com_182_neg	2-(5-mercapto-4-methyl-4H-1,2,4-triazol-3-yl)acetonitrile	C5 H6 N4 S	154.03	5.634	153.023	Invalid mass	No results	No results	2.31257e+06	1.68243e+06	1.75279e+06	4.67893e+06	4.50928e+06	4.35064e+06	2.63078e+06	2.07278e+06	2.08261e+06	2.45756e+09	1.62604e+08	1.2149e+07
Com_4256_neg	PC (2:0/16:1)	C26 H50 N O8 P	595.35	13.423	594.343	No results	Invalid mass	No results	691414	651606	671724	1.10793e+06	1.15192e+06	1.02459e+06	958257	1.877e+06	2.21405e+06	2.25941e+07	1.0354e+06	987671
Com_883_neg	13,14-Dihydro-15-keto-tetranor prostaglandin F1α	C16 H28 O5	300.194	10.759	299.187	Full match	No results	No results	618107	821460	587171	2.51984e+06	1.85043e+06	1.36899e+06	933633	1.35e+06	1.69398e+06	2.96485e+08	6.70553e+06	2.4705e+06
Com_2634_neg	17α-Hydroxypregnenolone	C21 H32 O3	332.236	14.263	331.229	Full match	No results	No results	1.24624e+06	1.20787e+06	1.41457e+06	5.2942e+07	2.50954e+07	1.81419e+07	1.86987e+06	2.63832e+06	5.80564e+06	1.02559e+07	2.77043e+07	1.97446e+07
Com_2904_neg	3-Methyladipic acid	C7 H12 O4	160.074	2.204	159.067	No results	No results	Full match	9.42967e+06	9.15923e+06	8.92004e+06	4.49729e+07	2.75467e+07	2.0364e+07	9.05147e+06	1.06362e+07	1.18408e+07	3.30565e+07	2.75937e+07	1.89584e+07
Com_584_neg	PA (18:2/18:3)	C39 H67 O8 P	324.227	15.77	323.221	No results	Invalid mass	No results	6.86409e+07	3.5159e+08	2.13257e+08	1.69501e+08	5.44333e+08	7.33183e+07	4.42589e+07	3.25883e+07	4.33448e+07	1.99927e+07	1.6016e+07	2.65505e+07
Com_7044_neg	PG (16:0/18:0)	C40 H79 O10 P	750.542	15.101	749.535	No results	Full match	No results	744234	700212	724334	7.62875e+06	1.22714e+06	1.19852e+06	1.13552e+06	1.17571e+06	1.14903e+06	1.23341e+06	1.98892e+06	1.12268e+06
Com_2258_neg	13,14-dihydro-19(R)-hydroxy Prostaglandin E1	C20 H36 O6	354.241	10.077	353.234	Invalid mass	No results	No results	613581	694805	740075	6.81355e+07	1.27631e+07	1.88642e+07	1.36905e+06	3.05504e+06	4.10627e+06	5.36004e+06	9.51392e+06	1.98056e+07
Com_3201_neg	Gentiopicrin	C16 H20 O9	356.113	2.788	355.106	No results	Invalid mass	No results	5.57004e+06	6.25684e+06	4.63287e+06	2.64418e+07	2.50633e+07	1.80775e+07	3.67141e+07	3.12053e+07	2.78378e+07	3.78639e+07	2.19283e+07	1.19708e+07
Com_1138_neg	LPA 16:1	C19 H37 O7 P	408.229	13.896	407.221	No results	Full match	No results	3.0011e+06	2.34324e+06	1.18655e+06	2.00896e+08	4.2858e+07	1.03144e+08	1.19993e+07	1.46707e+07	1.90505e+07	4.00482e+06	8.04464e+07	1.54207e+08
Com_6392_neg	columbianetin acetate	C16 H16 O5	288.1	10.113	287.093	No results	No results	Full match	493971	476154	488737	9.79157e+06	3.32818e+06	3.89815e+06	733132	1.89522e+06	1.09283e+06	900124	1.21989e+06	1.28198e+06
Com_3025_neg	tetranor-PGDM	C16 H24 O7	310.142	7.746	309.135	Invalid mass	No results	No results	672197	596258	684262	1.09137e+06	936229	1.00548e+06	969489	955175	948750	4.18131e+07	1.44717e+06	890738
Com_5216_neg	(3R)-8-hydroxy-3-(4-methoxyphenyl)-3,4-dihydro-1H-2-benzopyran-1-one	C16 H14 O4	270.089	8.108	269.081	Full match	No results	Full match	3.12375e+06	2.51683e+06	5.5131e+06	3.57005e+06	1.61848e+06	1.75335e+06	5.03088e+06	1.50998e+07	4.53037e+06	1.03751e+06	1.10218e+06	555249
Com_7980_neg	Pinoresinol Diglucoside	C32 H42 O16	682.249	8.738	681.241	No results	No results	Full match	411851	401689	386601	765917	650804	1.53943e+06	621337	649470	636599	757204	5.06709e+06	635424
Com_5312_neg	8-iso-15-keto Prostaglandin E2	C20 H30 O5	386.185	10.823	385.177	Invalid mass	No results	No results	518135	498746	511800	1.46311e+07	1.07942e+07	7.85854e+06	789565	6.27459e+06	7.45589e+06	2.37083e+06	1.03654e+07	1.20586e+07
Com_457_neg	LPG 18:1	C24 H47 O9 P	510.297	14.245	509.29	No results	Full match	Full match	1.13996e+06	512096	1.02511e+06	7.23163e+08	3.41007e+08	2.40355e+08	2.57234e+06	3.95787e+07	6.65454e+07	6.45638e+07	6.01573e+07	2.64187e+07
Com_172_neg	5-Aminovaleric acid	C5 H11 N O2	117.079	1.573	116.072	Full match	No results	Full match	1.09673e+09	8.7267e+08	8.37433e+08	1.46173e+09	9.41692e+08	1.74985e+08	2.09845e+09	2.67337e+09	2.19327e+09	8.58338e+08	1.36378e+09	1.67714e+09
Com_9875_neg	PMeOH (23:0-18:2)	C45 H85 O8 P	784.601	16.192	783.593	No results	Full match	No results	415511	2.05478e+06	517214	1.24191e+06	700895	699657	650462	693919	665077	697566	762045	631110
Com_6282_neg	LPE 22:0	C27 H56 N O7 P	537.381	16.042	536.374	No results	Full match	Full match	467802	549240	602879	2.52341e+06	1.02092e+07	757645	750231	714182	2.14222e+06	773781	831357	674837
Com_2559_neg	DGDG (18:3/18:3)	C51 H84 O15	996.605	16.271	995.598	No results	Invalid mass	No results	639250	5.52867e+07	3.20105e+07	1.59632e+06	1.1757e+07	762288	702636	708695	717129	763358	790721	673783
Com_2332_neg	Alpha-Cyperone	C15 H22 O	218.168	12.607	217.16	No results	No results	Full match	647378	576316	608146	1.03577e+06	1.02016e+06	970709	956398	966078	975426	6.41934e+07	1.02248e+06	963058
Com_487_neg	PI (16:0/18:3)	C43 H77 O13 P	832.512	15.845	831.505	No results	Full match	No results	2.8435e+07	4.98135e+08	6.88048e+08	9.6179e+07	4.6161e+08	3.6547e+06	8.42104e+06	1.90787e+06	1.63905e+07	884209	931221	4.71737e+06
Com_734_neg	4-Hydroxyphenylpyruvic acid	C9 H8 O4	180.043	11.143	179.036	No results	No results	Full match	491031	472667	471894	966714	853128	841034	1.00671e+06	9.63921e+06	8.79263e+06	3.91868e+08	1.69663e+07	9.85278e+06
Com_925_neg	cis-2-Decenoic acid	C10 H18 O2	170.131	10.509	169.124	Full match	No results	No results	2.90234e+06	3.03247e+06	2.50319e+06	2.34207e+07	1.32537e+07	3.43364e+06	2.1959e+06	2.91694e+06	2.55658e+06	5.64421e+07	2.59181e+07	2.7587e+08
Com_1369_neg	PEtOH (18:2-18:3)	C41 H71 O8 P	722.49	15.93	721.483	No results	Full match	No results	464893	2.96616e+06	1.26682e+06	3.01839e+07	1.52176e+08	1.03368e+06	695392	734848	7.61644e+06	770115	851122	691102
Com_808_neg	12-epi Leukotriene B4	C20 H32 O4	290.225	12.317	289.218	Invalid mass	Invalid mass	No results	1.78346e+06	1.60401e+06	4.35171e+06	3.36439e+08	1.60127e+08	1.77158e+08	3.70918e+06	3.23002e+07	5.01255e+07	2.37563e+07	1.86917e+07	2.14871e+07
Com_609_neg	L-Ornithine	C5 H12 N2 O2	132.09	1.284	131.083	No results	No results	Full match	9.92358e+07	8.19746e+07	6.97815e+07	1.88242e+08	3.89733e+08	4.81272e+08	5.15221e+08	4.81916e+08	4.68505e+08	5.68942e+07	3.83569e+08	4.03095e+08
Com_349_neg	Mestranol	C21 H26 O2	310.182	13.615	309.175	No results	Invalid mass	No results	1.05071e+09	2.47942e+08	2.71876e+08	2.49986e+08	2.72722e+08	2.32928e+08	2.35403e+08	2.66117e+08	8.21046e+08	2.37589e+08	2.64974e+08	3.24481e+08
Com_7175_neg	PG (16:0/16:1)	C38 H73 O10 P	720.497	16.049	719.489	No results	Full match	No results	430383	2.49911e+06	7.16922e+06	3.44101e+06	4.75172e+06	590458	613362	548649	548438	577564	647905	525923
Com_581_neg	(+/-)9,10-dihydroxy-12Z-octadecenoic acid	C18 H34 O4	314.246	12.676	313.239	Full match	No results	No results	6.15612e+06	5.54571e+06	6.05047e+06	5.45195e+08	3.47508e+08	3.05659e+08	7.335e+06	6.02013e+07	8.95763e+07	4.6068e+07	8.03955e+07	1.1227e+08
Com_2932_neg	Plantagoside	C21 H22 O12	466.112	6.881	465.105	No results	No results	Full match	4.50221e+06	3.36834e+06	5.77869e+06	1.83617e+06	2.03581e+06	4.85465e+06	8.27568e+06	2.272e+07	4.4312e+07	4.39046e+06	4.12151e+07	7.24312e+06
Com_774_neg	2-(1H-1,2,3-benzotriazol-1-yl)-N-(2,3-dihydro-1H-inden-2-yl)acetamide	C17 H16 N4 O	292.135	8.651	291.128	Invalid mass	No results	No results	1.06867e+07	2.59075e+07	1.18256e+08	2.75285e+08	1.58215e+08	2.44269e+08	1.24378e+07	2.51576e+08	1.67431e+08	2.96212e+08	3.61892e+08	1.61637e+08
Com_3536_neg	Rubusoside	C32 H50 O13	642.312	9.63	641.304	No results	Invalid mass	No results	1.61866e+06	1.29048e+06	4.84686e+06	3.17021e+07	7.31955e+06	1.19511e+07	3.36388e+06	6.82457e+06	7.29592e+06	3.82424e+06	3.57516e+06	4.97557e+06
Com_2245_neg	LPI 17:2	C26 H47 O12 P	582.282	13.744	581.275	No results	Full match	No results	574959	512767	508030	6.86047e+07	3.07435e+07	6.65243e+07	951463	1.70488e+06	2.18309e+06	7.4772e+06	7.84034e+06	5.62356e+06
Com_7120_neg	Isoliquiritin apioside	C26 H30 O13	550.169	9.272	549.162	No results	No results	Full match	6.68482e+06	2.36675e+06	498689	1.47591e+06	869317	1.52487e+06	3.6196e+06	2.62903e+06	4.13014e+06	3.95168e+06	7.35479e+06	2.23924e+06
Com_7687_neg	Raddeanin A	C47 H76 O16	896.511	14.325	895.504	No results	No results	Full match	311052	296316	317961	5.79146e+06	1.59271e+06	4.75557e+06	491291	765957	1.47373e+06	591971	2.0406e+06	3.85789e+06
Com_5367_neg	DGDG (16:0/18:3)	C49 H86 O15	974.62	14.871	973.613	No results	Invalid mass	No results	1.46139e+06	583954	8.35321e+06	1.43589e+07	1.04479e+06	3.92319e+06	981264	975552	1.00392e+06	1.02364e+06	1.95582e+06	2.89614e+06
Com_5583_neg	10-Deacetylasperulosidic acid	C16 H22 O11	390.117	8.379	389.11	No results	No results	Full match	5.57356e+06	3.53583e+06	5.21629e+06	1.01024e+07	1.0449e+07	9.06628e+06	2.7363e+06	2.77244e+06	2.76579e+06	1.32653e+07	7.908e+06	5.12922e+06
Com_7209_neg	Poncirin	C28 H34 O14	594.196	9.12	593.189	No results	Full match	Full match	557232	540780	566267	1.01988e+06	964312	2.55983e+06	875315	914459	969557	1.06334e+06	7.05144e+06	905626
Com_5941_neg	LPG 18:3	C24 H43 O9 P	506.266	13.65	505.258	No results	Full match	No results	474630	455344	445274	9.44105e+06	4.61435e+06	2.71361e+06	1.31117e+06	4.77849e+06	8.52653e+06	1.16889e+07	6.96974e+06	3.78406e+06
Com_5906_neg	PMeOH (19:0-18:2)	C41 H77 O8 P	728.538	15.588	727.531	No results	Full match	No results	642326	597524	2.46597e+06	1.18488e+07	4.4807e+06	1.03335e+06	983665	949849	1.01303e+06	1.05561e+06	1.26753e+06	907796
Com_3031_neg	PA (14:0/18:2)	C35 H65 O8 P	644.443	15.86	643.436	No results	Full match	No results	3.13897e+06	2.08029e+07	1.71565e+07	1.56868e+07	4.15122e+07	4.31765e+06	3.28989e+06	2.97766e+06	4.77519e+06	990279	894363	1.59946e+06
Com_9497_neg	N-Sinapoylagmatine	C16 H24 N4 O4	336.179	9.492	335.172	No results	No results	Full match	612700	593036	585345	1.05408e+06	985001	1.20155e+06	951716	1.7542e+06	2.1574e+06	2.51709e+06	2.42587e+06	1.56638e+06
Com_8578_neg	PA (12:0/18:2)	C33 H61 O8 P	616.411	15.501	615.404	No results	Full match	No results	442482	1.90428e+06	1.16991e+06	2.13341e+06	3.8923e+06	713348	806799	691698	1.70372e+06	722456	901952	768710
Com_11704_neg	Arabidopyl ketoadipic acid	C15 H14 O9	338.064	6.819	373.033	No results	No results	Full match	81850.1	150961	145792	139470	120202	120251	180673	166691	355061	180464	150903	116831
Com_6037_neg	Prostaglandin D3	C20 H30 O5	332.2	12.004	331.192	Invalid mass	No results	No match	621627	579028	635448	1.12621e+07	8.04603e+06	4.80743e+06	888601	933640	876845	1.01927e+06	896281	876152
Com_7349_neg	Eriodictyol O-malonylhexoside	C24 H24 O14	536.116	9.624	535.109	No results	No results	Full match	641442	938757	2.42671e+06	3.28739e+06	1.26791e+06	1.54912e+06	1.217e+06	2.38607e+06	2.18013e+06	2.59032e+06	6.65168e+06	2.14951e+06
Com_11719_neg	1-Deoxynojirimycin	C6 H13 N O4	163.085	3.916	162.078	No results	No results	Full match	307992	93035.8	65840.9	176356	139325	144788	124013	122497	130828	143238	143370	119451
Com_3672_neg	Heteroclitin D	C27 H30 O8	482.194	7.646	481.187	No results	No results	Full match	516925	476427	522451	2.13791e+07	6.41183e+06	4.77247e+06	5.57279e+06	2.13282e+07	1.77585e+07	1.75022e+07	2.71596e+07	2.93874e+07
Com_4811_neg	13,14-dihydro-15-keto Prostaglandin E2	C20 H32 O5	388.2	11.195	387.192	Invalid mass	No results	No results	548879	525111	586394	1.76963e+07	1.27888e+07	1.18425e+07	810704	8.37998e+06	9.94705e+06	1.81116e+06	6.47958e+06	1.24633e+07
Com_7145_neg	Riboflavin-5'-monophosphate	C17 H21 N4 O9 P	456.106	8.853	455.099	No results	No results	Full match	2.58059e+06	1.84758e+06	1.1105e+06	899553	846410	5.5694e+06	2.18743e+06	1.13634e+06	854275	930430	7.27807e+06	795037
Com_2770_neg	Sinapoyl O-hexoside	C17 H22 O10	386.122	5.556	385.115	No results	No results	Full match	2.1122e+06	2.11883e+06	3.1761e+06	1.94742e+07	8.20259e+06	7.66297e+06	4.62035e+06	6.02834e+06	3.71388e+06	4.91743e+07	6.68479e+06	5.91323e+06
Com_3526_neg	Lumichrome	C12 H10 N4 O2	242.08	10.059	241.072	No results	No results	Full match	2.07124e+06	2.32326e+06	1.80859e+06	8.32788e+06	2.17537e+07	1.10549e+07	6.65822e+06	9.1199e+06	7.86047e+06	3.1944e+07	1.32317e+07	9.2917e+06
Com_747_neg	LPG 16:0	C22 H45 O9 P	484.281	14.059	483.274	No results	Full match	No results	4.97093e+06	3.83051e+06	6.17315e+06	2.18651e+08	7.5562e+07	6.3459e+07	3.85852e+07	2.12918e+08	3.80626e+08	3.88886e+07	1.18678e+08	6.13238e+07
Com_5358_neg	Sorbitan monopalmitate	C22 H42 O6	402.298	14.832	401.291	Full match	No results	No results	467060	442438	469636	7.69173e+06	5.92349e+06	7.54042e+06	719859	774030	1.59468e+06	2.17525e+06	4.03006e+06	1.44042e+07
Com_52_neg	PMeOH (16:0-18:2)	C38 H71 O8 P	686.49	16.365	685.482	No results	Full match	No results	3.55601e+08	4.38368e+09	9.5354e+09	6.87653e+07	5.05191e+07	1.64893e+07	4.41223e+07	8.18867e+06	3.88551e+07	4.05657e+06	1.81226e+06	6.15647e+07
Com_10530_neg	Olaquindox	C12 H13 N3 O4	263.09	6.937	262.083	No results	No results	Full match	87660.7	79946.1	94437.5	134253	110169	117545	122702	121223	118146	1.43892e+06	148564	163845
Com_1294_neg	Santacruzamate A	C15 H22 N2 O3	278.163	8.979	277.156	No results	No results	Full match	1.33838e+06	5.72271e+06	614575	1.63602e+08	1.0952e+08	9.91856e+07	1.41697e+07	1.06068e+07	1.215e+07	6.01613e+07	6.66935e+07	6.7234e+07
Com_1820_neg	Isoferulic Acid	C10 H10 O4	194.058	1.537	193.051	No results	No results	Full match	9.53452e+06	1.52756e+07	9.2374e+06	9.51828e+07	4.49382e+07	4.62219e+07	1.89747e+07	1.66174e+07	1.8414e+07	1.9943e+07	2.26462e+07	1.52756e+07
Com_4150_neg	PA (16:0/16:1)	C35 H67 O8 P	646.459	16.131	645.451	No results	Full match	No results	1.801e+06	1.90372e+07	2.37181e+07	8.91561e+06	1.9096e+07	5.16458e+06	4.15052e+06	1.7905e+06	3.58143e+06	1.22744e+06	1.45429e+06	3.75886e+06
Com_11584_neg	Sanguinarine	C20 H14 N O4	332.092	13.212	331.085	No results	No results	Full match	398169	272920	88219.7	106864	495008	329336	319936	502205	430136	542812	83304.9	318824
Com_1374_neg	4-Hydroxyphenylacetic acid	C8 H8 O3	152.048	6.463	151.04	No results	No results	Full match	1.45201e+07	1.37664e+07	1.50562e+07	1.51629e+08	6.95536e+07	9.11633e+07	2.07257e+07	2.32084e+07	2.36521e+07	5.03239e+07	2.68852e+07	2.32996e+07
Com_5051_neg	1a,1b-Dihomo prostaglandin F2α	C22 H38 O5	418.244	6.507	417.236	Invalid mass	No results	No results	863631	622451	717575	9.73627e+06	3.0604e+06	3.899e+06	1.92385e+06	1.96944e+06	2.06099e+06	1.61078e+07	5.5647e+06	4.06691e+06
Com_108_neg	LPA 18:2	C21 H39 O7 P	434.244	13.977	433.237	No results	Full match	No results	2.60083e+08	1.4513e+08	5.41549e+07	2.83529e+09	6.61749e+08	1.88205e+09	2.20511e+08	5.83391e+08	9.39048e+08	1.99807e+08	4.00987e+09	4.69237e+09
Com_2945_neg	LPA 17:2	C20 H37 O7 P	420.229	13.847	419.221	No results	Full match	No results	615610	537294	563534	4.37402e+07	1.04891e+07	2.64687e+07	1.77064e+06	3.16321e+06	3.27168e+06	1.05616e+06	1.62746e+07	1.46286e+07
Com_1355_neg	PEtOH (16:0-18:1)	C39 H75 O8 P	702.522	14.81	701.515	No results	Full match	No results	884400	807019	1.30099e+06	1.56736e+06	2.03116e+06	1.53888e+08	1.35558e+06	1.42553e+06	1.49471e+06	1.46014e+06	2.97039e+06	1.36937e+06
Com_484_neg	β-D-Glucopyranuronic acid	C6 H10 O7	194.043	1.425	193.036	Full match	Not the top hit	Full match	2.64238e+08	3.05906e+08	4.74046e+08	2.92831e+08	4.47566e+08	3.00827e+08	3.13461e+08	2.85903e+08	3.76672e+08	6.94858e+08	4.79046e+08	4.64548e+08
Com_1206_neg	Caffeic aldehyde	C9 H8 O3	164.048	3.362	163.041	No results	No results	Full match	2.5518e+07	2.85225e+07	3.13614e+07	1.59607e+08	1.60699e+08	1.83032e+08	3.75949e+07	4.42515e+07	5.89139e+07	7.3884e+07	6.18573e+07	4.55309e+07
Com_8401_neg	Ixoside	C16 H20 O11	388.1	6.744	387.093	No results	No results	Full match	1.05277e+06	2.70843e+06	2.04289e+06	4.21414e+06	1.56043e+06	1.89631e+06	1.3093e+06	2.49402e+06	2.25788e+06	1.1568e+06	2.00646e+06	1.09593e+06
Com_2333_neg	(±)11(12)-DiHET	C20 H34 O4	374.217	7.846	373.21	Invalid mass	No results	No results	975166	862364	1.02697e+06	5.23361e+07	6.41832e+07	3.0145e+07	1.39594e+07	5.91575e+06	6.28723e+06	2.13594e+07	1.2951e+07	7.6247e+06
Com_1536_neg	3-Hydroxyanthranilic acid	C7 H7 N O3	153.043	10.345	152.036	Full match	No results	Full match	5.00383e+06	5.45549e+06	6.07826e+06	1.23554e+08	6.26453e+07	6.2404e+07	7.83614e+06	2.40946e+07	2.82319e+07	1.88085e+07	4.20332e+07	3.97393e+07
Com_1671_neg	LPA 18:0	C21 H43 O7 P	438.275	14.574	437.268	No results	Full match	Full match	1.02526e+07	9.61323e+06	4.58177e+06	8.99867e+07	6.29009e+07	4.64918e+07	3.0046e+07	4.93175e+07	9.50276e+07	5.839e+06	5.72379e+07	1.09283e+08
Com_5003_neg	OxPI (16:0-18:2+2O)	C43 H79 O15 P	866.517	14.758	865.51	No results	Full match	No results	1.34807e+06	1.47693e+06	1.7326e+06	7.97006e+06	1.64654e+07	4.51642e+06	2.19422e+06	1.2479e+06	2.9608e+06	1.29776e+06	2.69601e+06	1.23539e+06
Com_2618_neg	5-(tert-butyl)-2-methyl-N-(5-methyl-3-isoxazolyl)-3-furamide	C14 H18 N2 O3	262.132	9.219	261.125	Full match	No results	Full match	755110	718904	737787	1.37865e+06	1.27989e+06	1.27703e+06	5.39042e+06	1.731e+07	1.75792e+07	5.34724e+07	4.29252e+07	4.45166e+07
Com_1491_neg	PEtOH (18:1-18:2)	C41 H75 O8 P	726.522	16.536	725.515	No results	Full match	No results	801103	959402	575404	4.34486e+07	1.3163e+08	992944	1.00015e+06	898984	7.18805e+06	896706	932554	798231
Com_7550_neg	LysoPC 16:1	C24 H48 N O7 P	493.318	14.701	492.311	No results	No results	Full match	457479	467825	464233	854264	837515	753055	676334	726571	2.24822e+06	6.14534e+06	1.60097e+06	745613
Com_4554_neg	PEtOH (18:3-18:3)	C41 H69 O8 P	720.475	15.68	719.467	No results	Full match	No results	378073	363749	496876	4.10315e+06	1.97064e+07	641993	596277	630230	2.63692e+06	639400	761458	561340
Com_11644_neg	Thymine	C5 H6 N2 O2	126.043	0.036	297.084	No results	No results	Full match	99696.4	135397	74490.5	71987.7	225486	247702	448613	99662.2	101738	295778	356949	284222
Com_19_neg	DL-β-Leucine	C6 H13 N O2	131.095	2.199	130.088	Full match	No results	Full match	7.56523e+09	9.57056e+09	1.13464e+10	39763650516	2.92535e+10	2.79274e+10	2.77833e+10	3.13398e+10	2.97133e+10	16674507261	2.61627e+10	2.66899e+10
Com_1789_neg	PA (18:3/18:3)	C39 H65 O8 P	692.444	15.555	691.436	No results	Full match	No results	1.38552e+07	9.81264e+07	6.06222e+07	3.28003e+07	7.60001e+07	1.39441e+07	6.97149e+06	4.76762e+06	6.47879e+06	3.13703e+06	2.89563e+06	3.50127e+06
Com_5434_neg	Limocitrin O-hexoside	C23 H24 O13	508.123	8.417	507.115	No results	No results	Full match	942277	636382	436812	2.74867e+06	735757	9.40148e+06	727314	749792	748949	1.01192e+06	1.39865e+07	749647
Com_5782_neg	Glutathione	C10 H17 N3 O6 S	307.082	8.168	306.075	No results	No results	Full match	1.76347e+06	1.95763e+06	5.13677e+06	2.28418e+06	2.02818e+06	1.9628e+06	1.23627e+07	9.48206e+06	1.01729e+07	3.31505e+06	8.50164e+06	3.7736e+06
Com_3013_neg	Palmatine	C21 H22 N O4	352.156	10.279	351.149	No results	No results	Full match	510505	470727	488652	882469	778047	775849	764743	786673	814494	4.21585e+07	849366	775059
Com_658_neg	O-Acetyl-L-homoserine	C6 H11 N O4	115.064	1.376	114.056	No results	Invalid mass	No match	3.62836e+07	3.86321e+07	7.81302e+07	4.11008e+07	8.52845e+07	7.22908e+07	1.05235e+08	2.8658e+08	3.55223e+08	5.22666e+07	4.69794e+08	2.61835e+08
Com_8179_neg	Quercetin-3-O-beta-glucopyranosyl-6'-acetate	C23 H22 O13	506.107	8.956	505.1	No results	Full match	No results	3.74708e+06	2.71662e+06	3.72851e+06	2.41763e+06	733887	1.19872e+06	1.83085e+06	3.84605e+06	3.78748e+06	2.72607e+06	4.64694e+06	3.7835e+06
Com_8987_neg	N-Methylnicotinamide	C7 H8 N2 O	136.063	8.081	317.125	No results	No results	Full match	245710	243730	245898	2.13268e+06	421964	779882	398567	439816	615646	801953	3.21172e+06	917037
Com_4885_neg	Tigloylgomisin H	C28 H36 O8	500.239	12.162	499.232	No results	No results	Full match	368708	244724	2.36182e+06	3.15605e+06	1.38173e+06	2.32706e+06	1.4025e+06	1.4278e+07	1.72441e+07	3.08509e+06	3.59332e+06	4.77447e+06
Com_6127_neg	methyl 7-hydroxy-4-oxo-8-propyl-4H-1-benzothiine-2-carboxylate	C14 H14 O4 S	296.07	0.574	295.062	Invalid mass	No results	No results	5.96469e+06	5.63524e+06	6.64699e+06	4.82655e+06	1.03505e+07	9.43424e+06	3.85227e+06	9.67879e+06	9.48832e+06	1.08877e+07	4.86139e+06	8.13247e+06
Com_3242_neg	PMeOH (20:0-18:3)	C42 H77 O8 P	740.538	15.445	739.53	No results	Full match	No results	2.62597e+06	382171	5.15387e+06	3.69831e+07	677822	678760	659570	641413	612712	683269	882250	622681
Com_6637_neg	Rhaponticin	C21 H24 O9	420.143	9.872	419.136	No results	Full match	Full match	5.2464e+06	2.44613e+06	1.87812e+06	729507	678721	700395	2.62278e+06	5.10148e+06	8.89661e+06	790909	3.3549e+06	648800
Com_1896_neg	LPC 16:0	C24 H50 N O7 P	541.339	14.765	540.332	No results	Invalid mass	No results	1.88997e+06	1.29533e+06	835265	1.09089e+07	1.90444e+07	9.42795e+06	8.57429e+06	5.50325e+07	9.00409e+07	933258	2.45123e+07	9.20946e+06
Com_8155_neg	DGDG (18:0/18:3)	C51 H90 O15	1002.65	16.021	1001.65	No results	Invalid mass	No results	1.08189e+06	243618	4.43445e+06	4.68964e+06	427511	1.54914e+06	381449	392064	386325	424782	448499	495610
Com_1618_neg	Cinobufagin	C26 H34 O6	442.236	10.808	441.229	No results	No results	Full match	883170	850121	872373	1.15079e+08	6.22395e+07	5.05989e+07	1.35796e+06	4.56948e+07	6.16476e+07	6.7146e+06	4.05617e+07	5.92285e+07
Com_9040_neg	Apigenin C-glucoside	C21 H20 O10	432.106	9.907	431.098	No results	No results	Full match	1.19318e+06	1.32496e+06	2.09193e+06	615297	549292	1.58148e+06	976069	993289	1.29952e+06	1.41597e+06	3.12311e+06	543864
Com_2663_neg	Corilagin	C27 H22 O18	634.082	6.603	633.075	No results	Full match	Full match	1.55241e+06	1.517e+06	1.6083e+06	3.21018e+06	2.70862e+06	2.80643e+06	2.57648e+06	2.75892e+06	2.86255e+06	4.87285e+06	5.20548e+07	2.74313e+06
Com_3140_neg	PMeOH (17:0-18:2)	C39 H73 O8 P	700.506	16.701	699.499	No results	Full match	No results	2.63874e+06	3.91723e+07	2.54307e+07	9.87947e+06	8.3101e+06	1.61617e+06	1.46818e+06	3.43795e+06	4.17752e+06	1.55412e+06	4.27165e+06	2.92538e+06
Com_2412_neg	Quercetin 3-alpha-L-arabinofuranoside (Avicularin)	C20 H18 O11	434.086	9.317	433.079	No results	No results	Full match	1.71673e+07	1.81493e+07	4.15613e+07	2.81445e+06	1.78132e+06	1.78434e+06	3.27302e+07	2.2869e+07	4.88555e+07	3.84947e+07	6.0793e+07	3.1188e+07
Com_1525_neg	PMeOH (18:2-20:3)	C42 H73 O8 P	736.506	16.152	735.499	No results	Full match	No results	607012	1.11238e+07	1.2523e+08	863607	875219	832061	770792	779895	763348	826685	916400	747927
Com_951_neg	2-Butoxyacetic acid	C6 H12 O3	132.079	3.653	131.072	Full match	No results	Full match	1.77696e+07	1.68637e+07	1.53909e+07	2.37944e+08	1.48958e+08	1.81622e+08	3.42941e+07	1.85768e+07	5.07328e+07	4.2192e+07	2.65621e+08	5.11595e+07
Com_10145_neg	Naringerin	C15 H12 O5	272.069	14.644	271.062	No results	No results	Full match	193957	203545	203479	509677	1.76761e+06	326841	281123	285775	352957	310975	588794	292738
Com_724_neg	14,15-Dehydrocrepenynic acid	C18 H28 O2	276.209	12.868	275.202	No results	No results	Full match	539416	610604	505351	4.01437e+08	1.73842e+08	1.83278e+08	1.28009e+06	6.42448e+07	1.0646e+08	1.62466e+07	8.68641e+07	5.69856e+07
Com_4294_neg	GlcADG (13:0-18:2)	C40 H70 O11	726.486	15.105	725.478	No results	Invalid mass	No results	6.27171e+06	2.21396e+07	9.01005e+06	655541	664687	638933	1.28862e+06	643166	2.63719e+06	658679	1.07828e+06	606130
Com_3598_neg	MGDG (2:0/18:3)	C29 H48 O10	602.332	14.125	601.325	No results	Invalid mass	No results	636230	608919	588820	3.85777e+06	1.24407e+06	3.75586e+06	906099	5.97145e+06	6.99033e+06	2.67516e+06	3.04087e+07	7.55669e+06
Com_6873_neg	1,2-Dipalmitoyl-sn-glycero-3-phosphate	C35 H69 O8 P	648.475	16.501	647.468	No results	Full match	No results	403883	1.19169e+06	1.21424e+06	3.20283e+06	8.17946e+06	742230	3.02481e+06	612570	5.53701e+06	801274	674135	5.51922e+06
Com_3494_neg	LPA 22:0	C25 H51 O7 P	494.338	15.225	493.331	No results	Full match	No results	694214	2.70351e+06	495799	1.26991e+07	3.25035e+07	1.75502e+06	1.21383e+06	1.03142e+06	1.73547e+06	969462	1.09546e+06	3.15539e+06
Com_559_neg	Hypoxanthine-9-beta-D-Arabinofuranoside	C10 H12 N4 O5	268.08	5.84	267.073	No results	No results	Full match	1.95224e+07	1.83416e+07	1.83905e+07	8.49137e+07	6.30563e+07	6.65451e+07	5.38316e+07	5.30179e+07	5.5636e+07	5.73684e+08	6.88339e+07	4.79614e+07
Com_7585_neg	Carnosic acid	C20 H28 O4	332.197	14.095	331.191	No results	No results	Full match	785992	726644	730334	6.01755e+06	5.03021e+06	6.05999e+06	1.10951e+06	1.49386e+06	4.41027e+06	1.98572e+06	3.31509e+06	5.80465e+06
Com_6656_neg	Vinblastine	C46 H58 N4 O9	810.417	16.144	809.411	No results	No results	Full match	502564	5.01825e+06	8.81652e+06	857395	868924	826076	765247	779067	738885	820739	909809	736943
Com_1430_neg	Malic acid	C4 H6 O5	134.017	16.999	133.01	No results	Invalid mass	No results	1.08338e+08	1.40919e+08	9.88381e+07	1.00605e+08	8.35645e+07	1.04067e+08	1.08688e+08	5.46036e+07	8.91885e+07	1.19448e+08	1.00232e+08	9.23676e+07
Com_1061_neg	PG (18:3/18:3)	C42 H71 O10 P	766.478	16.075	765.471	No results	Full match	No results	6.51246e+06	9.44437e+07	2.21468e+08	1.35121e+06	1.21097e+06	777646	1.46474e+06	718045	1.03009e+06	832218	853305	1.54129e+06
Com_3879_neg	FAHFA (3:0/16:2)	C19 H32 O4	324.231	9.958	323.223	No results	Full match	No results	583900	549737	606731	2.66591e+07	6.38633e+06	7.05101e+06	918276	2.51658e+06	2.96684e+06	1.35893e+06	1.76148e+06	2.19998e+06
Com_10708_neg	L-Homocystine	C8 H16 N2 O4 S2	268.055	15.921	267.048	No results	No results	Full match	361049	208730	227369	650068	1.29216e+06	1.25131e+06	1.00725e+06	1.10044e+06	480516	352643	395919	966553
Com_5822_neg	6-Paradol	C17 H26 O3	278.189	12.533	277.181	No results	No results	Full match	582133	540804	561043	1.21784e+07	9.04247e+06	8.04514e+06	844620	1.19148e+06	2.3399e+06	1.22517e+06	2.18543e+06	1.49019e+06
Com_6011_neg	LPI 18:3	C27 H47 O12 P	594.282	14.137	593.274	No results	Full match	No results	427066	396506	395242	1.11314e+07	8.65401e+06	1.13352e+07	608214	1.65474e+06	2.42396e+06	1.16604e+06	4.24868e+06	2.22797e+06
Com_9422_neg	Rhodionin	C21 H20 O11	448.099	9.64	493.097	No results	No results	Full match	696427	479536	496643	1.46775e+06	640751	776777	606793	1.10871e+06	1.51614e+06	2.0588e+06	2.60772e+06	1.01232e+06
Com_3231_neg	1,4-Cyclohexanedicarboxylic acid	C8 H12 O4	126.069	2.093	125.061	No results	Invalid mass	No results	4.37926e+06	3.94843e+06	4.35573e+06	4.46128e+06	6.08974e+06	5.7965e+06	4.86865e+06	6.21047e+06	4.62367e+06	3.71644e+07	4.29882e+06	5.2008e+06
Com_7579_neg	PA (17:2/18:3)	C38 H65 O8 P	680.444	15.624	679.437	No results	Full match	No results	677625	5.77047e+06	3.16897e+06	2.75223e+06	6.07797e+06	1.10789e+06	841304	888141	856279	912696	1.09857e+06	799985
Com_5107_neg	3-[2-(β-D-Glucopyranosyloxy)-4-methoxyphenyl]propanoic acid	C16 H22 O9	358.127	9.376	357.12	Full match	No results	Full match	1.32702e+06	1.43412e+06	1.97179e+06	1.5821e+07	8.99597e+06	1.08135e+07	2.47899e+06	9.32737e+06	8.87464e+06	5.60065e+06	1.22806e+07	3.72429e+06
Com_9185_neg	p-Aminocinnamic acid	C9 H9 N O2	163.064	12.008	162.056	No results	No results	Full match	650711	1.4937e+06	1.24106e+06	1.62552e+06	1.79419e+06	1.25946e+06	2.79018e+06	2.6343e+06	2.2097e+06	2.63981e+06	2.92289e+06	2.35562e+06
Com_3603_neg	Cyanidin-3-O-glucoside	C21 H21 Cl O11	484.078	9.652	483.07	No results	No results	Full match	3.37133e+06	2.98472e+06	1.42597e+07	2.20507e+07	3.40624e+06	9.48212e+06	8.13581e+06	1.36013e+07	2.61101e+07	1.64772e+07	3.03534e+07	1.30307e+07
Com_461_neg	Nebularine	C10 H12 N4 O4	252.085	1.394	251.078	No results	No results	Full match	1.41926e+08	1.7036e+08	1.21693e+08	5.81076e+08	4.76705e+08	5.79538e+08	7.18543e+08	3.1189e+08	4.04504e+08	1.41692e+08	4.45753e+08	2.33252e+08
Com_6927_neg	Cynaropicrin	C19 H22 O6	392.149	5.311	391.142	Invalid mass	No results	No results	197690	179619	191122	432747	7.98186e+06	395531	461744	599158	415020	421863	378475	341745
Com_7466_neg	Kaempferide	C16 H12 O6	300.064	8.857	299.057	No results	No results	Full match	456986	648803	3.15702e+06	585262	553063	562770	882969	4.39984e+06	6.35331e+06	607963	1.17691e+06	514276
Com_2890_neg	Sibiricose A6	C23 H32 O15	548.178	1.43	547.17	No results	Invalid mass	No results	3.24054e+07	4.54465e+07	3.48599e+07	5.86745e+06	1.57591e+07	1.8927e+07	2.55974e+07	2.15017e+07	3.30525e+07	1.39613e+07	1.78039e+07	2.42535e+07
Com_1885_neg	LPE 20:3	C25 H46 N O7 P	503.302	14.477	502.294	No results	Full match	No results	450751	415962	454867	9.09017e+07	1.78335e+07	1.50457e+07	672757	3.73164e+06	1.10715e+07	5.77389e+06	6.89564e+06	8.36118e+06
Com_8529_neg	Dihydrokaempferol	C15 H12 O6	288.064	10.497	287.057	No results	No results	Full match	1.41242e+06	1.1818e+06	1.7793e+06	3.04771e+06	2.12567e+06	1.66108e+06	2.91084e+06	3.97908e+06	3.16979e+06	2.78962e+06	3.1162e+06	3.25783e+06
Com_2669_neg	PEtOH (18:0-18:2)	C41 H77 O8 P	728.537	15.116	727.53	No results	Full match	No results	1.29013e+06	1.18316e+06	1.22392e+06	2.64139e+06	1.26669e+07	5.19099e+07	1.9896e+06	1.98661e+06	1.95691e+06	2.14189e+06	3.41171e+06	1.91979e+06
Com_2647_neg	PG (18:1/18:3)	C42 H75 O10 P	770.509	14.469	769.502	No results	Full match	No results	1.62132e+06	3.15466e+06	5.25372e+07	8.61217e+06	6.02885e+06	5.92738e+06	2.32577e+06	2.47048e+06	3.02923e+06	3.13693e+06	5.04326e+06	2.7632e+06
Com_414_neg	PA (16:0/18:2)	C37 H69 O8 P	672.475	16.251	671.467	No results	Full match	No results	1.08326e+08	4.62481e+08	2.96189e+08	3.43333e+08	8.3738e+08	1.55309e+08	1.21996e+08	7.75123e+07	1.31514e+08	5.64804e+07	5.26668e+07	6.67602e+07
Com_1478_neg	LPA 14:0	C17 H35 O7 P	382.211	13.769	381.203	No results	Full match	No results	434014	381794	372990	1.33473e+08	8.98476e+06	3.92952e+07	718221	602687	5.09932e+06	647934	7.36915e+07	5.89924e+07
Com_4199_neg	Flavin adenine dinucleotide (FAD)	C27 H33 N9 O15 P2	392.58	6.952	391.573	Invalid mass	Invalid mass	No results	1.34914e+06	1.13888e+06	1.3326e+06	1.88456e+06	1.44597e+06	1.36614e+06	2.84406e+06	3.21989e+06	2.88757e+06	2.32167e+07	2.5484e+06	2.3989e+06
Com_5664_neg	Apigenin C-pentoside	C20 H18 O9	402.097	7.791	401.089	No results	No results	Full match	1.12426e+07	1.24096e+07	1.29507e+07	2.2242e+06	1.5272e+06	7.22269e+06	1.25631e+07	7.87267e+06	3.22734e+06	1.30238e+06	8.81971e+06	1.12601e+06
Com_730_neg	PA (16:0/18:3)	C37 H67 O8 P	670.459	15.975	669.451	No results	Full match	No results	5.78099e+07	2.94619e+08	3.48083e+08	2.35276e+08	3.94526e+08	8.33229e+07	5.25237e+07	3.74841e+07	5.46558e+07	2.32599e+07	2.144e+07	3.44585e+07
Com_6339_neg	LPC 12:0	C20 H42 N O7 P	499.292	13.614	498.285	No results	Invalid mass	No results	508164	526779	499534	6.04522e+06	3.26665e+06	4.31684e+06	1.43303e+06	9.43878e+06	1.00076e+07	2.9778e+06	6.71409e+06	4.00517e+06
Com_10811_neg	Quinolinic acid	C7 H5 N O4	167.023	10.4	166.015	No results	No results	Full match	580682	381884	596034	458325	659413	573909	1.09234e+06	916734	702548	808486	812817	1.21515e+06
Com_244_neg	trans-Citridic acid	C6 H6 O6	174.017	1.564	173.01	No results	No results	Full match	1.39552e+08	8.40666e+07	1.56529e+08	4.86955e+08	2.85507e+08	2.35511e+08	1.43824e+08	1.0353e+08	1.00531e+08	1.77534e+09	1.25823e+08	7.76081e+07
Com_1682_neg	Triethyl citrate	C12 H20 O7	276.121	8.416	275.114	No results	No results	Full match	556058	535591	538240	1.06854e+06	906601	929975	896197	923895	922856	1.08648e+08	3.19462e+06	1.08174e+07
Com_2608_neg	2-Methylpentanedioic acid	C6 H10 O4	146.058	1.229	145.051	No results	No results	Full match	2.646e+07	3.17091e+07	2.6794e+07	2.43014e+07	4.02672e+07	3.71904e+07	3.64676e+07	4.1806e+07	5.0111e+07	5.36263e+07	5.18009e+07	4.19677e+07
Com_5380_neg	Taurochenodeoxycholic Acid (sodium salt)	C26 H45 N O6 S	499.297	11.796	498.29	Full match	No results	Full match	1.25222e+06	1.86691e+06	3.31796e+06	1.42298e+07	4.98044e+06	6.06454e+06	1.18957e+06	5.06114e+06	7.03136e+06	4.2597e+06	4.70232e+06	3.33967e+06
Com_655_neg	Vitamin C	C6 H8 O6	176.033	1.398	175.025	No results	No results	Full match	4.06794e+08	2.41933e+08	3.74714e+08	3.65915e+08	4.05113e+08	4.7321e+08	3.60537e+08	3.18084e+08	3.21198e+08	2.39174e+08	3.42332e+08	3.21497e+08
Com_4742_neg	17(S)-HpDHA	C22 H32 O4	720.46	14.468	719.453	Invalid mass	No results	No results	1.52556e+06	2.30901e+06	788249	4.99825e+06	4.1203e+06	3.48879e+06	3.59056e+06	2.54609e+06	6.20099e+06	1.51075e+06	1.3021e+07	1.82148e+07
Com_358_neg	D-Glucono-1,5-lactone	C6 H10 O6	238.069	14.377	237.062	No results	Invalid mass	No match	4.14557e+07	3.43736e+07	3.04836e+07	3.9154e+07	3.35193e+07	3.46246e+07	3.6827e+07	3.36779e+07	3.16405e+07	2.58509e+08	1.02923e+09	1.07988e+08
Com_1508_neg	Prostaglandin F1β	C20 H36 O5	392.234	14.279	391.226	Invalid mass	No results	No results	550256	1.40074e+06	590868	9.12159e+06	9.7229e+06	6.64263e+06	1.68685e+07	6.99449e+07	1.27563e+08	703608	1.0714e+08	7.02828e+07
Com_5251_neg	Prim-O-glucosylcimifugin	C22 H28 O11	514.164	10.129	513.156	No results	Invalid mass	No results	517378	459625	511895	898712	3.44595e+06	802890	767871	809774	850529	1.49225e+07	855213	921741
Com_969_neg	Lipoxin B4	C20 H32 O5	352.224	11.19	351.216	Full match	No results	No results	2.14227e+06	2.44311e+06	3.15076e+06	2.56225e+08	1.33725e+08	1.20917e+08	4.34936e+06	7.83641e+07	6.02277e+07	7.29863e+07	5.70844e+07	8.85606e+07
Com_2847_neg	1-Methylguanosine	C11 H15 N5 O5	297.108	1.946	296.1	No results	No results	Full match	2.87001e+06	2.24039e+06	3.52622e+06	4.68995e+07	1.46466e+07	1.51224e+07	6.02705e+06	3.42996e+06	3.70437e+06	5.43255e+06	8.82043e+06	6.51112e+06
Com_1844_neg	(5ξ,9ξ)-17-Hydroxykaur-15-en-19-oic acid	C20 H30 O3	318.22	13.263	317.212	Full match	No results	No results	1.34153e+06	1.58483e+06	1.35559e+06	9.32961e+07	6.67963e+07	7.41573e+07	1.68085e+06	1.67545e+07	2.18147e+07	1.98151e+06	1.23555e+07	1.00431e+07
Com_145_neg	3-amino-1H-pyrazolo[4,3-c]pyridine-4,6-diol	C6 H6 N4 O2	166.048	1.44	165.041	Invalid mass	No results	No match	1.71598e+09	1.49187e+09	2.14857e+09	1.33079e+09	1.64657e+09	1.11117e+09	2.27863e+09	2.66694e+09	3.29727e+09	4.77518e+08	2.26943e+09	2.77349e+09
Com_1106_neg	2-Hydroxy-1-(4-methoxyphenyl)propyl hexopyranoside	C16 H24 O8	344.148	9.082	343.141	Full match	No results	No results	5.90963e+06	4.71382e+06	5.45381e+06	4.05548e+07	2.4239e+07	3.071e+07	3.24612e+07	2.8217e+07	2.94198e+07	2.06465e+08	9.55414e+07	1.03109e+08
Com_4726_neg	PS (16:0/18:2)	C40 H74 N O10 P	759.507	16.175	758.5	No results	Full match	No results	1.64263e+06	1.83058e+07	1.59807e+07	1.5301e+06	5.45051e+06	994901	921724	932526	942435	988473	1.09575e+06	953958
Com_646_neg	LPC 20:3	C28 H52 N O7 P	605.371	14.557	604.363	No results	Invalid mass	No results	675469	711071	776544	4.78583e+08	1.07487e+08	9.8032e+07	968951	1.70881e+07	4.81823e+07	2.63398e+07	2.35294e+07	4.92075e+07
Com_9290_neg	N-(2,5-dichlorobenzyl)-5-ethyl-1H-indole-2-carboxamide	C18 H16 Cl2 N2 O	346.068	10.285	345.061	Invalid mass	No results	No match	1.17227e+06	1.00342e+06	1.31219e+06	1.57833e+06	2.39841e+06	1.70826e+06	2.49172e+06	2.77245e+06	2.46297e+06	1.8973e+06	2.57914e+06	2.06873e+06
Com_1687_neg	Arachidic acid	C20 H40 O2	312.303	15.326	311.296	Full match	No results	Full match	1.30553e+07	2.02615e+07	2.49542e+07	5.28549e+07	1.07868e+08	1.44592e+07	1.40856e+07	1.07049e+07	1.47693e+07	9.84324e+06	1.09786e+07	1.57419e+07
Com_464_neg	4-oxo-4,5,6,7-tetrahydrobenzo[b]furan-3-carboxylic acid	C9 H8 O4	180.043	2.502	179.036	Invalid mass	No results	No results	1.51099e+07	1.48582e+07	2.01114e+07	7.14031e+08	3.27232e+08	3.64496e+08	2.58641e+07	2.46681e+07	3.58448e+07	9.16602e+07	3.89166e+07	5.75063e+07
Com_1209_neg	7beta-Hydroxylathyrol	C20 H30 O5	350.21	11.405	349.203	No results	No results	Full match	645825	583737	604396	1.81803e+08	5.17144e+07	5.46451e+07	942125	1.97598e+07	4.09414e+07	7.10218e+06	2.99735e+07	4.94059e+07
Com_5283_neg	PEtOH (18:0-18:1)	C41 H79 O8 P	730.553	15.922	729.546	No results	Full match	No results	569523	608141	684184	908117	930683	1.47622e+07	855753	900235	862218	960758	1.04268e+06	846644
Com_93_neg	16-Hydroxyhexadecanoic acid	C16 H32 O3	272.236	14.026	271.228	Full match	No results	No results	8.93104e+07	8.88345e+07	9.77602e+07	5.4466e+09	4.16774e+09	4.24111e+09	1.04855e+08	1.06138e+09	1.02637e+09	3.95074e+08	8.51129e+08	1.4108e+09
Com_10160_neg	4'-Hydroxypropiophenone	C9 H10 O2	150.068	12.459	149.061	No results	No results	Full match	897735	620983	982515	1.55255e+06	1.21755e+06	1.13833e+06	1.343e+06	1.53828e+06	1.44523e+06	1.60598e+06	1.75094e+06	1.31825e+06
Com_119_neg	3-benzyl-1-butyl-4-hydroxy-1,2-dihydroquinolin-2-one	C20 H21 N O2	308.163	11.601	307.155	Invalid mass	No results	No results	871124	836708	829684	1.38016e+06	1.30234e+06	1.25647e+06	1.25839e+06	1.32247e+06	1.38473e+06	4.31215e+09	3.05646e+06	1.13052e+07
Com_3820_neg	L-Cysteine-glutathione gisulfide	C13 H22 N4 O8 S2	426.088	10.321	425.081	No results	No results	Full match	981065	1.22665e+06	2.74714e+07	3.8048e+06	1.67248e+06	2.38277e+06	2.69385e+06	715315	751988	8.38524e+06	5.9937e+06	3.75607e+06
Com_488_neg	PEtOH (16:0-18:2)	C39 H73 O8 P	700.506	16.429	699.498	No results	Full match	No results	2.38315e+06	5.4297e+06	2.37253e+06	1.51366e+08	6.87914e+08	7.07434e+06	3.54224e+06	865679	3.44682e+07	819270	889432	1.13812e+06
Com_5799_neg	GlcADG (16:1-19:1)	C44 H78 O11	782.557	16.313	781.55	No results	Full match	No results	1.16258e+07	7.03372e+06	4.72185e+06	5.44602e+06	6.28696e+06	1.05075e+07	1.11806e+07	1.07223e+07	1.06946e+07	5.61738e+06	1.23022e+07	1.12685e+07
Com_3398_neg	PA (4:0/12:0)	C19 H37 O8 P	424.224	13.657	423.216	No results	Full match	No results	931835	786298	812208	3.39397e+07	5.11893e+06	1.11705e+07	1.63148e+06	2.90976e+06	4.36328e+06	927342	1.1266e+07	1.30682e+07
Com_4635_neg	DGDG (18:2/18:3)	C51 H86 O15	998.621	16.675	997.613	No results	Invalid mass	No results	739043	1.90232e+07	1.49596e+07	1.60929e+06	5.88345e+06	1.19161e+06	1.14498e+06	1.12992e+06	1.11569e+06	1.19733e+06	1.22215e+06	1.07717e+06
Com_6903_neg	GlcADG (18:3-18:3)	C45 H72 O11	788.51	15.312	787.503	No results	Full match	No results	417801	8.07646e+06	1.84495e+06	680536	912132	668825	651918	638713	646418	680299	949678	622163
Com_6355_neg	PS (16:0/18:3)	C40 H72 N O10 P	757.492	15.912	756.485	No results	Full match	No results	1.16524e+06	9.94423e+06	6.95342e+06	1.42313e+06	3.78904e+06	952206	888880	893877	890831	992641	1.07728e+06	874740
Com_1181_neg	6β-Naloxol	C19 H23 N O4	329.159	6.141	328.152	Invalid mass	No results	No results	643261	592814	700068	1.88064e+08	6.68929e+07	5.71332e+07	2.79281e+06	1.12464e+07	1.28484e+07	5.19503e+06	3.08372e+06	3.00096e+06
Com_997_neg	13,14-Dihydro-15-keto Prostaglandin J2	C20 H30 O4	316.204	13.474	315.197	Invalid mass	No results	No match	1.43919e+06	1.49292e+06	1.53e+06	4.47064e+06	1.15145e+07	9.4893e+06	2.99186e+06	5.17805e+06	4.97607e+06	2.46918e+08	2.64826e+06	3.92864e+06
Com_3235_neg	Tabersonine	C21 H24 N2 O2	336.184	14.101	335.176	No results	No results	Full match	527941	548437	490556	2.21186e+07	3.71201e+07	1.19876e+07	832734	8.1788e+06	1.21199e+07	4.73046e+06	1.27155e+07	1.48045e+07
Com_4743_neg	Prostaglandin A1 ethyl ester	C22 H36 O4	364.26	14.821	363.252	Full match	No results	No results	779688	1.65097e+06	882349	1.82087e+07	1.05619e+07	6.71347e+06	972363	1.73348e+06	5.42131e+06	3.60844e+06	1.08283e+07	1.46295e+07
Com_8519_neg	Pseudoginsenoside-RT5	C36 H62 O10	654.435	13.527	653.428	No results	No results	Full match	582200	536398	534876	3.99118e+06	1.90291e+06	868813	837550	844290	1.86613e+06	1.08289e+06	1.11538e+06	796080
Com_4336_neg	(±)9(10)-EpOME	C18 H32 O3	342.238	12.547	341.231	Invalid mass	No results	No results	492878	466320	475021	2.16925e+07	1.33937e+07	1.04966e+07	715120	2.79167e+06	4.80602e+06	1.03732e+06	7.07444e+06	8.78522e+06
Com_1142_neg	Docosanoic Acid	C22 H44 O2	340.335	15.756	339.327	Full match	No results	Full match	8.84619e+06	1.10043e+07	1.26691e+07	6.44623e+07	1.99697e+08	8.05889e+06	8.21373e+06	6.53698e+06	8.38388e+06	7.83326e+06	5.56837e+06	8.47129e+06
Com_2636_neg	2-Deoxy-D-galactose	C6 H12 O5	164.069	1.286	163.062	No results	No results	Full match	1.3709e+07	1.70057e+07	1.67273e+07	1.26584e+07	1.76664e+07	1.78998e+07	3.35927e+07	5.29274e+07	3.55668e+07	2.19956e+07	3.6812e+07	4.16935e+07
Com_5411_neg	11-deoxy Corticosterone	C21 H30 O3	376.223	11.065	375.216	Invalid mass	No results	No results	587849	581310	568554	1.40764e+07	3.80011e+06	1.3867e+06	918884	907983	1.30544e+06	1.01163e+06	1.62337e+06	5.78578e+06
Com_113_neg	D-Xylulose	C5 H10 O5	150.053	1.328	149.046	No results	No results	Full match	1.62388e+09	1.5771e+09	3.33037e+09	5.41382e+08	9.96766e+08	1.01473e+09	3.13123e+09	3300285637	3.34551e+09	2.80841e+08	3.63351e+09	4.44438e+09
Com_1808_neg	PMeOH (16:1-18:3)	C38 H67 O8 P	682.459	15.789	681.452	No results	Full match	No results	2.87609e+06	6.15398e+07	9.67344e+07	5.27694e+06	4.15225e+06	739411	888587	759950	725253	787082	904048	710906
Com_1120_neg	PE (16:0/18:2)	C39 H74 N O8 P	715.517	16.182	714.51	No results	Full match	No results	9.70724e+07	4.76717e+06	1.88693e+07	2.03874e+08	1.04738e+07	7.30559e+07	5.10656e+06	2.22125e+06	1.12075e+06	1.1755e+06	1.30307e+06	9.07929e+07
Com_8344_neg	Hydroxytyrosol	C8 H10 O3	154.063	1.76	153.056	No results	No results	Full match	761645	1.31926e+06	948266	2.16531e+06	2.21899e+06	1.55435e+06	2.3284e+06	2.10751e+06	2.3694e+06	2.43017e+06	4.30839e+06	2.69389e+06
Com_5884_neg	Calcitriol	C27 H44 O3	416.33	13.864	415.323	Full match	No results	Full match	1.72104e+06	1.25089e+06	4.27302e+06	1.19109e+07	1.11725e+07	4.02362e+06	3.13886e+06	4.33321e+06	6.0102e+06	1.50649e+06	3.84739e+06	2.77153e+06
Com_6167_neg	Vincamine	C21 H26 N2 O3	354.195	13.215	353.187	No results	No results	Full match	548622	523585	525168	1.06949e+07	4.97192e+06	4.45308e+06	821692	2.65358e+06	3.60587e+06	1.59247e+06	827627	2.63212e+06
Com_64_neg	4-Oxoproline	C5 H7 N O3	147.053	1.723	128.036	Invalid mass	Invalid mass	No match	2.0573e+09	1.39905e+09	1.25173e+09	5.98986e+09	7.62967e+09	5.75628e+09	3.63909e+09	4.35686e+09	2.67617e+09	2.82185e+09	3.76743e+09	4.66705e+09
Com_386_neg	(+/-)19(20)-DiHDPA	C22 H34 O4	362.244	14.367	361.237	Full match	No results	No results	1.78093e+07	2.02374e+07	2.01758e+07	5.9617e+08	7.82607e+08	9.03944e+08	3.55379e+07	1.08087e+08	3.07685e+08	1.71879e+08	1.61915e+08	2.49452e+08
Com_4215_neg	N-(2-Hydroxyethyl)iminodiacetic acid	C6 H11 N O5	177.064	1.368	176.057	No results	No results	Full match	1.80318e+07	1.60298e+07	1.81077e+07	9.2765e+06	2.28269e+07	1.70586e+07	1.7083e+07	2.30147e+07	2.24809e+07	1.10542e+07	1.81475e+07	2.14853e+07
Com_3582_neg	Protectin D1	C22 H32 O4	360.228	12.6	359.221	Full match	No results	No results	1.36243e+06	1.22747e+06	1.26258e+06	3.07182e+07	1.58932e+07	1.08773e+07	2.01278e+06	7.1302e+06	8.44589e+06	3.607e+06	7.15712e+06	1.43701e+07
Com_6316_neg	PE (18:1/18:2)	C41 H76 N O8 P	741.533	16.373	740.526	No results	Full match	No results	6.12858e+06	946351	1.27223e+06	6.14295e+06	1.04599e+06	1.00631e+07	967075	981405	993404	1.02406e+06	1.10991e+06	3.63461e+06
Com_9325_neg	1,3-diphenyl-1H-pyrazole-4-carbaldehyde oxime	C16 H13 N3 O	217.096	13.833	216.089	Invalid mass	No results	No results	1.61285e+06	2.38736e+06	1.66446e+06	2.2261e+06	1.83109e+06	1.82006e+06	2.39923e+06	2.72624e+06	2.22285e+06	2.53894e+06	2.5505e+06	2.04925e+06
Com_1841_neg	Theobromine	C7 H8 N4 O2	180.064	13.707	179.058	No results	No results	Full match	3.99329e+07	3.24422e+07	3.97408e+07	9.35939e+07	8.80115e+07	7.98956e+07	6.80898e+07	7.74238e+07	6.70344e+07	5.72681e+07	6.32968e+07	5.5688e+07
Com_3241_neg	MGDG (18:2/18:3)	C45 H76 O10	836.568	14.982	835.56	No results	Invalid mass	No results	1.12867e+07	766386	3.6987e+07	2.23126e+07	1.27246e+06	7.62178e+06	1.12939e+06	1.13415e+06	1.14062e+06	1.21182e+06	2.19595e+06	6.70824e+06
Com_11140_neg	3-(1-cyano-1,2-dihydroisoquinolin-2-yl)-3-oxopropyl propionate	C16 H16 N2 O3	284.111	10.492	283.104	Invalid mass	No results	No results	214116	182802	187672	336045	294010	307427	695730	306310	487145	972073	427713	451935
Com_1667_neg	PMeOH (20:0-18:2)	C42 H79 O8 P	742.554	16.041	741.546	No results	Full match	No results	2.4345e+07	2.23407e+06	3.09951e+07	1.09936e+08	947734	904670	895818	852774	840290	923938	992687	2.81982e+07
Com_2108_neg	PMeOH (18:2-18:3)	C40 H69 O8 P	708.472	16.37	753.469	No results	Full match	No results	8.06777e+06	5.97228e+07	7.55495e+07	2.01427e+07	6.37404e+07	1.01675e+07	1.1023e+07	6.79879e+06	1.15173e+07	3.13128e+06	3.3727e+06	3.15522e+06
Com_3740_neg	N4-Acetylsulfamethoxazole	C12 H13 N3 O4 S	295.063	10.027	294.056	Full match	No results	No results	762962	705654	1.07752e+06	2.34551e+06	2.05859e+06	1.79209e+06	1.13763e+06	1.81862e+06	1.39329e+06	2.84979e+07	1.90429e+06	2.52866e+06
Com_9318_neg	Hippuric Acid	C9 H9 N O3	179.059	4.066	178.052	No results	No results	Full match	498465	623060	779932	533391	916502	793326	1.6973e+06	1.81975e+06	2.04169e+06	2.18315e+06	2.32391e+06	2.73199e+06
Com_9260_neg	Protobioside	C45 H74 O18	902.49	14.181	901.482	No results	No results	Full match	2.82058e+06	2.75412e+06	910985	2.3237e+06	1.85258e+06	1.57139e+06	909584	1.03826e+06	1.12042e+06	1.27178e+06	1.21926e+06	1.29978e+06
Com_834_neg	9-(3-O-Methylpentofuranosyl)-1,9-dihydro-6H-purin-6-one	C11 H14 N4 O5	282.095	1.232	281.088	Full match	No results	No results	2.21279e+08	2.80624e+08	5.77677e+07	2.04852e+07	6.93989e+07	9.2976e+07	1.6867e+07	1.46645e+07	1.86003e+07	1.91466e+07	1.90704e+07	3.23284e+08
Com_4681_neg	LPC 15:1	C23 H46 N O7 P	539.324	14.253	538.316	No results	Invalid mass	No results	642358	622584	625344	3.47252e+06	4.86422e+06	4.40015e+06	3.87502e+06	1.86745e+07	1.34782e+07	4.06646e+06	6.16288e+06	2.86739e+06
Com_6031_neg	DGDG (18:1/18:3)	C51 H88 O15	1000.64	15.093	999.629	No results	Invalid mass	No results	2.9825e+06	716996	1.12811e+07	8.79796e+06	1.25655e+06	6.54318e+06	1.18109e+06	1.20389e+06	1.18589e+06	1.26297e+06	2.04779e+06	2.78123e+06
Com_1655_neg	PE (16:0/18:3)	C39 H72 N O8 P	713.502	15.47	712.494	No results	Full match	No results	3.60048e+07	578423	9.84017e+06	1.11774e+08	1.43402e+07	2.87833e+07	998271	970790	1.00323e+06	1.04112e+06	1.3353e+06	3.6798e+07
Com_117_neg	PMeOH (16:0-18:3)	C38 H69 O8 P	684.474	16.078	683.467	No results	Full match	No results	1.32158e+08	1.90977e+09	4.40528e+09	3.25363e+07	1.91523e+07	7.27878e+06	2.73879e+07	3.50201e+06	1.7857e+07	2.07635e+06	1.46869e+06	2.14722e+07
Com_1566_neg	Methyl linolenate	C19 H32 O2	292.241	14.52	291.234	No results	No results	Full match	789027	830615	907095	1.20877e+08	5.10903e+07	4.5617e+07	1.46825e+06	1.06564e+07	2.28425e+07	1.57919e+07	6.49781e+07	6.19413e+07
Com_2473_neg	FAHFA (19:1/2:0)	C21 H38 O4	354.278	14.813	353.27	No results	Full match	Full match	1.14098e+06	1.03132e+06	1.10467e+06	5.8389e+07	2.29246e+07	1.29737e+07	1.69397e+06	3.86167e+06	1.09658e+07	3.81087e+06	2.60967e+07	3.06247e+07
Com_10317_neg	D-Mannitol 1-phosphate	C6 H15 O9 P	108.02	0.562	261.037	Invalid mass	No results	No results	308626	956804	500596	273109	1.1694e+06	1.35354e+06	746178	1.61786e+06	602502	826823	1.09118e+06	853749
Com_1558_neg	LPI 14:0	C23 H45 O12 P	544.266	13.667	543.259	No results	Full match	No results	822784	574738	562029	1.21431e+08	7.08573e+07	8.92335e+07	1.22891e+06	7.60865e+06	1.11307e+07	1.18011e+07	4.60273e+07	2.16752e+07
Com_2309_neg	LPA 20:4	C23 H39 O7 P	458.242	14.277	457.234	No results	Full match	No results	1.97325e+06	1.86705e+06	1.97936e+06	5.29203e+07	1.49741e+07	3.87212e+07	4.0529e+06	5.07765e+06	9.24387e+06	3.66813e+06	3.67679e+07	6.56714e+07
Com_3115_neg	PG (16:0/18:2)	C40 H75 O10 P	746.512	16.167	745.505	No results	Full match	No results	1.01114e+06	3.51002e+07	4.00145e+07	3.07012e+06	1.24886e+07	797170	738537	747192	851302	792020	877973	716564
Com_107_neg	Elaidic acid	C18 H34 O2	282.256	14.639	281.249	Full match	No results	Full match	3.90687e+08	5.48331e+08	6.78167e+08	3.8573e+09	4.7104e+09	2.35524e+09	5.31605e+08	6.36019e+08	2305873816	1.51353e+09	7.19872e+08	1.70402e+09
Com_440_neg	Sucrose	C12 H22 O11	342.114	12.464	341.107	Invalid mass	No results	No results	1.07995e+06	687730	1.10194e+06	6.92909e+06	5.64834e+06	4.32755e+06	3.385e+06	3.39994e+06	2.30168e+06	7.5916e+08	3.06385e+06	1.78368e+06
Com_3109_neg	LPG 18:0	C24 H49 O9 P	512.313	14.507	511.305	No results	Full match	No results	488690	508802	555686	1.73049e+07	2.40432e+07	1.13727e+07	2.30605e+06	1.50565e+07	4.01294e+07	768654	2.06508e+07	4.80958e+06
Com_2050_neg	LPI 15:0	C24 H47 O12 P	558.282	13.902	557.274	No results	Full match	No results	562033	528132	543184	7.89009e+07	3.69196e+07	7.50903e+07	1.66505e+06	2.15706e+06	4.32969e+06	6.4989e+06	2.94004e+07	1.54285e+07
Com_2200_neg	2-Ethyl-3-hydroxy-4H-pyran-4-one	C7 H8 O3	140.048	11.431	139.041	No results	No results	Full match	4.556e+06	4.00901e+06	4.53732e+06	7.7589e+06	7.3913e+06	7.99485e+06	1.07145e+07	1.0098e+07	1.02988e+07	7.04378e+07	1.12814e+07	1.22702e+07
Com_1979_neg	PMeOH (18:0-18:1)	C40 H77 O8 P	716.538	15.78	715.531	No results	Full match	No results	3.53407e+07	8.01416e+06	8.38782e+07	4.26509e+07	1.01851e+06	970470	953787	980432	935668	1.01544e+06	1.15895e+06	2.68481e+07
Com_10907_neg	Glucosamine	C6 H13 N O5	179.08	8.767	178.073	No results	No results	Full match	517920	622343	664829	553670	470456	459540	435238	834071	672039	832882	753806	1.13194e+06
Com_327_neg	DL-threitol	C4 H10 O4	122.058	1.703	121.051	No results	No results	Full match	2.48561e+07	2.98004e+07	2.17179e+07	3.92297e+07	4.89134e+07	4.75756e+07	4.81404e+07	9.04507e+07	8.98202e+07	1.16226e+09	1.44367e+08	9.45311e+07
Com_2723_neg	4-((5-(4-Nitrophenyl)oxazol-2-yl)amino)benzonitrile	C16 H10 N4 O3	306.075	7.019	305.067	Full match	No match	No match	3.95227e+07	5.0651e+07	4.33132e+07	1.39739e+07	1.31734e+07	2.41044e+07	1.04479e+07	1.35035e+07	9.14913e+06	5.51726e+06	3.18708e+07	3.20764e+06
Com_10286_neg	Quinone	C6 H4 O2	108.021	10.795	107.014	No results	No results	Full match	315020	621667	577412	392858	646532	534886	605035	575589	489746	1.64585e+06	482664	527703
Com_10238_neg	L-5-Hydroxytryptophan	C11 H12 N2 O3	220.084	10.467	219.078	No results	No results	Full match	624077	712747	1.05228e+06	1.07195e+06	927046	914890	1.6892e+06	1.14877e+06	1.30577e+06	1.47931e+06	1.37657e+06	1.61953e+06
Com_2489_neg	PC (18:2/18:3)	C44 H78 N O8 P	839.57	15.442	838.563	No results	Invalid mass	No results	1.22719e+07	804846	3.0601e+06	5.77524e+07	1.38765e+06	3.03776e+06	1.35028e+06	1.31311e+06	1.329e+06	1.40824e+06	1.8337e+06	7.48126e+06
Com_1529_neg	8-Iso prostaglandin A2	C20 H30 O4	334.215	12.322	333.208	Full match	No results	Full match	657363	792828	957551	1.24265e+08	5.62529e+07	7.54971e+07	1.3688e+06	1.07162e+07	1.9869e+07	4.26072e+06	9.4775e+06	8.52819e+06
Com_5197_neg	2-{1-[2-(4-benzhydrylpiperazino)-2-oxoethyl]cyclopentyl}acetic acid	C26 H32 N2 O3	420.238	9.399	419.23	Invalid mass	No results	No results	1.50222e+06	1.10333e+06	1.31334e+06	1.52178e+07	1.06882e+07	1.36675e+07	3.75512e+06	2.89384e+06	3.64007e+06	5.77249e+06	6.78194e+06	3.31787e+06
Com_115_neg	PMeOH (18:2-18:2)	C40 H71 O8 P	710.49	16.142	709.482	No results	Full match	No results	1.31984e+08	2.14769e+09	4.4304e+09	2.36285e+07	1.69873e+07	4.81709e+06	1.59116e+07	2.62853e+06	1.75912e+07	1.79084e+06	1.61579e+06	1.87896e+07
Com_5860_neg	PMeOH (14:0-16:0)	C34 H67 O8 P	634.459	16.187	633.452	No results	Full match	No results	401388	3.86531e+06	1.20479e+07	703952	713418	675876	628353	635717	642472	673856	718936	609659
Com_1199_neg	LPC 18:2	C26 H50 N O7 P	565.339	14.535	564.332	No results	Invalid mass	No results	621180	653921	714132	2.04461e+07	2.2208e+07	2.22826e+07	2.61183e+06	2.53294e+07	1.64255e+07	1.84104e+08	1.80872e+07	4.24476e+06
Com_1089_neg	Thromoboxane B1	C20 H36 O6	372.252	10.119	371.245	Full match	No results	No results	5.38672e+07	3.3391e+07	8.66655e+07	2.12565e+08	6.58263e+07	7.26683e+07	3.37281e+07	1.18231e+08	1.44812e+08	1.08059e+08	5.39325e+07	6.33341e+07
Com_4963_neg	LPG 16:1	C22 H43 O9 P	482.266	13.85	481.259	No results	Full match	No results	587312	546247	572925	1.67202e+07	7.88737e+06	6.30006e+06	854316	1.31244e+06	1.38755e+06	1.56627e+06	2.2273e+06	875865
Com_8507_neg	Asperulosid	C18 H22 O11	414.117	8.245	413.11	No results	No results	Full match	3.62303e+06	1.51505e+06	734300	1.71959e+06	1.47245e+06	2.42737e+06	1.79922e+06	2.55826e+06	2.04607e+06	3.42094e+06	4.00148e+06	995274
Com_7088_neg	PA (15:1/18:3)	C36 H63 O8 P	654.428	15.588	653.421	No results	Full match	No results	894821	7.48029e+06	2.75629e+06	2.731e+06	5.09853e+06	1.40774e+06	860337	830760	886018	923260	1.08201e+06	921681
Com_6049_neg	PMeOH (12:0-18:1)	C34 H65 O8 P	632.443	15.879	631.436	No results	Full match	No results	516267	4.20001e+06	1.1203e+07	835775	2.5284e+06	833550	781330	805318	779823	868946	980627	737934
Com_1452_neg	Piceid	C20 H22 O8	390.132	9.781	389.125	No results	Full match	Full match	1.19322e+08	6.00569e+07	6.70483e+07	4.1985e+06	4.80793e+06	3.2037e+06	5.4568e+07	1.02833e+08	1.37404e+08	1.31115e+08	4.23506e+07	1.77956e+07
Com_8035_neg	GlcADG (15:1-18:2)	C42 H72 O11	752.5	15.135	751.493	No results	Invalid mass	No results	478595	609400	4.94415e+06	755893	772128	761783	724562	734977	730323	780103	1.25257e+06	704106
Com_3280_neg	PG (16:0/18:1)	C40 H77 O10 P	748.528	16.505	747.52	No results	Full match	No results	1.87825e+06	3.14037e+07	3.62481e+07	5.14991e+06	1.55469e+07	860290	1.20978e+06	860123	1.63805e+06	863908	919189	779022
Com_1289_neg	PEtOH (14:0-18:3)	C37 H67 O8 P	670.459	15.756	669.451	No results	Full match	No results	884190	2.30609e+06	1.64715e+08	1.86321e+06	3.75518e+06	754681	737624	3.74841e+07	1.38377e+06	762871	2.144e+07	683057
Com_1144_neg	Carminic acid	C22 H20 O13	492.091	8.937	491.084	Full match	No results	No results	531184	521380	508698	1.26206e+06	835079	1.99603e+08	1.81847e+06	861217	873275	1.00654e+06	1.64536e+08	846598
Com_6388_neg	FAHFA (20:5/3:0)	C23 H34 O4	374.247	13.905	373.24	No results	Full match	No results	2.56584e+06	473591	487089	2.9781e+06	799054	9.80456e+06	9.68109e+06	755613	801242	2.52214e+06	782286	1.34006e+06
Com_4069_neg	PMeOH (21:0-18:2)	C43 H81 O8 P	756.569	16.484	755.562	No results	Full match	No results	556173	1.52437e+06	8.45789e+06	2.46089e+07	891137	879997	820480	862075	824562	880780	963766	6.62566e+06
Com_3119_neg	Protoporphyrin IX	C34 H34 N4 O4	562.264	6.657	561.257	Invalid mass	No results	No results	5.24394e+06	7.52103e+06	6.02092e+06	3.98775e+07	1.65445e+07	1.36149e+07	1.24155e+07	1.06284e+07	1.12955e+07	1.70324e+07	1.43156e+07	1.43345e+07
Com_3356_neg	N'1-[1-(2-hydroxyphenyl)ethylidene]-3-methoxybenzene-1-carbohydrazide	C16 H16 N2 O3	284.118	14.28	283.111	Invalid mass	No results	No results	8.91619e+06	5.79438e+06	7.22347e+06	3.46373e+07	1.75124e+07	1.88668e+07	7.83447e+06	8.62238e+06	1.44057e+07	2.96843e+06	1.75886e+07	1.80386e+07
Com_2197_neg	N1-(3-amino-4-chlorophenyl)-2-[2,4-di(tert-pentyl)phenoxy]acetamide	C24 H33 Cl N2 O2	416.228	8.903	415.221	Invalid mass	No results	No results	558226	547923	805670	7.05332e+07	3.7207e+07	3.68261e+07	4.16313e+06	2.76652e+06	1.54669e+06	2.95437e+07	1.62212e+06	1.52513e+06
Com_422_neg	DL-Methionine	C5 H11 N O2 S	149.052	1.839	148.044	No results	No results	Full match	4.6692e+08	4.34389e+08	3.97426e+08	4.68651e+08	3.0232e+08	4.36569e+08	6.18849e+08	7.25547e+08	7.34866e+08	3.87925e+08	7.84697e+08	8.16357e+08
Com_7893_neg	Polygalaxanthone Ⅵ	C23 H26 O12	494.143	8.957	493.136	No results	No results	Full match	374117	337476	361976	672360	588154	582137	1.36895e+06	2.91797e+06	5.29059e+06	702467	1.34935e+06	774619
Com_1005_neg	PMeOH (16:0-16:1)	C36 H69 O8 P	660.475	16.264	659.467	No results	Full match	No results	4.25603e+06	9.2005e+07	2.44675e+08	768169	2.79112e+06	770228	1.16318e+06	709623	1.06208e+06	771310	795792	680802
Com_2852_neg	Tetramethylcurcumin	C25 H28 O6	424.187	8.511	423.18	No results	Full match	No results	620084	604697	597065	4.67479e+07	9.5241e+06	8.65814e+06	1.77873e+06	1.50196e+06	2.32532e+06	2.1456e+06	995217	1.20526e+06
Com_4413_neg	MGDG (2:0/18:2)	C29 H50 O10	604.348	14.39	603.34	No results	Invalid mass	No results	667759	567767	584472	4.60542e+06	3.26033e+06	1.26068e+07	883407	2.5355e+06	7.11102e+06	1.96784e+06	2.09427e+07	4.32844e+06
Com_1327_neg	PMeOH (14:0-18:3)	C36 H65 O8 P	656.443	15.716	655.436	No results	Full match	No results	6.97594e+06	7.02436e+07	1.58157e+08	7.05028e+06	2.15605e+07	805772	2.23049e+06	760730	1.51504e+06	803437	949077	713873
Com_102_neg	7-Methylxanthine	C6 H6 N4 O2	166.048	1.289	165.041	Invalid mass	No results	No match	3.36593e+09	2.77807e+09	4.33942e+09	1.14494e+09	1.81549e+09	1.26194e+09	3.97963e+09	4.39878e+09	4.82121e+09	8.66595e+08	2.80758e+09	4.40341e+09
Com_7355_neg	PEtOH (20:0-18:2)	C43 H81 O8 P	756.567	16.179	755.56	No results	Full match	No results	478914	535410	656068	839917	851211	3.94653e+06	749716	758502	757390	804008	857794	6.62566e+06
Com_6694_neg	(+/-)8-HEPE	C20 H30 O3	318.218	13.835	317.211	Full match	No results	No results	350233	240635	242985	8.69531e+06	3.33314e+06	6.31975e+06	381158	1.3749e+06	1.92936e+06	1.92543e+06	916180	1.77548e+06
Com_7557_neg	12,13-EODE	C18 H32 O3	296.236	15.665	295.228	No results	No results	Full match	372613	6.13593e+06	1.15273e+06	3.1609e+06	3.21642e+06	2.85443e+06	732231	958607	945010	547687	1.03577e+06	1.06984e+06
Com_1329_neg	LPS 20:4	C26 H44 N O9 P	545.274	14.164	544.267	No results	Full match	No results	1.34324e+06	805216	773415	1.8788e+07	9.30068e+06	2.6712e+06	1.54182e+06	1.50022e+06	1.67069e+06	1.58023e+08	1.821e+06	1.4921e+06
Com_4171_neg	PG (18:2/18:2)	C42 H75 O10 P	770.511	15.944	769.504	No results	Full match	No results	409431	1.31505e+06	1.15405e+06	6.52505e+06	2.35232e+07	671625	629095	664789	636378	696694	769977	625214
Com_5238_neg	OxPI (16:0-18:1+2O)	C43 H81 O15 P	868.534	14.81	867.527	No results	Full match	No results	521547	471422	504951	6.07879e+06	1.49624e+07	826997	774325	832595	1.22888e+06	830418	1.7062e+06	771019
Com_5231_neg	Testosterone sulfate	C19 H28 O5 S	368.166	12.556	367.159	Full match	No results	No results	570931	540167	550246	962763	913829	893855	850342	877025	874070	1.50052e+07	931619	832572
Com_3338_neg	Taccalonolide A	C36 H46 O14	702.275	8.11	701.268	No results	Invalid mass	No results	1.24101e+06	724087	1.1241e+06	3.50176e+07	6.2829e+06	4.26647e+06	5.23916e+06	3.8991e+06	2.1161e+06	6.0758e+06	6.11467e+06	4.21957e+06
Com_6625_neg	2-Aminoethylphosphonate	C2 H8 N O3 P	125.024	8.646	124.017	No results	No results	Full match	2.38632e+06	2.3963e+06	2.52297e+06	4.34177e+06	3.81638e+06	5.15158e+06	5.72808e+06	6.5475e+06	6.09893e+06	8.93893e+06	7.36136e+06	7.15529e+06
Com_1780_neg	Geniposidic acid	C16 H22 O10	374.122	6.352	373.115	Full match	No results	Full match	3.5619e+07	3.17737e+07	1.71369e+07	9.88025e+07	6.75387e+07	4.35251e+07	2.98892e+07	4.82481e+07	8.56343e+07	5.41153e+07	7.65819e+07	4.94222e+07
Com_3741_neg	PMeOH (18:1-20:3)	C42 H75 O8 P	738.522	16.542	737.515	No results	Full match	No results	1.05312e+06	1.66096e+07	2.84815e+07	1.67986e+06	1.68888e+06	1.65459e+06	1.58133e+06	1.64165e+06	1.55995e+06	1.63749e+06	1.71689e+06	1.4838e+06
Com_5870_neg	LPA 20:0	C23 H47 O7 P	466.307	14.891	465.299	No results	Full match	No results	538163	994732	532636	7.37903e+06	1.19851e+07	2.14792e+06	2.06503e+06	4.42424e+06	8.35318e+06	833947	5.35334e+06	7.30705e+06
Com_376_neg	D-Galacturonic acid	C6 H10 O7	194.043	1.303	193.036	No results	No results	Full match	2.53716e+08	4.19004e+08	9.65195e+08	2.29831e+08	4.78896e+08	2.93849e+08	2.27029e+08	1.97407e+08	2.39354e+08	7.15102e+08	4.40214e+08	4.96971e+08
Com_2556_neg	LPC 16:1	C24 H48 N O7 P	553.339	14.263	552.332	No results	Invalid mass	No results	634636	615100	636600	1.41347e+06	1.16727e+06	1.22837e+06	2.1381e+06	5.18952e+06	8.17777e+06	5.53988e+07	2.96667e+06	2.02585e+06
Com_232_neg	LPI 18:2	C27 H49 O12 P	596.297	13.862	595.29	No results	Full match	No results	2.90081e+07	2.18544e+07	1.10408e+07	7.69183e+08	8.57437e+08	1.07587e+09	1.04015e+08	1.13082e+09	1.85177e+09	1.86718e+09	1.59263e+09	9.91747e+08
Com_297_neg	LPS 18:1	C24 H46 N O9 P	523.292	14.172	522.285	No results	Full match	No results	6.69059e+06	3.30337e+06	2.14958e+06	2.66156e+08	9.57308e+07	1.04395e+08	5.64802e+06	2.73865e+07	2.40765e+07	1.30884e+09	3.13493e+07	1.96338e+07
Com_5425_neg	6-Gingerol	C17 H26 O4	294.184	12.967	293.177	No results	No results	Full match	663789	524682	547783	1.40215e+07	7.35304e+06	4.83801e+06	709975	706741	739713	1.30867e+06	929760	675147
Com_576_neg	PA (18:2/18:2)	C39 H69 O8 P	696.475	16.037	695.467	No results	Full match	No results	7.87815e+07	4.71383e+08	2.37642e+08	2.81196e+08	5.50744e+08	1.09142e+08	6.31742e+07	4.66705e+07	6.61638e+07	2.93927e+07	2.63972e+07	3.83647e+07
Com_7430_neg	Euphorbiasteroid	C32 H40 O8	552.272	10.493	551.265	No results	No results	Full match	675167	404310	2.36321e+06	6.4252e+06	707862	980959	886806	3.61725e+06	3.6173e+06	793349	757216	681988
Com_1882_neg	PA (16:0/18:1)	C37 H71 O8 P	674.49	16.7	673.483	No results	Full match	No results	1.0017e+07	7.39437e+07	9.82971e+06	7.86085e+07	9.1002e+07	1.99707e+07	2.43586e+07	2.66691e+06	1.79072e+07	7.40543e+06	1.65537e+06	1.22852e+07
Com_357_neg	Oxazepam-d5	C15 H6 [2]H5 Cl N2 O2	291.083	7.748	290.075	Full match	No results	No results	2.66126e+08	2.41004e+08	3.61167e+08	5.68293e+07	5.65515e+07	2.32909e+08	2.30802e+08	1.37662e+08	1.00483e+08	1.18772e+07	1.03167e+09	1.19928e+07
Com_771_neg	PMeOH (14:0-18:2)	C36 H67 O8 P	658.459	15.966	657.452	No results	Full match	No results	1.53637e+07	1.6838e+08	3.63043e+08	5.63978e+06	1.29747e+07	676952	1.71027e+06	681066	1.75216e+06	713752	795228	642112
Com_1041_neg	8Z,11Z,14Z-Eicosatrienoic acid	C20 H34 O2	306.256	14.407	305.249	Full match	No results	No results	3.3331e+06	1.14018e+06	6.55687e+06	1.90367e+08	7.48438e+07	5.37533e+07	2.5061e+06	2.69127e+07	2.17368e+08	7.29237e+07	1.48704e+08	2.32366e+08
Com_5616_neg	N'5-(2-thienylmethylidene)-2,1,3-benzoxadiazole-5-carbohydrazide	C12 H8 N4 O2 S	272.033	8.895	271.025	Invalid mass	No results	No results	1.52055e+06	1.71942e+06	1.65638e+06	1.31378e+07	5.41624e+06	5.83136e+06	4.55319e+06	4.63108e+06	4.40083e+06	3.41968e+06	1.04528e+07	6.98452e+06
Com_1216_neg	PEtOH (16:0-18:3)	C39 H71 O8 P	698.49	16.138	697.483	No results	Full match	No results	784806	4.39786e+06	3.34666e+06	3.99539e+07	1.80082e+08	3.14412e+06	1.34852e+06	775163	1.35823e+07	816626	960105	733250
Com_10000_neg	Cordycepin	C10 H13 N5 O3	251.101	11.727	250.094	No results	No results	Full match	1.51632e+06	1.51437e+06	1.45466e+06	1.13942e+06	904876	797544	1.28834e+06	1.33964e+06	688095	825667	1.92643e+06	1.09235e+06
Com_6691_neg	PEtOH (18:2-20:3)	C43 H75 O8 P	750.521	16.194	749.514	No results	Full match	No results	382274	414329	458950	2.48679e+06	8.69872e+06	643691	598431	638413	611878	620110	701089	580627
Com_1470_neg	MGDG (18:3/18:3)	C45 H74 O10	834.553	16.635	833.545	No results	Invalid mass	No results	1.47758e+06	1.3426e+08	5.2746e+07	2.74045e+06	1.57469e+07	824416	800142	797487	780477	830752	863369	760949
Com_10495_neg	Neoandrographolide	C26 H40 O8	480.276	9.268	479.269	No results	Invalid mass	No results	269209	251396	251686	1.4681e+06	438740	649869	410802	441909	437856	498022	460448	426026
Com_3162_neg	LPS 16:0	C22 H44 N O9 P	497.276	14.141	496.269	No results	Full match	No results	585907	1.06654e+06	1.1416e+06	3.73253e+07	3.14674e+07	3.09766e+07	2.7104e+06	7.587e+06	6.8217e+06	3.88011e+07	1.77579e+07	7.29177e+06
Com_9648_neg	Aucubin	C15 H22 O9	346.127	6.66	345.12	No results	No results	Full match	434814	319242	393852	1.80747e+06	461839	489353	1.28051e+06	1.15389e+06	1.38755e+06	2.31924e+06	1.25674e+06	996480
Com_2524_neg	LPC 18:1	C26 H52 N O7 P	521.349	14.874	520.342	No results	Full match	Full match	1.57065e+06	1.42603e+06	1.50643e+06	5.29739e+07	3.9424e+07	1.69102e+07	3.61394e+06	5.59461e+07	4.95887e+07	5.66589e+07	3.53857e+07	1.39981e+07
Com_764_neg	L-Citrulline	C6 H13 N3 O3	175.096	1.366	174.089	No results	No results	Full match	7.09511e+07	2.0124e+08	1.54048e+08	3.79437e+07	9.13253e+07	8.03324e+07	1.25477e+08	1.36421e+08	1.66606e+08	1.96883e+07	8.88361e+07	3.65501e+08
Com_226_neg	Methyl gallate	C8 H8 O5	184.038	7.268	183.03	No results	Full match	Full match	4.45645e+06	3.92539e+06	4.29899e+06	1.90949e+09	3.64073e+08	5.35897e+08	9.08697e+06	1.75485e+07	2.7027e+07	1.37802e+07	4.34543e+07	1.37867e+07
Com_5440_neg	PA (14:0/18:3)	C35 H63 O8 P	642.427	15.617	641.42	No results	Full match	No results	1.06038e+06	9.79622e+06	7.83872e+06	4.41565e+06	1.39697e+07	961896	764603	659038	1.35539e+06	718603	864950	953390
Com_8053_neg	S-Methyl-5'-thioadenosine	C11 H15 N5 O3 S	297.09	8.083	296.083	No results	No results	Full match	1.07957e+06	1.19131e+06	1.18206e+06	1.31951e+06	1.17095e+06	1.21826e+06	4.25861e+06	3.88821e+06	3.54797e+06	3.1607e+06	4.88906e+06	4.75639e+06
Com_9666_neg	Kynurenic acid	C10 H7 N O3	189.043	8.449	188.036	No results	No results	Full match	210953	912609	216322	768236	2.30575e+06	1.5775e+06	642089	1.98429e+06	1.95204e+06	787733	1.01036e+06	1.40924e+06
Com_1476_neg	5,7-Dihydroxychromone	C9 H6 O4	178.027	9.207	177.02	No results	Full match	Full match	2.0661e+06	1.57199e+06	1.22095e+06	1.33549e+08	6.75888e+07	6.69951e+07	5.76447e+06	3.61422e+07	8.38408e+07	1.15361e+07	2.55063e+07	2.19385e+07
Com_3931_neg	3',4',5'-Tricetin 5-O-hexoside	C24 H26 O12	506.143	10.581	505.136	No results	No results	Full match	1.70061e+07	1.18728e+07	6.19798e+06	1.70863e+06	765415	1.37127e+07	4.20451e+06	2.16266e+06	1.758e+06	1.22201e+06	2.60352e+07	1.59046e+06
Com_10206_neg	Flavokawain A	C18 H18 O5	314.117	9.01	313.109	No results	No results	Full match	140690	129992	137217	238262	220609	1.7154e+06	221488	232124	234340	271257	253310	219359
Com_2078_neg	PC (16:0/18:3)	C42 H78 N O8 P	815.57	16.097	814.563	No results	Invalid mass	No results	1.49157e+07	1.08217e+06	2.99131e+06	7.75572e+07	1.56795e+06	3.69164e+06	1.47819e+06	1.40241e+06	1.34242e+06	1.59755e+06	1.737e+06	1.09872e+07
Com_689_neg	PG (18:2/18:3)	C42 H73 O10 P	768.494	16.367	767.486	No results	Full match	No results	2.2402e+07	2.1597e+08	4.3367e+08	5.15059e+06	3.44615e+06	1.40801e+06	3.73425e+06	955994	2.72167e+06	1.01614e+06	1.09338e+06	4.01247e+06
Com_7463_neg	Coumarin-3-carboxylic acid	C10 H6 O4	190.027	0.551	189.02	No results	No results	Full match	1.56794e+06	1.86701e+06	2.17131e+06	1.70582e+06	3.56541e+06	2.53911e+06	6.35933e+06	5.20872e+06	3.43757e+06	4.19783e+06	5.75545e+06	3.15456e+06
Com_1483_neg	LPI 16:1	C25 H47 O12 P	570.282	13.765	569.274	No results	Full match	No results	847937	756218	749232	1.33149e+08	7.13907e+07	1.12259e+08	2.45465e+06	1.24614e+07	2.5134e+07	2.08267e+07	3.00383e+07	1.52968e+07
Com_2066_neg	delta-Hexanolactone	C6 H10 O2	114.068	2.763	113.061	No results	No results	Full match	7.08061e+07	7.80499e+07	6.8582e+07	1.11586e+07	9.41997e+06	9.09339e+06	4.9524e+06	6.49876e+06	3.99055e+06	2.52977e+07	9.89679e+06	7.87132e+06
Com_1767_neg	LPC 18:0	C26 H54 N O7 P	583.386	15.261	582.379	No results	Invalid mass	No results	2.17836e+06	2.79813e+06	3.72056e+06	2.00109e+07	3.23111e+07	5.91327e+06	8.69776e+06	2.4665e+07	1.00003e+08	1.44062e+06	5.60833e+06	5.87964e+06
Com_3438_neg	2-(2-chlorophenyl)-1-cyclohexyl-6-oxopiperidine-3-carboxylic acid	C18 H22 Cl N O3	335.131	8.182	334.124	Invalid mass	No results	No results	702793	942060	705727	1.72832e+06	1.14735e+06	1.29539e+06	3.32917e+07	5.31679e+06	7.98116e+06	9.44962e+06	6.54266e+06	5.5864e+06
Com_3110_neg	Polygalaxanthone Ⅴ	C26 H30 O15	582.16	9.855	581.153	No results	No results	Full match	2.76224e+06	827709	1.80928e+06	4.00844e+07	5.90555e+06	8.37328e+06	2.56692e+06	7.35702e+06	7.13231e+06	9.84405e+06	8.64357e+06	6.6603e+06
Com_1739_neg	Phloridzin	C21 H24 O10	436.138	9.659	435.131	No results	Full match	Full match	6.02447e+07	6.49572e+07	9.50637e+07	2.18273e+07	1.97151e+07	3.21167e+07	8.00712e+07	1.02181e+08	8.73775e+07	4.87513e+07	5.53647e+07	1.27135e+07
Com_842_neg	FAHFA (18:2/20:4)	C38 H62 O4	582.463	14.368	581.456	No results	Full match	No results	446984	380052	391234	1.85747e+08	2.36707e+08	3.16759e+08	591334	4.03101e+06	2.82661e+07	1.16448e+07	9.9064e+06	2.2158e+07
Com_5592_neg	PI (18:3/18:3)	C45 H75 O13 P	854.497	15.444	853.49	No results	Full match	No results	731904	1.32359e+07	1.00102e+07	1.1819e+06	6.04541e+06	690668	671141	652666	813703	695256	897728	633606
Com_2352_neg	FAHFA (17:0/2:0)	C19 H36 O4	328.262	14.709	327.255	No results	Full match	No results	1.30403e+06	1.7167e+06	1.32328e+06	6.34658e+07	3.67759e+07	2.20564e+07	2.30346e+06	7.8146e+06	2.69691e+07	1.08073e+07	4.33886e+07	4.94176e+07
Com_72_neg	D-(+)-Galactose	C6 H12 O6	226.069	1.976	225.062	Invalid mass	No results	No results	2.24732e+09	1.77478e+09	2.24364e+09	3.68569e+09	6.83391e+09	2.65508e+09	2.52763e+09	3.18969e+09	3.21229e+09	2.29196e+09	3.56214e+09	2.70981e+09
Com_811_neg	PEtOH (18:2-18:2)	C41 H73 O8 P	724.506	16.197	723.499	No results	Full match	No results	441487	3.13317e+06	1.68307e+06	6.07149e+07	3.35466e+08	3.29944e+06	956095	737301	1.22317e+07	719957	809685	670564
Com_904_neg	trans-Petroselinic Acid	C18 H34 O2	282.256	14.369	281.249	Full match	No results	Full match	1.32168e+07	1.22838e+07	1.09051e+07	1.68383e+08	6.08839e+07	4.48973e+07	3.19077e+07	5.17164e+07	2.87936e+08	1.15302e+07	1.06487e+08	1.01927e+08
Com_5589_neg	Pinocembrin	C15 H12 O4	256.074	11.942	255.067	No results	Full match	Full match	485078	471062	488740	1.32442e+07	1.04777e+07	3.79029e+06	681844	3.27538e+06	4.25022e+06	756269	2.17502e+06	1.37645e+06
Com_7747_neg	(+)-Tetrandrine	C38 H42 N2 O6	622.305	10.464	621.298	No results	No results	Full match	1.22396e+06	664052	2.46066e+06	3.78641e+06	1.09786e+06	2.12846e+06	1.55049e+06	5.28305e+06	5.64865e+06	2.49705e+06	4.3486e+06	1.78602e+06
Com_1166_neg	L-serine	C3 H7 N O3	105.043	1.418	104.036	No results	No results	Full match	8.77968e+07	1.20143e+08	8.30277e+07	4.04837e+07	1.04407e+08	9.36188e+07	1.05091e+08	1.93208e+08	1.941e+08	1.65343e+07	7.1303e+07	1.05666e+08
Com_10511_neg	4-Hydroxy-2-Oxoglutaric Acid	C5 H6 O6	162.017	0.029	161.009	No results	No results	Full match	787839	807700	596078	372205	918040	1.14815e+06	1.08097e+06	1.45251e+06	1.25012e+06	1.13059e+06	868604	953499
Com_1066_neg	PA (18:1/18:2)	C39 H71 O8 P	698.49	16.314	697.483	No results	Full match	No results	2.90487e+07	2.02316e+08	2.20615e+08	1.23664e+08	1.72061e+08	4.25072e+07	1.45144e+07	1.44784e+07	3.02357e+07	1.04479e+07	8.22838e+06	1.45287e+07
Com_7157_neg	Luteolin 7-glucuronide	C21 H18 O12	462.081	8.987	461.074	No results	Full match	Full match	4.20314e+06	5.3897e+06	3.38669e+06	815670	705967	714598	1.7934e+06	7.22752e+06	5.1919e+06	3.60082e+06	6.23223e+06	4.67316e+06
Com_793_neg	Methyl hexadecanoate	C17 H34 O2	316.262	13.055	315.254	No results	Invalid mass	No results	1.98423e+07	1.94184e+07	2.19326e+07	3.45273e+08	2.02176e+08	1.55744e+08	2.26165e+07	7.08942e+07	1.13838e+08	5.63328e+07	9.00374e+07	1.65132e+08
Com_8796_neg	MGDG (16:0/18:3)	C43 H76 O10	812.567	15.667	811.559	No results	Invalid mass	No results	1.00481e+06	468082	502028	3.51654e+06	802195	1.99458e+06	755037	797072	768476	808670	969674	1.25376e+06
Com_5369_neg	di-C,C-pentosyl-apigenin	C25 H26 O13	534.137	7.099	533.13	No results	No results	Full match	561620	564309	593784	1.03966e+06	927896	937124	893171	2.83205e+06	2.15995e+06	1.26393e+06	1.43411e+07	930936
Com_1013_neg	Malonic acid	C3 H4 O4	104.011	0.418	103.004	No results	No results	Full match	1.34009e+08	1.03056e+08	9.28545e+07	7.44913e+07	1.77813e+08	1.56094e+08	1.81026e+08	1.70379e+08	1.52301e+08	5.15558e+07	2.42045e+08	1.56549e+08
Com_840_neg	Allicin	C6 H10 O S2	162.017	1.344	161.01	No results	No results	Full match	3.081e+07	3.1931e+08	5.18742e+07	7.51761e+06	1.25056e+07	8.54745e+06	2.21086e+07	1.14014e+07	1.42319e+07	9.49967e+06	8.5631e+06	8.5801e+06
Com_682_neg	PMeOH (18:3-18:3)	C40 H67 O8 P	706.459	15.632	705.452	No results	Full match	No results	2.08643e+07	3.63563e+08	4.39316e+08	1.83826e+06	1.4703e+06	515698	3.5804e+06	493494	2.70049e+06	524773	647683	845439
Com_519_neg	LPA 16:0	C19 H39 O7 P	410.244	14.127	409.237	No results	Full match	Full match	1.89346e+07	1.43973e+07	8.57132e+06	4.85965e+08	1.75857e+08	3.32836e+08	5.41526e+07	1.02786e+08	2.20884e+08	3.0263e+07	3.86312e+08	6.39892e+08
Com_9344_neg	Asiaticoside	C48 H78 O19	958.515	14.403	957.508	No results	No results	Full match	476552	607560	2.52762e+06	2.18204e+06	2.35153e+06	2.70227e+06	672472	815329	1.28176e+06	1.16068e+06	1.68057e+06	1.03235e+06
Com_1036_neg	Sedoheptulose Anhydride	C7 H12 O6	192.064	0.03	191.057	No results	No results	Full match	6.09559e+07	5.30108e+07	1.15794e+08	4.62971e+07	1.11041e+08	1.12493e+08	2.3346e+08	1.34228e+08	1.46396e+08	1.51539e+08	1.62477e+08	1.41902e+08
Com_4837_neg	PMeOH (20:1-18:2)	C42 H77 O8 P	740.538	15.211	739.53	No results	Full match	No results	687080	1.01628e+06	1.7529e+07	1.09786e+07	1.14672e+06	1.09957e+06	1.07035e+06	1.06969e+06	1.04652e+06	1.15227e+06	1.71958e+06	6.73365e+06
Com_1556_neg	MGDG (2:0/5:0)	C16 H28 O10	440.19	8.093	439.183	No results	Invalid mass	No results	4.89744e+07	4.27948e+07	5.5671e+07	1.03706e+08	7.4582e+07	7.43438e+07	1.09775e+08	1.21739e+08	1.18617e+08	9.25316e+07	7.75719e+07	7.01756e+07
Com_1429_neg	LPS 18:3	C24 H42 N O9 P	519.261	13.732	518.253	No results	Full match	No results	589834	526033	527905	1.41068e+08	5.8511e+07	7.3089e+07	1.6623e+06	2.17299e+06	3.54265e+06	6.3151e+06	7.95146e+06	5.68571e+06
Com_3407_neg	LPA 15:0	C18 H37 O7 P	396.226	14.001	395.219	No results	Full match	No results	429512	381195	366701	3.3452e+07	8.49179e+06	3.37813e+07	581226	1.43638e+07	1.84627e+06	652648	2.48521e+07	1.57953e+07
Com_759_neg	(+/-)11(12)-EET	C20 H32 O3	320.236	13.301	319.228	Full match	No results	Full match	3.51694e+06	7.22163e+06	9.94081e+06	3.61469e+08	2.07391e+08	1.9003e+08	1.09682e+07	2.38939e+08	3.70204e+08	2.24597e+07	8.58177e+07	8.71978e+07
Com_6018_neg	N'-[4-(trifluoromethyl)benzoyl]-6-quinoxalinecarbohydrazide	C17 H11 F3 N4 O2	180.041	7.764	359.076	Invalid mass	No results	No match	7.30582e+06	6.09977e+06	9.33485e+06	3.09143e+06	1.3514e+06	3.19959e+06	3.32797e+06	1.13147e+07	5.69843e+06	2.46655e+06	7.16252e+06	1.26455e+06
Com_825_neg	3,5-Dimethoxy-4-hydroxybenzaldehyde	C9 H10 O4	182.058	8.479	181.051	No results	Full match	Full match	1.68068e+07	2.03522e+07	4.56274e+07	3.25545e+08	1.93665e+08	1.96735e+08	2.07712e+07	4.26798e+07	4.70649e+07	8.71117e+07	4.64772e+07	4.42749e+07
Com_3753_neg	D-(+)-Octopine	C9 H18 N4 O4	246.133	1.287	245.126	No results	No results	Full match	3.38083e+06	6.0772e+06	4.70094e+06	2.83689e+07	2.02247e+07	2.39564e+07	1.27674e+07	1.63619e+07	2.33006e+07	7.71618e+06	1.32541e+07	6.67786e+06
Com_308_neg	LPS 18:2	C24 H44 N O9 P	521.276	13.945	520.269	No results	Full match	No results	8.10271e+06	5.97275e+06	2.07292e+06	1.23476e+09	5.45978e+08	6.66514e+08	1.52893e+07	5.59629e+07	4.34456e+07	1.24972e+09	7.28104e+07	3.76022e+07
Com_7535_neg	OxPI (16:0-18:3+1O)	C43 H77 O14 P	848.508	15.203	847.501	No results	Full match	No results	378267	1.38917e+06	4.11179e+06	592767	6.18143e+06	605363	589273	580585	851820	617694	893887	568595
Com_392_neg	2-(Dimethylamino)Guanosine	C12 H17 N5 O5	311.122	1.411	310.115	No results	No results	Full match	5.01455e+07	4.47288e+07	9.73832e+07	1.85549e+08	4.22802e+08	2.96872e+08	2.60545e+08	8.89853e+08	5.48484e+08	1.2185e+08	4.42037e+08	5.84672e+08
Com_8226_neg	4-(3-Hydroxybutyl)phenyl β-D-glucopyranoside	C16 H24 O7	328.153	7.401	327.146	Full match	No results	No results	244726	240141	260310	665318	411576	418328	391030	402891	415123	4.55424e+06	473313	432376
Com_683_neg	3,8,9-trihydroxy-10-propyl-3,4,5,8,9,10-hexahydro-2H-oxecin-2-one	C12 H20 O5	244.132	6.819	243.124	Full match	No results	No results	1.63598e+07	1.73043e+07	1.19814e+07	4.39266e+08	1.85627e+08	1.63259e+08	1.78535e+07	4.91456e+07	5.11163e+07	1.41228e+08	1.33301e+08	8.33423e+07
Com_7372_neg	2’-deoxyuridine	C9 H12 N2 O5	228.074	1.37	501.147	No results	No results	Full match	3.92611e+06	3.76841e+06	4.16093e+06	2.11206e+06	2.83495e+06	4.16551e+06	5.34279e+06	2.97122e+06	4.39609e+06	6.5903e+06	2.76759e+06	2.84317e+06
Com_7351_neg	PMeOH (21:0-18:3)	C43 H79 O8 P	754.553	15.927	753.546	No results	Full match	No results	406671	391808	1.79175e+06	6.64938e+06	664558	658088	608303	617776	615671	661948	744529	604550
Com_342_neg	PMeOH (16:0-18:1)	C38 H73 O8 P	688.506	14.51	687.499	No results	Full match	No results	2.11482e+06	6.0103e+07	1.05905e+09	3.94363e+08	4.05985e+06	4.90583e+06	2.11177e+06	2.24317e+06	2.58465e+06	2.31479e+06	4.54572e+06	2.37274e+06
Com_5413_neg	5-nitro-2-{[5-(trifluoromethyl)-4H-1,2,4-triazol-3-yl]thio}pyridine	C8 H4 F3 N5 O2 S	291.007	10.02	290	Invalid mass	No results	No results	534644	316963	2.12108e+06	6.03545e+06	2.49042e+06	2.38603e+06	1.50546e+06	1.40577e+07	8.22333e+06	3.80802e+06	2.9467e+06	876762
Com_3599_neg	2'-Deoxyinosine	C10 H12 N4 O4	252.088	7.652	251.081	Invalid mass	No results	No results	4.53582e+06	3.46903e+06	5.21019e+06	2.81713e+07	2.16123e+07	1.66291e+07	2.1432e+07	2.7516e+07	2.78733e+07	3.04063e+07	3.00381e+07	2.19296e+07
Com_1995_neg	Toosendanin	C30 H38 O11	574.243	9.135	573.235	No results	No results	Full match	1.42835e+06	1.40893e+06	1.1417e+06	2.37537e+07	1.1645e+07	8.25466e+07	3.35784e+06	2.95882e+06	2.42933e+06	6.60306e+06	6.53592e+07	5.24689e+06
Com_6228_neg	Ziyuglycoside II	C35 H56 O8	604.4	14.604	603.393	No results	No results	Full match	2.70033e+06	8.5832e+06	1.66634e+06	1.04224e+07	9.43378e+06	2.94096e+06	4.25457e+06	2.06415e+06	5.77024e+06	4.8397e+06	5.34902e+06	3.85561e+06
Com_5340_neg	Astringin	C20 H22 O9	406.127	7.91	405.12	No results	Full match	Full match	1.56897e+06	618589	1.19588e+06	1.82255e+06	997601	1.03618e+06	2.27618e+06	3.45186e+06	8.94375e+06	1.25788e+06	1.44845e+07	2.81288e+06
Com_939_neg	PMeOH (18:1-18:1)	C40 H75 O8 P	714.525	15.301	713.518	No results	Invalid mass	No results	2.71728e+08	308851	1.37935e+06	4.48435e+06	540777	546592	512833	529323	520278	555969	794353	495470
Com_2628_neg	(±)12(13)-DiHOME	C18 H34 O4	314.246	11.758	313.239	Full match	No results	No results	1.79128e+06	2.09222e+06	1.909e+06	5.30832e+07	3.12888e+07	3.8792e+07	3.41754e+06	6.14751e+06	4.81201e+06	8.89114e+06	1.00382e+07	4.97198e+06
Com_6558_neg	Myricetin 3-O-galactoside	C21 H20 O13	480.091	8.571	479.083	No results	No results	Full match	5.53101e+06	2.23151e+06	3.4895e+06	5.62876e+06	2.5142e+06	3.26967e+06	4.36297e+06	9.15385e+06	5.06703e+06	4.3279e+06	2.70658e+06	685856
Com_2189_neg	Dihydroroseoside	C19 H32 O8	388.211	8.552	387.203	Full match	No results	No results	3.66035e+06	3.15718e+06	5.27305e+06	7.10222e+07	3.78443e+07	1.83986e+07	7.72151e+06	7.99419e+06	9.17625e+06	1.29223e+07	1.24419e+07	1.00809e+07
Com_940_neg	CUMYL-PICA N-pentanoic acid metabolite	C23 H26 N2 O3	378.201	7.873	377.194	Invalid mass	No results	No results	1.39261e+06	1.23152e+06	1.46659e+06	2.71305e+08	3.1788e+07	3.71571e+07	5.00622e+06	4.7917e+06	4.28471e+06	3.33817e+06	3.71061e+06	4.10517e+06
Com_10013_neg	Ginkgolic Acid	C22 H34 O3	346.249	13.334	391.248	No results	No results	Full match	604640	624501	580380	1.2761e+06	1.08621e+06	927905	872371	896297	1.38339e+06	1.14574e+06	1.75763e+06	1.91167e+06
Com_33_neg	Corchorifatty acid F	C18 H32 O5	328.225	10.808	327.218	Full match	No results	No results	2.67722e+06	4.86629e+06	2.94246e+06	14885340145	9.17016e+09	7479934320	3.68774e+07	5.88787e+09	7.74783e+09	2.32404e+09	6.70658e+09	9.93668e+09
Com_66_neg	LPI 16:0	C25 H49 O12 P	572.297	14.112	571.29	No results	Full match	No match	3.23011e+07	4.10897e+07	1.25939e+07	7.21925e+09	5.26567e+09	7.53167e+09	1.07131e+08	4.31801e+08	7.86837e+08	2.06792e+08	1.87018e+09	1.1031e+09
Com_3272_neg	Pentadecanoic Acid	C15 H30 O2	288.231	11.344	287.223	Invalid mass	No results	No results	687829	780227	958938	3.64157e+07	1.66228e+07	3.51865e+07	905220	2.83938e+06	2.59517e+06	4.5454e+06	5.00832e+06	3.00703e+06
Com_3476_neg	Asp-phe	C13 H16 N2 O5	280.106	2.193	279.099	No results	No results	Full match	1.13363e+06	1.38427e+06	990979	3.27044e+07	1.70813e+07	1.74307e+07	5.22658e+06	4.1551e+06	5.57309e+06	1.74658e+07	9.19969e+06	8.46596e+06
Com_2977_neg	3,4,5-Trimethoxycinnamic acid	C12 H14 O5	238.085	7.512	237.077	No results	No results	Full match	1.88943e+06	1.8863e+06	1.66336e+06	2.01181e+07	9.57903e+06	8.6693e+06	4.25227e+07	3.27408e+07	2.06002e+07	4.30417e+07	7.5938e+06	6.4655e+06
Com_437_neg	PMeOH (18:0-18:2)	C40 H75 O8 P	714.522	15.026	713.515	No results	Full match	No results	2.71728e+08	2.08384e+07	3.4798e+08	7.66144e+08	1.51387e+06	2.12372e+06	1.41767e+06	1.44504e+06	1.42344e+06	1.545e+06	2.66217e+06	2.58982e+06
Com_3207_neg	MGMG (18:2)	C27 H48 O9	516.331	14.496	515.323	No results	No results	Full match	1.31929e+06	1.33027e+06	1.50947e+06	3.77526e+07	1.61383e+07	3.69899e+07	1.02309e+07	2.27287e+06	2.37851e+06	2.0801e+06	5.79018e+06	2.56651e+06
Com_3793_neg	MGDG (18:2/18:2)	C45 H78 O10	838.583	15.778	837.575	No results	Invalid mass	No results	1.05245e+07	576697	2.78314e+07	9.3532e+06	992616	5.08003e+06	929542	955510	911883	989624	1.12949e+06	6.05635e+06
Com_1052_neg	Methyl-4-hydroxy-3-methoxybenzoate	C9 H10 O4	182.058	9.875	181.051	No results	Full match	Full match	4.97317e+06	5.82699e+06	4.33361e+06	2.10499e+08	8.00985e+07	1.37226e+08	1.62834e+07	1.03696e+08	1.25544e+08	5.02795e+07	2.26544e+08	1.73462e+08
Com_1194_neg	16-(Hexopyranosyloxy)-7-hydroxy-8,9-epoxypimaran-18-oic acid	C26 H42 O10	514.279	10.808	513.272	Full match	No results	No results	2.20939e+07	1.74812e+07	5.65792e+07	1.84802e+08	6.21629e+07	5.18388e+07	3.49798e+07	7.31178e+07	8.83929e+07	3.53433e+07	5.43955e+07	5.84961e+07
Com_7238_neg	2-(2-pyridyl)-2-{2-[4-(trifluoromethoxy)phenyl]hydrazono}acetonitrile	C14 H9 F3 N4 O	306.074	0.525	305.067	Full match	No results	No match	2.35707e+06	2.24019e+06	2.62423e+06	3.38791e+06	1.90467e+06	3.14281e+06	2.67566e+06	1.59736e+06	2.04059e+06	2.44471e+06	6.96765e+06	2.75268e+06
Com_1663_neg	2,3-dinor Prostaglandin E1	C18 H30 O5	326.21	10.932	325.203	Full match	No results	No results	2.89447e+06	3.11189e+06	2.91953e+06	6.40393e+07	2.13453e+07	2.45847e+07	4.80138e+06	5.25145e+06	5.27932e+06	1.10483e+08	1.64456e+07	7.48719e+06
Com_167_neg	6β-Prostaglandin I1	C20 H34 O5	708.475	15.862	707.468	Invalid mass	No match	No results	1.03813e+08	1.56566e+09	2.81853e+09	2.06828e+07	1.19858e+07	3.96119e+06	1.40175e+07	2.07949e+06	1.08536e+07	746973	895888	1.04034e+07
Com_4104_neg	LPA 12:0	C15 H31 O7 P	354.181	13.192	353.174	No results	Full match	No results	503927	472126	485201	9.36146e+06	1.71815e+06	2.48103e+06	1.03371e+06	4.86465e+06	3.91481e+06	845619	2.42353e+07	1.50222e+07
Com_7506_neg	(-)-chimonanthine	C22 H26 N4	346.217	11.543	345.209	No results	No results	Full match	702660	642068	659692	1.0983e+06	1.03413e+06	1.06117e+06	1.00337e+06	1.07228e+06	1.09151e+06	6.26103e+06	1.10062e+06	1.03598e+06
Com_5299_neg	MAM2201 N-pentanoic acid metabolite	C25 H23 N O3	385.175	6.609	384.167	Invalid mass	No results	No results	1.86415e+06	1.64464e+06	4.30808e+06	1.46857e+07	7.18378e+06	9.00659e+06	3.69167e+06	7.31261e+06	7.39461e+06	7.64849e+06	9.57275e+06	7.11426e+06
Com_2042_neg	LPA 20:5	C23 H37 O7 P	456.227	14.026	455.219	No results	Full match	No match	2.72601e+06	2.02002e+06	1.60636e+06	7.93698e+07	2.8867e+07	5.81111e+07	8.19071e+06	7.78301e+06	1.02169e+07	4.71936e+06	5.39661e+07	4.70536e+07
Com_3395_neg	Nicotinamide adenine dinucleotide	C21 H27 N7 O14 P2	663.111	1.971	662.104	No results	Full match	Full match	3.83348e+06	3.27414e+06	4.89995e+06	2.53323e+06	2.03619e+06	2.01356e+06	9.22016e+06	5.33567e+06	4.19543e+06	3.39881e+07	3.69186e+06	2.95136e+06
Com_7311_neg	Nicotinuric Acid	C8 H8 N2 O3	180.053	0.047	179.046	No results	No results	Full match	4.70544e+06	3.44522e+06	3.49962e+06	2.59552e+06	6.77918e+06	5.51366e+06	382099	4.93324e+06	560487	413527	4.75205e+06	4.68493e+06
Com_5674_neg	PS (20:0/18:2)	C44 H82 N O10 P	815.57	15.641	814.563	No results	Full match	No results	590632	720619	2.42024e+06	1.29005e+07	939411	943525	877391	926237	893008	928277	1.14569e+06	834299
Com_2622_neg	Gardenoside	C17 H24 O11	404.133	8.349	403.125	No results	No results	Full match	2.8831e+07	2.28961e+07	2.68882e+07	3.61599e+07	1.83307e+07	2.33621e+07	4.46644e+06	1.26122e+07	1.2773e+07	5.33527e+07	4.06406e+07	1.88574e+07
Com_1351_neg	Phe-Phe	C18 H20 N2 O3	312.148	9.925	311.141	No results	No results	Full match	536025	3.6123e+06	509241	1.54825e+08	1.00029e+08	9.22698e+07	2.05489e+07	7.12696e+06	7.3505e+06	3.69205e+07	7.26337e+07	3.39479e+07
Com_95_neg	Lysopa 18:0	C21 H43 O7 P	438.275	14.33	437.268	No results	No results	Full match	4.53121e+06	5.25727e+06	2.62845e+06	5.42415e+09	3.0648e+09	1.82537e+09	4.70111e+08	2.87548e+09	4.84972e+09	4.30482e+07	3.71899e+09	3.47898e+09
Com_1450_neg	13,14-dihydro Prostaglandin E1	C20 H36 O5	356.257	10.923	355.25	Full match	No results	No results	661774	868083	1.04443e+06	1.37552e+08	3.82051e+07	3.87922e+07	1.7089e+06	3.53758e+07	4.17935e+07	1.46007e+07	3.00705e+07	4.12289e+07
Com_2402_neg	5α-Dihydrotestosterone	C19 H30 O2	290.225	14.259	289.218	Full match	No results	No results	709518	687676	711714	6.13268e+07	2.80749e+07	1.97168e+07	1.90096e+06	8.34406e+06	1.03013e+07	6.31585e+06	3.64937e+07	2.77358e+07
Com_5336_neg	7-O-Ethylmorroniside	C19 H30 O11	434.18	7.825	433.172	No results	No results	Full match	2.67118e+06	1.99522e+06	2.65699e+06	1.44954e+07	6.79518e+06	1.1791e+07	7.39959e+06	7.35227e+06	9.44185e+06	5.71982e+06	1.12142e+07	1.11391e+07
Com_1845_neg	Prohydrojasmon	C15 H26 O3	254.189	12.144	253.181	No results	No results	Full match	1.55841e+06	1.14042e+06	1.69688e+06	9.32263e+07	3.81991e+07	3.83507e+07	1.75987e+06	1.22138e+07	4.18092e+07	4.09289e+06	1.30522e+07	1.31654e+07
Com_112_neg	Pristimerin	C30 H40 O4	464.291	14.399	463.284	No results	No results	Full match	2.38218e+06	1.80805e+06	948732	4.5725e+09	1.7103e+09	1.32994e+09	2.4281e+08	2.25811e+09	3.85458e+09	3.94339e+07	1.22389e+09	1.65025e+09
Com_2561_neg	Picroside I	C24 H28 O11	492.164	9.687	491.157	No results	No results	Full match	1.65256e+07	1.53477e+07	2.03547e+07	1.29793e+07	5.43426e+06	2.58873e+07	6.41525e+06	1.98384e+07	1.54241e+07	1.05555e+07	5.5193e+07	1.24108e+07
Com_2274_neg	LPC 14:0	C22 H46 N O7 P	527.323	14.251	526.316	No results	Invalid mass	No results	922491	684441	676731	2.56553e+07	2.33843e+07	1.89576e+07	8.21674e+06	6.25842e+07	6.74201e+07	3.97358e+06	2.18645e+07	1.19497e+07
Com_3743_neg	C-pentosyl-apeignin O-feruloylhexoside	C36 H36 O17	740.198	6.534	739.191	No results	No results	Full match	560360	550761	586468	2.84378e+07	9.15334e+06	1.09561e+07	1.83059e+06	4.80746e+06	6.87512e+06	3.59736e+06	2.67868e+06	918522
Com_5017_neg	(1S,2S)-Nicotine1-oxide	C10 H14 N2 O	178.111	10.17	177.104	No results	No results	Full match	2.47017e+06	2.93529e+06	6.52656e+06	1.63832e+07	9.65737e+06	9.42755e+06	6.72433e+06	1.1982e+07	1.0039e+07	9.17647e+06	1.25845e+07	8.77806e+06
Com_466_neg	Aminopurine	C5 H5 N5	135.055	6.018	134.048	No results	No results	Full match	2.9436e+06	3.07573e+06	3.1072e+06	3.49321e+07	2.41029e+07	2.08551e+07	9.92641e+06	3.96782e+07	4.50821e+07	7.12127e+08	2.07748e+07	1.65836e+07
Com_2216_neg	Polydatin	C20 H22 O8	390.132	8.105	389.125	No results	No results	Full match	2.56041e+07	2.59516e+07	3.80544e+07	3.97194e+07	1.65253e+07	2.00713e+07	3.65685e+07	6.97647e+07	5.01269e+07	2.452e+07	1.74933e+07	9.76597e+06
Com_3324_neg	Pseudolaric Acid B	C23 H28 O8	432.179	12.087	431.172	No results	No results	Full match	2.0606e+07	1.65394e+07	1.72217e+07	1.39691e+07	2.11064e+07	1.92598e+07	1.36435e+07	1.61927e+07	1.90002e+07	2.24152e+07	3.53792e+07	1.35937e+07
Com_2025_neg	N-Oleoyl Glycine	C20 H37 N O3	339.278	14.659	338.271	No results	No results	Full match	7.1476e+07	8.06034e+07	6.58331e+07	4.51926e+07	3.93285e+07	5.96071e+07	4.44849e+07	3.90713e+07	4.93153e+07	4.50992e+07	2.43642e+07	4.86971e+07
Com_6281_neg	Calceolarioside B	C23 H26 O11	478.148	8.686	477.141	No results	No results	Full match	535195	506722	535051	1.00677e+06	841798	6.68305e+06	829332	1.73103e+06	878268	1.02281e+06	1.02122e+07	868206
Com_2925_neg	Sweroside	C16 H22 O9	358.127	7.548	357.12	No results	No results	Full match	2.93776e+06	2.25467e+06	2.8991e+06	2.27325e+07	1.38956e+07	3.63644e+07	6.61089e+06	7.67039e+06	7.80367e+06	1.23847e+07	4.44266e+07	6.93673e+06
Com_2063_neg	Hesperetin	C16 H14 O6	302.08	10.303	301.072	Full match	No results	Full match	841970	783699	805929	7.81127e+07	2.89069e+07	3.0439e+07	1.27838e+06	7.8807e+06	1.20436e+07	7.09326e+06	2.22192e+07	1.66381e+07
Com_6398_neg	Lithocholic Acid	C24 H40 O3	376.299	13.906	375.291	Full match	No results	No results	509299	478579	492219	890819	807470	4.71643e+06	715660	763571	809680	9.76391e+06	790525	743437
Com_1129_neg	Resibufogenin	C24 H32 O4	384.23	13.816	383.223	No results	No results	Full match	4.48851e+06	3.0415e+06	2.96821e+06	2.02153e+08	3.21785e+07	5.9375e+07	3.08446e+06	6.75971e+06	1.45327e+07	2.00854e+07	1.49991e+07	1.69432e+07
Com_188_neg	D-Proline	C5 H9 N O2	115.064	1.805	114.056	No results	No results	Full match	2.73727e+08	3.52277e+08	2.38059e+09	1.0877e+09	1.06148e+09	1.16409e+09	1.42614e+09	2.3612e+09	1.7218e+09	9.26454e+08	2.00822e+09	1.97946e+09
Com_832_neg	Nodakenetin	C14 H14 O4	246.09	7.816	245.082	No results	No results	Full match	1.0675e+08	8.50573e+07	1.18467e+08	2.25283e+07	2.08522e+07	9.14804e+07	8.80275e+07	4.82504e+07	3.28953e+07	4.47413e+06	3.23808e+08	6.19554e+06
Com_1856_neg	N-Feruloyl putrescine	C14 H20 N2 O3	264.148	7.78	263.141	No results	No results	Full match	1.52127e+06	3.03688e+06	1.05405e+06	9.27797e+07	5.98567e+07	6.13912e+07	2.01178e+07	1.069e+07	1.36242e+07	5.10429e+07	5.31416e+07	5.9276e+07
Com_8689_neg	Genipin	C11 H14 O5	208.074	0.36	207.067	Invalid mass	No results	No match	458051	446178	355373	378402	845338	850662	1.46756e+06	809786	869162	990065	3.71874e+06	702001
Com_6551_neg	7,8-Dihydroxyflavone	C15 H10 O4	254.059	8.845	299.057	No results	No results	Full match	4.40897e+06	3.8133e+06	6.33992e+06	2.27507e+06	3.25237e+06	5.99112e+06	6.01023e+06	8.45699e+06	9.19257e+06	3.13655e+06	5.00875e+06	3.41595e+06
Com_2810_neg	(-)-secoisolariciresinol	C20 H26 O6	362.174	8.72	361.166	No results	No results	Full match	976122	1.19741e+06	1.52845e+06	4.81534e+07	1.55216e+07	6.90661e+06	1.88627e+06	7.20465e+06	7.13496e+06	3.92664e+06	1.12709e+07	6.68748e+06
Com_6735_neg	(+)-epipinoresinol-4-O-beta-D-glucoside	C26 H32 O11	520.196	9.964	519.189	No results	No results	Full match	1.01317e+06	1.3134e+06	4.52938e+06	3.51034e+06	2.29549e+06	2.49198e+06	1.12495e+06	8.58543e+06	7.03276e+06	1.8162e+06	5.66682e+06	4.30707e+06
Com_3337_neg	Sibiricose A5	C22 H30 O14	518.165	8.109	517.157	No results	Full match	Full match	4.7382e+06	2.88811e+06	3.33757e+06	2.86284e+07	1.09847e+07	1.24043e+07	2.29265e+07	2.89684e+07	3.50633e+07	2.15393e+07	2.74267e+07	1.89228e+07
Com_4993_neg	Curculigoside	C22 H26 O11	466.152	7.502	465.145	No results	Invalid mass	No results	3.9147e+06	1.7517e+06	4.41613e+06	6.03401e+06	3.44645e+06	5.40932e+06	4.69363e+06	8.57695e+06	1.01695e+07	1.17938e+07	1.65273e+07	3.36945e+06
Com_5485_neg	Rauwolscine hydrochloride	C21 H27 Cl N2 O3	390.173	9.458	389.165	No results	No results	Full match	769370	747928	1.62054e+06	1.37686e+07	6.80121e+06	8.47942e+06	1.66192e+06	7.47204e+06	5.75417e+06	4.75376e+06	1.04574e+07	4.3524e+06
Com_480_neg	3-[4-methyl-1-(2-methylpropanoyl)-3-oxocyclohexyl]butanoic acid	C15 H24 O4	268.168	7.66	267.161	Full match	No results	No results	827610	797212	726322	7.00902e+08	2.70951e+08	3.0579e+08	2.79078e+07	6.09224e+07	7.30339e+07	7.71933e+07	1.5792e+08	1.58322e+08
Com_3653_neg	Salidroside	C14 H20 O7	300.121	8.067	299.114	No results	Full match	Full match	4.43524e+06	3.46485e+06	4.84666e+06	2.97371e+07	1.37913e+07	1.47584e+07	5.53549e+06	9.19923e+06	8.10766e+06	1.30575e+07	1.45473e+07	1.05241e+07
Com_1728_neg	N'-p-coumaroylspermine	C19 H32 N4 O2	348.251	14.258	347.244	No results	No results	Full match	5.42153e+06	6.58374e+06	6.12032e+06	1.02702e+08	4.27437e+06	3.5103e+07	5.35216e+06	1.07533e+07	1.32212e+07	1.87531e+07	4.7332e+07	3.28027e+07
Com_3422_neg	Yuheinoside	C16 H24 O9	360.143	5.931	359.135	No results	No results	Full match	1.84069e+07	1.28228e+07	7.23359e+06	3.35017e+07	1.816e+07	3.29174e+07	1.08747e+07	1.91849e+07	2.43951e+07	8.71313e+06	2.29789e+07	1.99645e+07
[truncated: 96 more rows]
