# Supplementary material for: Postharvest Dehydration Temperature Modulates the Transcriptomic Programme and Flavonoid Profile of Grape Berries
Source: Foods. 2021 Mar 23;10(3):687. doi: 10.3390/foods10030687 (PMC8005005; doi:10.3390/foods10030687)
Supplement: Supplementary file 1 [file foods-10-00687-s001.zip › Table S3.xlsx]

## Sheet: Sheet1
Index	Formula	Compounds	Class I	Class II	CAS	Level	XF-CK1	XF-CK2	XF-CK3	XF-50-1	XF-50-2	XF-50-3	XF-40-1	XF-40-2	XF-40-3	XF-30-1	XF-30-2	XF-30-3	ZC-CK1	ZC-CK2	ZC-CK3	ZC-50-1	ZC-50-2	ZC-50-3	ZC-40-1	ZC-40-2	ZC-40-3	ZC-30-1	ZC-30-2	ZC-30-3
pmb0550	C21H21O11+	Cyanidin-3-O-glucoside (Kuromanin)	Flavonoids	Anthocyanins	47705-70-4	A	265630	184050	215850	9	9	9	9	9	9	68069	40425	55964	1442900	2397100	1364700	9	9	9	489600	432540	382210	4838700	4029700	3074600
pme1777	C27H31O16+	Cyanidin-3,5-O-diglucoside (Cyanin)	Flavonoids	Anthocyanins	2611-67-8	B	114510	103860	112270	9	9	9	32462	16586	28665	6708.4	6095.1	9512.8	46142	73654	35888	9	9	9	237400	159760	71273	155380	91560	112310
pme3392	C21H21O10+	Pelargonidin-3-O-glucoside	Flavonoids	Anthocyanins	47684-27-5	B	9	9	9	9	9	9	9	9	9	9	9	9	188580	234130	192230	9	9	9	9	9	9	682990	564280	489700
pmf0203	C22H23O11+	Peonidin-3-O-glucoside	Flavonoids	Anthocyanins	68795-37-9	A	9	9	9	9	9	9	9	9	9	9	9	9	38519000	55387000	41885000	165110	193450	199100	12263000	11064000	11811000	87485000	79475000	64174000
pme0443	C23H25O12+	Malvidin-3-O-galactoside (Primulin)	Flavonoids	Anthocyanins	30113-37-2	A	9	9	9	9	9	9	9	9	9	9	9	9	267540000	237580000	203700000	2425600	2693900	2678700	53964000	51713000	44272000	225870000	217110000	178140000
Smpp002603	C24H25O12+	Peonidin-3-O-(6''-O-Acetyl)glucoside	Flavonoids	Anthocyanins	-	A	9	9	9	9	9	9	9	9	9	9	9	9	5058500	9011600	4990500	9	9	9	5285500	3811400	4840000	6933600	5851700	4667300
Smpp002418	C24H25O13+	Petunidin-3-O-(6''-O-Acetyl)glucoside	Flavonoids	Anthocyanins	-	B	9	9	9	81056	88998	55924	1565200	1741300	1761700	352570	255400	205780	9	9	9	9	9	9	9	9	9	9	9	9
Smpp002618	C25H27O13+	Malvidin-3-O-(6''-O-acetyl)glucoside	Flavonoids	Anthocyanins	-	A	9	9	9	9	9	9	9	9	9	9	9	9	73916000	108290000	76838000	281990	329490	300070	20830000	14464000	20272000	46096000	42161000	31816000
Smlp003276	C26H27O15+	Malvidin-3-O-(6''-O-malonyl)glucoside	Flavonoids	Anthocyanins	-	B	21261	14070	17304	9	9	9	11708	5161.7	8735.3	6000.4	6038.9	2131.9	9	9	9	9	9	9	46792	20881	21924	9	9	9
Smsp002643	C27H31O14+	Pelargonidin-3-O-rutinoside	Flavonoids	Anthocyanins	-	B	4102200	3871100	3826400	1184500	1440200	1301700	1602300	1655200	1726100	750020	777800	720140	3227500	4148500	3204600	499770	269910	1038000	6998900	5319100	3181600	1683100	1326600	1330700
Lmjp001877	C26H29O15+	Cyanidin-3-O-sambubioside [Cyanidin-3-O-(2''-O-xylosyl)glucoside]	Flavonoids	Anthocyanins	63535-17-1	B	99844	82235	95510	19632	30339	25610	39317	30150	32533	15497	19926	21951	72230	98544	72795	13820	7220.8	23946	153990	100450	67631	37729	28350	32558
Lmpp003789	C30H27O13+	Cyanidin-3-O-(6''-O-p-Coumaroyl)glucoside	Flavonoids	Anthocyanins	-	A	408040	392270	476750	179020	247020	270640	555940	659310	569000	156430	162500	237810	1131200	1780400	1184600	9	9	9	483140	362960	620540	3351300	4163800	2605100
pme1793	C27H31O15+	Pelargonidin-3,5-O-diglucoside	Flavonoids	Anthocyanins	17334-58-6	B	317430	221510	291240	10585	25271	22821	42131	48172	48399	9584.3	14296	21138	491630	770540	532510	38892	16615	90859	863390	613050	375350	256290	203020	217700
pme1773	C27H31O15+	Cyanidin-3-O-rutinoside (Keracyanin)	Flavonoids	Anthocyanins	28338-59-2	B	489000	469550	530170	16056	39985	19543	117360	92304	119900	32327	39665	50827	198030	224590	184670	25576	8913.3	36861	416510	345820	218160	294050	230780	261100
Lmpp003977	C31H29O13+	Peonidin-3-O-(6''-O-p-Coumaroyl)glucoside	Flavonoids	Anthocyanins	-	A	9	9	9	9	9	9	9	9	9	9	9	9	32365000	51401000	36543000	370930	404750	472300	18716000	14250000	19058000	70779000	61716000	52760000
Lmtp003079	C28H33O15+	Peonidin-3-O-rutinoside	Flavonoids	Anthocyanins	-	B	9	9	9	9	9	9	9	9	9	9	9	9	60551	89522	91315	9	9	9	9	9	9	9	9	9
Lmpp003662	C30H27O14+	Delphinidin-3-O-(6''-O-p-coumaroyl)glucoside	Flavonoids	Anthocyanins	-	A	884100	694900	862530	258190	226770	227590	580080	647120	599400	258020	378490	505740	7718600	13887000	8394800	1273700	1768900	1321700	3747400	2030600	3092900	6363200	6309400	5989500
Smsp001640	C27H31O16+	Petunidin-3-O-glucoside-5-O-arabinoside	Flavonoids	Anthocyanins	-	B	63244	59180	52413	9	9	9	9995.3	6240.2	9776.6	9	9	9	282240	384560	293730	11856	4667.8	24946	449160	307510	161010	298860	222860	235280
Lmpp003815	C31H29O14+	Petunidin-3-O-(6''-O-p-Coumaroyl)glucoside	Flavonoids	Anthocyanins	-	A	84451	60983	69537	119630	65169	52291	105620	131320	119890	105180	124630	80605	21525000	33515000	23888000	141400	124370	142670	3197400	2554500	2773000	15874000	16116000	12810000
pmf0614	C28H33O16+	Peonidin-3,5-O-diglucoside	Flavonoids	Anthocyanins	47851-83-2	B	9	9	9	9	9	9	9	9	9	9	9	9	73246	106260	59685	9	9	9	14530	10711	7496	115650	96095	90104
Lmpp003958	C32H31O14+	Malvidin-3-O-(6''-O-p-coumaroyl)glucoside	Flavonoids	Anthocyanins	-	A	9	9	9	46228	25609	36319	9	9	9	9	9	9	31227000	45430000	32123000	571790	503900	696760	8004000	7107700	6975800	30389000	24319000	22479000
pme2960	C15H12O5	Naringenin chalcone	Flavonoids	Chalcones	73692-50-9	A	43647	28658	31462	139830	179890	145960	229740	196530	215830	44731	38202	50361	4340.9	8471.3	6472.5	135690	91016	215820	244880	185060	145240	78812	76656	52483
pme1201	C15H14O5	Phloretin	Flavonoids	Chalcones	60-82-2	B	9	9	9	3600.2	3190.7	2459.7	2751.2	2624.9	2433.7	9	9	9	9	9	9	9	9	9	5917.8	4385.7	3268.8	14529	11046	14082
HJN055	C21H24O10	Dihydrocharcone-4'-O-glucoside	Flavonoids	Chalcones	-	A	1331500	1286000	1356200	174540	218340	199440	625980	652510	585600	251530	130140	176410	1673800	2553200	1547100	77562	42078	165270	1953400	1192800	1097600	2072900	1538600	1554000
mws2118	C21H24O10	Phloretin-2'-O-glucoside (Phlorizin)	Flavonoids	Chalcones	60-81-1	A	893620	755610	795650	104590	130090	124320	414460	368740	380150	129900	72114	109180	1046600	1425700	1022900	58004	30544	116770	1119500	788190	653750	1187500	964650	953470
Lmfn004093	C21H24O10	Phloretin-4'-O-glucoside (Trilobatin)	Flavonoids	Chalcones	4192-90-9	A	420650	363600	400360	163130	153930	125120	418370	399800	410310	179560	130410	134180	410000	517720	330090	36967	8189.6	67497	1062800	602880	340220	240520	193330	112770
Hmpn005101	C21H24O11	Sieboldin	Flavonoids	Chalcones	18777-73-6	B	82166	70851	85541	9	9	9	46684	57547	57296	14088	11059	23685	107870	145800	120470	8625.8	8011.8	15761	108090	103580	91326	98011	78411	75774
mws0064	C15H12O6	Eriodictyol (5,7,3',4'-Tetrahydroxyflavanone)	Flavonoids	Dihydroflavone	552-58-9	B	11283	10329	9462.2	29034	36687	30500	63370	27604	39198	3345.2	4770.1	3434.7	9	9	9	17289	14940	32312	43468	28471	20593	55487	57315	46358
pme0376	C15H12O5	Naringenin (5,7,4'-Trihydroxyflavanone)	Flavonoids	Dihydroflavone	480-41-1	A	43435	29157	28504	135500	174450	139480	223990	176080	213240	42646	32793	46470	5911.4	6330.5	5617.7	119670	89797	200470	239090	167360	128830	67501	70450	49893
mws1033	C16H14O6	Homoeriodictyol	Flavonoids	Dihydroflavone	446-71-9	B	9	9	9	7292.3	11598	8058.4	13260	11879	13234	6415.9	7841.8	4836.4	9	9	9	2592.3	2704.4	4262.1	5587.2	4837.3	4600.8	9	9	9
mws1179	C21H22O10	Naringenin-7-O-glucoside (Prunin)	Flavonoids	Dihydroflavone	529-55-5	B	232950	187230	218340	228130	207620	327830	937150	845460	988500	210040	131180	141500	345040	464260	330150	169840	77877	495620	3522200	2299100	1135500	542730	484740	305750
mws0046	C27H32O14	Naringenin-7-O-Neohesperidoside(Naringin)	Flavonoids	Dihydroflavone	10236-47-2	A	117730	92199	98899	101370	110210	109710	201430	233810	231810	56041	62343	93886	9	9	9	9	9	9	9	9	9	9	9	9
pme0001	C28H34O15	Hesperetin-7-O-neohesperidoside(Neohesperidin)	Flavonoids	Dihydroflavone	13241-33-3	B	13455	14665	16152	7271.3	6401.8	6789.3	16297	16030	14003	9273.5	9242.7	9083	10496	19269	7852.1	8443.4	13452	8655.2	20105	10821	17359	33103	20435	21792
pmb0628	C27H32O16	Eriodictyol-8-C-glucoside-4'-O-glucoside	Flavonoids	Dihydroflavone	-	B	15331	14345	12540	9	9	9	15230	6554.2	13440	20083	16096	9147.1	33201	20958	22378	16940	25256	36203	24568	21346	12987	10984	15930	26832
mws1094	C15H12O6	Aromadendrin (Dihydrokaempferol)	Flavonoids	Dihydroflavonol	480-20-6	A	9	9	9	53425	65402	61363	55955	55475	59875	29654	34670	33255	9	9	9	143040	131350	235990	116870	93865	75403	75531	73560	65684
mws0914	C15H12O5	Pinobanksin	Flavonoids	Dihydroflavonol	548-82-3	A	41030	30576	28992	130610	176530	143020	229060	186800	210740	46251	37635	44046	5704.6	8845.8	5975.7	121980	83221	195590	241410	167180	130820	70185	72049	53613
mws0044	C15H12O7	Dihydroquercetin(Taxifolin)	Flavonoids	Dihydroflavonol	480-18-2	B	93096	75576	76709	68706	70795	62628	47302	43770	52658	31881	18802	19369	22702	25410	25825	48686	43177	89960	121130	101560	75891	340890	300100	239730
mws0744	C15H12O8	Dihydromyricetin (Ampelopsin)	Flavonoids	Dihydroflavonol	27200-12-0	B	9	9	9	9	9	9	9	9	9	9	9	9	28129	52248	29731	8797.8	6603.5	9494.6	16600	19253	16491	100590	67135	86722
mws1360	C21H22O10	Engeletin	Flavonoids	Dihydroflavonol	572-31-6	A	9	9	9	26824	12058	9955.4	9	9	9	9	9	9	270800	431440	268970	553850	463070	877680	4636300	2904500	1569700	518340	683270	475710
Lmlp005236	C21H22O11	Dihydrokaempferol-3-O-glucoside	Flavonoids	Dihydroflavonol	1049-08-8	B	86240	65625	87336	38744	57970	56329	306460	225090	263100	51471	38816	29760	80458	87786	72663	9	9	9	277800	213790	120660	128570	142870	48132
mws1361	C21H22O11	Taxifolin-3-O-rhamnoside (Astilbin)	Flavonoids	Dihydroflavonol	29838-67-3	A	24034	21751	29170	67724	34616	26106	13278	12944	18256	10824	8359.3	8737.2	3132100	5522800	3600800	1460600	1177500	3037800	18941000	12726000	9346800	3743500	4438400	2979200
pme1598	C22H24O11	Hesperetin-5-O-glucoside	Flavonoids	Dihydroflavonol	69651-80-5	B	5143800	4674400	4927600	1401800	1110300	1009100	3967900	3556500	3396200	3399900	2690800	3137100	12475000	21532000	12793000	10301000	17943000	8449400	20557000	10734000	19935000	20112000	20740000	25240000
mws0054	C15H14O6	Catechin	Flavonoids	Flavanols	154-23-4	A	24724000	21407000	23564000	8795600	10008000	8965400	9263800	10385000	10823000	6374100	5007200	4967300	12577000	16154000	12634000	2323400	843460	3578500	42250000	33142000	19917000	6169400	4879900	5091900
mws1422	C15H14O5	Epiafzelechin	Flavonoids	Flavanols	24808-04-6	B	9	9	9	24614	40204	20004	22572	36588	40421	47001	34600	26716	9	9	9	9	9	9	9	9	9	9	9	9
mws0049	C15H14O7	Gallocatechin	Flavonoids	Flavanols	970-73-0	A	4663500	4001100	4456200	217010	533810	540610	529300	403020	530170	124570	129390	248520	11841000	16256000	12022000	586160	228650	1067900	33365000	27287000	13833000	5743000	4428300	4708800
mws0355	C22H18O10	Catechin gallate	Flavonoids	Flavanols	130405-40-2	A	1467600	1203000	1383800	1184100	1124300	2503600	3208000	2563900	2851200	1882600	2106700	1574000	565980	786570	646620	172970	117150	318460	9544900	4691200	2026500	66032	39141	43824
pmn001415	C24H20O9	Catechin-(7,8-bc)-4β-(3,4-dihydroxyphenyl)-dihydro-2-(3H)-one	Flavonoids	Flavanols	-	A	1252600	926340	1095100	30842	41764	33259	1096400	1445200	1082400	234100	353190	699790	408890	544040	431290	6644.2	9977.4	9251.4	370510	333860	346040	620030	471520	389960
pmn001416	C24H20O9	Catechin-(7,8-bc)-4α-(3,4-dihydroxyphenyl)-dihydro-2-(3H)-one	Flavonoids	Flavanols	-	A	10543000	8247800	9870900	260720	353030	290060	7643500	7939600	6857600	1287600	1465000	3645400	18159000	26236000	18595000	271490	187260	505460	11982000	9532600	10436000	15943000	11621000	12216000
HJN041	C21H24O11	Epicatechin glucoside	Flavonoids	Flavanols	-	A	125500	107780	118480	222190	154090	139670	520590	702570	539910	456510	388370	381880	75652	112550	76140	29811	10265	24139	289450	194520	153220	75449	55970	56084
mws2220	C22H18O11	Gallocatechin 3-O-gallate	Flavonoids	Flavanols	5127-64-0	B	250600	195940	227170	124890	270960	476570	449080	478430	548990	46236	87238	40532	262900	356460	274500	47254	71899	106410	9796400	4339200	2082800	29251	29363	33779
pmb3114	C30H26O11	Epicatechin-epiafzelechin	Flavonoids	Flavanols	-	B	43567	29237	31110	53772	40593	38865	30711	42356	36039	67843	61838	51178	9452.9	10680	6173	5309.1	1197.3	2314.7	16235	10351	6860.3	5487.4	5581.7	6366
Lmmp003672	C31H28O12	8,8'-Methylenebiscatechin	Flavonoids	Flavanols	81555-08-0	B	41351	29418	33585	12619	12844	11093	16704	21696	22716	14500	12521	8031.5	14663	25278	15378	3055.7	1392.4	4917.9	104400	50953	22818	8293.4	7325	4900.5
pmp000001	C16H12O6	Hispidulin (5,7,4'-Trihydroxy-6-methoxyflavone)	Flavonoids	Flavonoid	1447-88-7	B	9	9	9	5038.1	5032.6	4978.7	8424.8	9827.6	9920	3275.5	4323.7	2525.7	9	9	9	6104.7	8158.8	7627.1	8842.1	4493.2	4323.9	7440.1	5486	1958.1
mws0058	C16H12O6	Diosmetin (5,7,3'-Trihydroxy-4'-methoxyflavone)	Flavonoids	Flavonoid	520-34-3	B	1792.9	2432.4	1828.3	8223.5	10021	6810.9	14674	18712	20859	5086.9	7531.2	5552.5	1782.4	1402.8	737.9	12089	12253	17072	16749	7483.9	6882.5	10215	8289.7	3164.6
HJN076	C27H32O13	Pinocembrin-7-O-neohesperidoside	Flavonoids	Flavonoid	13241-31-1	A	9	9	9	2116.3	1614.8	4123.1	79134	49079	75729	2172.6	1322.2	3261.2	9	9	9	2998.8	4546.1	4794.8	376050	448670	434870	1024600	1265200	454070
pmp000106	C18H16O5	5,7,4'-Trimethoxyflavone	Flavonoids	Flavonoid	5631-70-9	B	3258.2	3714	3314.1	3333.9	3772.8	2804.5	3481.4	3273.1	2377.6	3003.4	3129.1	2831.9	2872.7	2653.3	2745	3190.5	2693.1	2858.1	3376.1	2989.3	1904.7	3103.1	3041.1	2304.8
mws2627	C16H12O7	Tamarixetin (3,3',5,7-Tetrahydroxy-4'-Methoxyflavone)	Flavonoids	Flavonoid	603-61-2	B	9	9	9	9	9	9	9	9	9	9	9	9	9	9	9	38634	45652	40415	52350	32871	27946	236080	182380	144790
Lmzp004885	C17H14O7	Tricin (5,7,4'-Trihydroxy-3',5'-dimethoxyflavone)	Flavonoids	Flavonoid	520-32-1	A	9	9	9	1136	1091.9	1108.9	942.06	1133.3	1165.8	828.94	1908.9	660.92	2994.1	6135.1	3043.5	20310	16411	28206	18917	11787	10592	8358	10026	6452.4
Lmjp004404	C16H12O8	Quercetagetin-3-Methyl Ether	Flavonoids	Flavonoid	64190-88-1	B	9	9	9	9	9	9	9	9	9	9	9	9	1270.2	2639	1402.7	7249.8	9075.7	9080.3	96361	49010	23643	459720	438340	265610
Lmcp007240	C19H18O6	5,6,7,4'-Tetramethoxyflavone	Flavonoids	Flavonoid	1168-42-9	B	16809	12398	12449	14060	11148	12368	13624	13869	11691	11818	12192	11791	12889	12597	14413	10617	11846	14347	13775	11967	13278	12478	12953	13659
pmp000109	C19H18O6	5,7,8,4'-Tetramethoxyflavone	Flavonoids	Flavonoid	6601-66-7	B	4050.3	3644.1	3639.4	3377.3	2998.4	3419.3	2674.9	2800.5	3134.8	2869	3213.3	2975.1	2460.3	3219.5	3665.1	2542.9	2816	3412.8	3183.7	2786.6	3812.2	3081.7	2524.6	2677.4
mws1002	C17H14O8	Syringetin	Flavonoids	Flavonoid	4423-37-4	A	9	9	9	9	9	9	9	9	9	9	9	9	23396	38535	23237	58596	59458	61557	281240	174940	74351	466720	433790	242560
pmp001076	C20H20O7	Isosinensetin	Flavonoids	Flavonoid	17290-70-9	B	6981.4	5611.9	6673.2	5676.7	5638.7	4209.4	5175.9	4754.1	4905.8	5216.6	5709.1	3886.2	5171.5	6104.4	5494.3	4420.4	3916.6	7772.1	4710.7	6468.2	6461.3	6320.2	4476.6	4456.1
mws1313	C20H20O7	Sinensetin (5,6,7,3',4'-pentamethoxyflavone)	Flavonoids	Flavonoid	2306-27-6	B	6945.2	6085.9	6211	5511.2	6087.2	5287.5	6208.6	5448	5995.7	6820.9	5686.7	5870	5544.7	5447.5	5779.7	5832.7	5791.7	5198.6	6335.2	6277.6	5249	5354.8	5613	5944.8
pmp000113	C20H20O8	5-Hydroxy-6,7,8,3',4'-pentamethoxyflavone	Flavonoids	Flavonoid	2174-59-6	B	22620	23283	21691	22043	19218	18674	19992	19881	21294	20857	21273	20675	22033	21599	21318	19872	19706	21604	20889	20509	20881	24241	20856	22918
mws0043	C21H22O8	Nobiletin (5,6,7,8,3',4'-Hexamethoxyflavone)	Flavonoids	Flavonoid	478-01-3	B	653730	650520	645930	625110	636250	618560	660680	648600	654390	655180	668560	657660	648320	651660	625400	671680	654550	652990	654670	656740	662660	660000	650880	663640
Lmyp004617	C21H22O9	Pinocembrin-7-O-glucoside (Pinocembroside)	Flavonoids	Flavonoid	75829-43-5	B	10426	34170	11780	6409.8	6538.3	7014.8	18330	14373	18455	16187	10589	7303.9	9	9	9	4930.3	5543.6	8039.6	51530	55271	33750	356900	337140	133430
HJN090	C21H22O10	Butin-7-O-glucoside	Flavonoids	Flavonoid	-	A	32043	29890	33893	24392	22053	24046	57983	31042	25204	16913	7787.8	14083	56734	98311	65222	16383	8800.9	26318	69672	59189	40691	114350	99640	79280
pme2459	C21H20O11	Luteolin-7-O-glucoside (Cynaroside)	Flavonoids	Flavonoid	5373-11-5	A	178920	173680	224130	466660	501440	395290	643520	605940	745770	346260	257310	204360	285670	424320	284520	59797	15242	96000	754980	549430	366670	171480	154370	110370
Xmyp005654	C21H20O11	Kaempferol-4'-O-glucoside	Flavonoids	Flavonoid	-	A	997810	892320	1098300	326050	190530	304690	680820	653800	609860	475310	291360	317100	647140	881770	616230	920800	1283500	1000800	1408600	953400	1270300	2027100	2171900	2283700
Lmtn002796	C21H22O11	Aromadendrin-7-O-glucoside	Flavonoids	Flavonoid	28189-90-4	A	1494200	1422500	1526400	884310	976780	842450	1528000	1599100	1423100	648020	472130	680240	2361500	3048700	2333400	713640	501020	1447000	3033900	2367500	2046900	1902400	1824500	1562300
pmp000579	C22H22O11	Diosmetin-7-O-galactoside	Flavonoids	Flavonoid	-	B	65244	42541	56449	162610	149430	107070	214830	211420	206260	115110	89601	88524	9	9	9	9	9	9	216260	134990	84548	9	9	9
pmb2999	C22H22O11	Chrysoeriol-5-O-glucoside	Flavonoids	Flavonoid	-	B	449790	390790	426630	66111	62307	49091	388300	466860	375060	260220	233600	322670	429580	664410	448400	371080	682500	319410	560000	389480	642190	678420	689290	840900
Lmzp002365	C22H24O11	Hesperetin-7-O-glucoside	Flavonoids	Flavonoid	31712-49-9	B	196870	176070	156200	35076	38286	34803	100880	92034	90307	58597	59895	46111	528140	843900	619790	9	9	9	565570	363910	397470	9	9	9
Xmsn002700	C21H22O12	Taxifolin-3'-O-glucoside	Flavonoids	Flavonoid	31106-05-5	B	126810	110290	118590	29466	17609	21875	69395	69956	60086	68866	67934	62690	343340	588810	359680	270640	466150	196270	548180	304350	582210	724670	903540	827470
Lmfp003403	C21H20O13	Quercetagetin-7-O-glucoside	Flavonoids	Flavonoid	548-75-4	A	418350	356650	413770	152310	101240	64469	158400	188130	152910	110240	92410	97627	25532000	38447000	28373000	1553300	1909100	1518300	18213000	12424000	15987000	22578000	21580000	25486000
HJAP005	C22H22O13	Laricitrin-3-O-glucoside	Flavonoids	Flavonoid	39986-90-8	A	112180	75064	75381	65374	43207	36377	57023	50889	72776	23004	40040	38106	13376000	20735000	14737000	6018300	7432800	4480700	12768000	9677800	11189000	13873000	14394000	14391000
pmb0745	C26H24O10	Tricin-4'-O-syringyl alcohol	Flavonoids	Flavonoid	-	B	1800	1775	1973.5	9	9	9	2287.1	1596.9	1317	1440.1	1720	673.24	9	9	9	9	9	9	9	9	9	9	9	9
Lmtn002916	C22H20O14	Mearnsetin-3-O-glucuronide	Flavonoids	Flavonoid	-	B	11197	9804.3	14276	9	9	9	9	9	9	9	9	9	791580	1356400	929590	501440	498130	410090	1251300	796410	713420	1379500	1316800	1017500
Hmcp002187	C23H24O13	Limocitrin-3-O-galactoside	Flavonoids	Flavonoid	-	A	272280	173150	216690	90018	89335	81528	163820	142410	132550	71849	100660	102940	17774000	26434000	19878000	27779000	27764000	22313000	26482000	19616000	19762000	30181000	31272000	26563000
HJAP006	C23H24O13	Syringetin-7-O-glucoside	Flavonoids	Flavonoid	-	A	312740	204940	241780	97679	114660	92989	197710	170660	157810	86699	95300	128390	18020000	26593000	19912000	29161000	29300000	23612000	26159000	20370000	19866000	30887000	32288000	26736000
pmb3041	C23H22O14	Tricin-7-O-saccharic acid	Flavonoids	Flavonoid	-	B	344420	294420	302660	563470	623590	580550	1107900	1140200	1049500	407080	479940	503600	406070	530020	441890	326390	262220	539020	1266100	914130	597180	430260	356430	329240
pmb3053	C27H24O11	Tricin-4'-O-eudesmic acid	Flavonoids	Flavonoid	-	B	9	9	9	10026	11555	10010	12046	10441	11378	8781.2	10318	8998.8	9	9	9	6737	6609.7	9602.3	9710.2	6498.4	7396.2	9	9	9
HJAP064	C25H24O15	Isorhamnetin-3-O-(6''-malonylglucoside)	Flavonoids	Flavonoid	-	B	7584.2	2709.8	9260.4	9	9	9	3233.9	3176.1	4936.5	5184.2	4927.1	4758.5	9	9	9	9	9	9	9	9	9	9	9	9
pmb3002	C28H32O15	Chrysoeriol-7-O-rutinoside	Flavonoids	Flavonoid	-	B	9	9	9	9	9	9	9	9	9	9	9	9	1126600	1358900	1374600	14826	15133	13004	505220	343430	463580	2283500	2144100	1893000
mws1661	C28H32O15	Diosmetin-7-O-rutinoside (Diosmin)	Flavonoids	Flavonoid	520-27-4	B	9	9	9	9	9	9	9	9	9	9	9	9	42681000	53094000	41734000	584570	548650	624130	23200000	19412000	24054000	80600000	77366000	66918000
Lmbp002592	C27H30O16	Kaempferol-3,7-di-O-glucoside	Flavonoids	Flavonoid	-	B	9	9	9	9	9	9	9	9	9	9	9	9	16928	28836	24667	25030	56924	21739	33593	34960	23577	166710	127000	121440
Hmgp003086	C29H34O16	Tricin-7-O-rutinoside	Flavonoids	Flavonoid	-	B	9	9	9	51175	23346	29096	9	9	9	9	9	9	32088000	46635000	35327000	578290	491640	681860	9237800	7323000	7285400	30026000	25648000	21908000
Lmgp004959	C29H34O16	Tricin-7-O-neohesperidoside	Flavonoids	Flavonoid	53766-40-8	B	9	9	9	63975	25166	22099	9	9	9	9	9	9	35491000	46301000	32911000	609240	510920	609730	8174500	6859600	6683900	31137000	24922000	21775000
pmb0719	C32H34O15	Tricin-4'-O-(syringyl alcohol)ether-5-O-glucoside	Flavonoids	Flavonoid	-	B	9	9	9	9	9	9	9	9	9	9	9	9	22022	27838	26944	7292.3	6413.9	9358.9	27574	31888	35081	43284	35046	33469
pmb0725	C33H32O15	Tricin-7-O-(2''-feruloyl)glucoside	Flavonoids	Flavonoid	-	B	12758	8739.6	12395	9	9	9	8909.5	7708.9	6704.8	15152	23402	10013	9	9	9	9	9	9	9	9	9	9	9	9
Hmcp001579	C29H34O18	Limocitrin-3-O-sophoroside	Flavonoids	Flavonoid	-	B	9	9	9	9	9	9	9	9	9	9	9	9	114980	203070	150560	139720	158070	103590	210100	162360	166410	325370	347250	285410
pmb0620	C34H42O21	Chrysoeriol-6,8-di-C-glucoside-7-O-glucoside	Flavonoids	Flavonoid	-	B	9	9	9	9	9	9	9	9	9	9	9	9	94421	151810	117770	9	9	9	9	9	9	45303	34008	45270
mws0048	C21H20O10	Apigenin-8-C-Glucoside (Vitexin)	Flavonoids	Flavonoid carbonoside	3681-93-4	B	312300	324520	329500	285760	285560	182610	174490	227410	240090	241520	193760	215380	183970	195530	212180	28136	7219.9	9710	26192	27441	35562	60042	42595	57969
pmp000237	C26H26O15	Apigenin-6-C-(2''-glucuronyl)xyloside	Flavonoids	Flavonoid carbonoside	-	B	35328	17224	20649	23558	9738.9	13088	21434	18558	20187	22176	11152	21810	9	9	9	9	9	9	9	9	9	9	9	9
pme3227	C27H30O14	Vitexin-2''-O-rhamnoside	Flavonoids	Flavonoid carbonoside	64820-99-1	B	16212	20849	13700	9	9	9	7279.4	5568.9	10632	9	9	9	11051	13009	11053	9	9	9	44749	35412	15567	9	9	9
pmb0618	C28H34O16	Hesperetin-8-C-glucoside-3'-O-glucoside	Flavonoids	Flavonoid carbonoside	-	B	38408	30368	34042	8917.9	14196	13426	52689	60460	46439	76827	61152	56133	119950	218670	145370	106820	172010	61621	185070	119420	194730	375620	343790	311210
pmb0678	C37H38O18	Apigenin-8-C-glucoside-7-O-(6''-feruloyl)glucoside	Flavonoids	Flavonoid carbonoside	-	B	5285.9	6762.1	5833.3	9	9	9	9	9	9	9	9	9	18692	23879	23418	9	9	9	95711	63451	24238	12512	9482.7	7260.1
mws1068	C15H10O6	Kaempferol (3,5,7,4'-Tetrahydroxyflavone)	Flavonoids	Flavonols	520-18-3	A	9	9	9	9	9	9	9	9	9	9	9	9	9	9	9	5535.2	8429.5	7018.2	6096.2	2351.3	4020.2	65163	59592	40361
pme2954	C15H10O7	Quercetin	Flavonoids	Flavonols	117-39-5	A	9	9	9	9	9	9	9	9	9	9	9	9	9	9	9	28530	53479	36165	94206	65604	37782	933460	1046600	631710
mws0066	C16H12O7	Isorhamnetin	Flavonoids	Flavonols	480-19-3	B	9	9	9	9	9	9	9	9	9	9	9	9	9	9	9	111550	154540	131120	189350	101450	84519	703520	575200	449500
Lmdp003808	C16H12O7	Azaleatin (5-O-Methylquercetin)	Flavonoids	Flavonols	529-51-1	A	19124	15775	16677	11906	6841.8	3538.1	9292.8	6687.6	9439.6	21849	11929	12155	287160	535660	294350	366470	760210	344320	534500	331860	364820	466800	555160	524660
mws0032	C15H10O8	Myricetin	Flavonoids	Flavonols	529-44-2	A	23690	20502	25200	14585	16241	17493	11554	22547	19602	21446	17576	13620	58497	73448	56092	77076	61362	100690	119350	96293	70378	9	9	9
mws1003	C16H12O8	Laricitrin	Flavonoids	Flavonols	53472-37-0	A	9	9	9	9	9	9	9	9	9	9	9	9	9	9	9	9163.5	12270	11332	193900	111430	52707	846770	810630	499840
Lmpn007255	C16H12O8	Patuletin (Quercetagetin-6-methyl ether)	Flavonoids	Flavonols	519-96-0	A	9	9	9	9	9	9	9	9	9	9	9	9	3833.7	8722.6	5240.5	26967	26972	26928	346710	191880	96782	1468300	1404000	974030
pmn001637	C20H18O10	Kaempferol-3-O-arabinoside (Juglanin)	Flavonoids	Flavonols	5041-67-8	A	9	9	9	9	9	9	9	9	9	9	9	9	22097	30765	22397	33534	88347	43775	36723	18955	37579	36356	37812	44616
mws0919	C21H20O10	Kaempferol-3-O-rhamnoside (Afzelin)(Kaempferin)	Flavonoids	Flavonols	482-39-3	A	184320	161290	171320	42143	52721	39106	97356	104890	93299	114820	108040	125910	1343300	2482200	1473400	3387600	6217700	2838800	2926700	1838100	2736100	4841900	5777900	4696300
pme0321	C21H20O10	Kaempferol-7-O-rhamnoside	Flavonoids	Flavonols	20196-89-8	A	138150	139040	141800	33601	41912	35928	72556	80021	72972	93465	78812	106240	1145900	2001700	1252900	2731600	4699000	2338600	2272400	1470700	2260900	4046700	4416200	3597500
pmp000117	C22H24O9	3,5,6,7,8,3',4'-Heptamethoxyflavone	Flavonoids	Flavonols	1178-24-1	B	3683.2	3650.4	4348.3	3674	3579.3	3289.1	4172.4	3704.3	4106	3918.7	3489	3568.2	2938.2	3876.3	3525.8	3536.3	3764.2	3780.3	3425.7	3933.3	3711.5	3895.6	3848.5	3492.1
mws2186	C20H18O11	Avicularin(Quercetin-3-O-α-L-arabinofuranoside)	Flavonoids	Flavonols	572-30-5	A	712750	629350	749310	8159.3	17129	13785	295360	306780	314630	316930	367760	534050	556670	824280	552350	277890	391470	251620	1097400	639120	985350	661600	723030	772570
mws4183	C20H18O11	Quercetin-3-O-arabinoside (Guaijaverin)	Flavonoids	Flavonols	22255-13-6	A	82517	68549	103310	9500.4	6557	8261.3	41688	43239	55684	26777	16386	13353	362690	596550	377460	225510	438090	294880	467620	309490	563610	302520	333530	290180
mws0913	C21H20O11	Kaempferol-3-O-galactoside (Trifolin)	Flavonoids	Flavonols	23627-87-4	A	72829	52274	59748	180270	175770	154770	253350	210180	237190	103210	79823	78105	119460	128790	112810	33305	15186	36332	243060	150620	98954	63938	56101	36423
mws0045	C21H20O11	Quercetin-3-O-rhamnoside(Quercitrin)	Flavonoids	Flavonols	522-12-3	A	4708100	4451100	4798200	666800	780250	621680	2771600	3112500	2889600	3000100	3137300	3855100	6241200	9747300	6923800	7203000	10307000	7949000	10938000	8123700	11049000	12735000	13674000	11887000
pmn001640	C20H18O12	Myricetin-3-O-arabinoside	Flavonoids	Flavonols	132679-85-7	B	9	9	9	9	9	9	9	9	9	9	9	9	151060	362200	198910	5864.8	4253	4042.6	141340	76388	84250	75809	82677	84524
Lmmn004625	C21H22O11	Dihydrokaempferol-7-O-glucoside	Flavonoids	Flavonols	-	B	117000	96007	122350	81420	67833	74184	222590	195960	240410	84001	74876	62915	97706	150130	98277	39552	23427	117140	259340	169240	89587	130200	137330	61917
Hmcp002539	C22H22O11	Isorhamnetin-3-O-rhamnoside	Flavonoids	Flavonols	-	B	32274	24060	29605	23806	27998	24120	47166	37641	36923	16519	21943	25260	643070	1142800	714940	1425500	1884600	1439000	1932400	1523500	1887900	2400700	2386600	2092900
mws1329	C21H20O12	Quercetin-7-O-glucoside*	Flavonoids	Flavonols	491-50-9	A	4029000	3598700	3835800	1194200	1021700	778460	3023000	3072800	2791000	2893600	2150300	2696000	11482000	18196000	11775000	9772700	17415000	6490200	17396000	11111000	17646000	17985000	19223000	23571000
mws0061	C21H20O12	Quercetin-3-O-galactoside (Hyperin)	Flavonoids	Flavonols	482-36-0	A	4841700	4084100	4312200	1715200	1116800	1020200	3076500	3221500	3414100	3651400	2928100	3658600	19884000	34810000	20140000	18382000	28982000	12436000	28204000	18711000	30349000	26957000	33755000	34522000
mws0091	C21H20O12	Quercetin-3-O-glucoside (Isoquercitrin)	Flavonoids	Flavonols	482-35-9	A	3955000	3025200	3385800	1275200	787120	704500	2137000	2171000	2117500	2806300	2265000	2999700	16228000	24792000	15872000	13616000	23872000	9611000	23447000	15197000	23432000	23949000	25486000	31324000
Lmdp003286	C21H20O12	Isohyperoside	Flavonoids	Flavonols	35589-21-0	A	7232700	5373600	6612300	2644200	1934000	1665900	4765700	5178100	4830100	6466900	4928200	6198700	26215000	41380000	28512000	23938000	39464000	17545000	43969000	28158000	42427000	51571000	52294000	54584000
mws0056	C21H20O12	Myricetin-3-O-rhamnoside (Myricitrin)	Flavonoids	Flavonols	17912-87-7	B	30358	24293	32872	5704.8	5072	7265.4	29971	18198	22499	12505	12076	14376	2377200	4887700	3119600	92630	115380	98301	2518100	1510200	1393600	3793300	3136800	3689100
pmp001309	C21H20O12	6-Hydroxykaempferol-7-O-glucoside	Flavonoids	Flavonols	-	A	6995700	5503800	6214900	2633600	1782500	1635300	4361200	4943100	4842100	5772200	5534800	5388700	26169000	39627000	28516000	24149000	36888000	17991000	38880000	28353000	41532000	49972000	47202000	51775000
Lmfn003760	C21H18O13	Quercetin-4′-O-glucuronide	Flavonoids	Flavonols	201463-36-7	A	9897600	8120200	8906400	347760	598120	522950	5518700	5835100	5142200	3181600	3615300	4737600	12448000	23232000	14543000	3188400	4093300	2679600	20604000	12582000	17496000	16157000	17543000	12266000
Hmcp002207	C22H22O12	Isorhamnetin-7-O-glucoside (Brassicin)	Flavonoids	Flavonols	6743-96-0	A	1507300	1119600	1381000	928400	742410	571470	929300	913050	833750	1428600	1128200	721910	18178000	30006000	19532000	30190000	44762000	22064000	33524000	22837000	29246000	34458000	32995000	36917000
Lmyp004444	C22H22O12	Tricin-4'-methylether-3'-O-glucoside	Flavonoids	Flavonols	-	A	1412900	984180	1487200	551440	402120	357400	460010	557010	466130	991880	805090	555490	16684000	29087000	18984000	29322000	42525000	21826000	34135000	22589000	29258000	31738000	31582000	35289000
Lmjp002906	C22H22O12	Rhamnetin-3-O-Glucoside	Flavonoids	Flavonols	27875-34-9	A	1271400	975180	1112800	550250	446840	375400	500290	573980	460630	1028000	870110	572350	17256000	28480000	19119000	29525000	40216000	21039000	32602000	22317000	27718000	32280000	30899000	35072000
Lmpp003465	C21H20O13	Myricetin-3-O-glucoside	Flavonoids	Flavonols	19833-12-6	A	459490	341910	393490	106290	77106	67137	207120	174090	158230	93694	80173	91642	26559000	39680000	28275000	1188100	1627800	1303100	18674000	12442000	16615000	23236000	21311000	25557000
Hmlp002821	C21H18O14	Myricetin-3-O-glucuronide	Flavonoids	Flavonols	77363-65-6	A	292510	202580	278320	28274	36308	26466	88573	71446	69813	33485	47230	54395	5381100	9664200	5933900	485680	421720	540480	5739000	3622100	3491300	8117800	7005200	6364100
Hmln002199	C23H22O13	Quercetin-3-O-(6''-acetyl)galactoside	Flavonoids	Flavonols	-	B	27795	19024	31921	3200.5	3675.4	1978.8	11331	10132	6525.7	7694.9	10859	10864	9	9	9	9	9	9	9	9	9	9	9	9
Li512111	C24H24O13	Isorhamnetin-3-O-(6''-acetylglucoside)	Flavonoids	Flavonols	-	B	9	9	9	9	9	9	9	9	9	9	9	9	5064.1	7213.5	4565.9	8770.3	14839	10623	12381	10076	13869	16136	14371	13868
pmp000589	C24H22O15	Quercetin-7-O-(6''-malonyl)glucoside	Flavonoids	Flavonols	-	B	149810	132450	150760	9317.2	17993	15699	58163	67833	66751	42287	39950	66418	4624.4	2430.2	6951.4	2484.9	4863.1	5338	8282.8	5551.4	3176.5	8044.6	5093.3	3180.6
Hmln002189	C24H22O15	Quercetin-3-O-(6''-malonyl)galactoside	Flavonoids	Flavonols	-	B	94464	83419	92273	8194.4	13215	9306.7	41466	54904	37761	26199	28629	40009	6736.3	9390.8	6232.4	2034	2606.9	3582.3	7160.6	4618.1	4976.6	6523.8	5415.3	6525.8
pme2493	C27H30O14	Kaempferol-3,7-O-dirhamnoside (Kaempferitrin)	Flavonoids	Flavonols	482-38-2	B	130880	134020	142080	121100	107510	64425	95292	131930	100230	174050	133120	89403	9	9	9	9	9	9	9	9	9	34188	16020	26421
Lmsp004670	C27H30O15	Kaempferol-3-O-glucoside-7-O-rhamnoside	Flavonoids	Flavonols	-	A	423940	416160	399880	188160	251640	268740	552730	820620	541440	154310	169270	250930	1099400	1948700	1118300	9	9	9	520440	416080	601940	4099300	3857500	3356600
Lmjp002867	C27H30O15	Kaempferol-3-O-neohesperidoside	Flavonoids	Flavonols	32602-81-6	A	418850	443980	481590	166530	238530	234490	565230	638530	522250	135260	171670	235850	1053000	1969200	1229200	9	9	9	578540	436910	590870	3278200	3665200	2859200
mws0059	C27H30O16	Quercetin-3-O-rutinoside (Rutin)	Flavonoids	Flavonols	153-18-4	A	334140	305080	308030	81228	85787	64614	220090	228840	213440	108450	140560	203440	687030	1297200	700600	458250	650300	519580	1102200	618690	817060	350690	394770	304170
pmn001583	C27H30O16	Quercetin-3-O-robinobioside	Flavonoids	Flavonols	52525-35-6	A	354960	319390	345150	85472	80275	69450	215720	241580	203660	129450	157730	204100	1277200	2029000	1307900	528220	767940	613740	1370600	740520	1002400	693700	709740	721450
pmb0711	C27H30O16	Quercetin-7-O-rutinoside*	Flavonoids	Flavonols	147714-62-3	B	844920	695580	871500	232100	251860	252920	604930	600310	573510	364630	399360	546940	7888100	12860000	9193700	1253300	1925200	1416300	3844500	2310200	2956400	7282700	6656500	6061400
Lmmp002963	C28H32O16	6-C-Methylquercetin-3-O-rutinoside	Flavonoids	Flavonols	-	A	98541	64431	93616	167960	62988	70777	140960	144770	151830	113570	160550	98688	21866000	35168000	24983000	178430	67074	165970	3165400	2675600	2875300	16843000	16276000	13187000
pmp001310	C27H30O17	6-Hydroxykaempferol-3,6-O-Diglucoside	Flavonoids	Flavonols	-	A	23207	10994	14343	14057	12711	6364.4	40729	39959	51878	313810	284390	157280	77240	119870	75776	94186	145150	56629	129430	87677	103440	320810	405290	303020
pmp001311	C27H30O17	6-Hydroxykaempferol-7,6-O-Diglucoside	Flavonoids	Flavonols	-	A	58162	45353	64286	12375	9742.4	6028.2	85979	82267	79347	150190	89056	70552	327120	511390	328000	271290	420760	150440	490440	340780	476790	981240	1018400	799550
Lmmp002560	C27H28O18	Quercetin-3-O-(2''-O-glucosyl)glucuronide	Flavonoids	Flavonols	-	B	50154	30236	45243	8840.9	6468.3	6442.1	40775	49252	31516	77246	70616	50991	59778	99409	72529	55414	115950	61082	117450	89419	108880	220850	241630	153650
Lmsp003252	C28H32O17	Isorhamnetin-3-O-sophoroside	Flavonoids	Flavonols	-	A	14550	10876	15552	9	9	9	30559	34594	25627	49319	25041	21686	152610	232570	164810	130920	212130	83822	216400	151540	198340	464560	415510	349610
mws1035	C33H40O19	Kaempferol-3-O-robinoside-7-O-rhamnoside (Robinin)	Flavonoids	Flavonols	301-19-9	B	24428	28935	39422	10350	6803.6	7523.6	27642	41193	17093	9491.1	13009	11927	62578	63124	86106	13110	10822	19180	37701	45310	60717	69137	48229	56374
pmp001312	C33H40O22	6-Hydroxykaempferol-3,7,6-O-triglycoside	Flavonoids	Flavonols	-	B	5768.5	5570.4	7787.3	9	9	9	5705.5	4355.7	5750.3	26872	18521	8691.2	6092.1	10394	7553.3	7703.2	11856	5678.1	25264	28259	20338	154060	186360	121590
pmp001313	C33H38O23	6-Hydroxykaempferol-3,6-O-Diglucoside-7-O-Glucuronic Acid	Flavonoids	Flavonols	-	B	9671.9	8907.1	10289	9	9	9	4061.2	2426.4	1926.9	16356	9396.9	6811.7	2078.3	6274.2	3988.3	1953	2174.1	1752.6	5081.7	3887.4	3790	34074	33306	22473
pme0436	C30H26O12	Procyanidin B3	Proanthocyanidins	Proanthocyanidins	23567-23-9	A	13685000	12072000	13613000	4406100	5577400	5657000	6648800	6500300	6759900	2717300	3078800	3058900	13404000	15903000	14034000	2425700	1044700	4463900	28631000	21613000	13472000	5909000	4936100	4980300
pme0434	C30H26O12	Procyanidin B2	Proanthocyanidins	Proanthocyanidins	29106-49-8	A	6154900	4911900	5481700	5691400	5380400	4270500	5641800	5891000	6174200	7598500	6569000	5225900	890800	1252800	849270	514480	55326	168970	980870	666070	557770	1063800	880920	857110
mws0836	C30H26O12	Procyanidin B1	Proanthocyanidins	Proanthocyanidins	20315-25-7	A	12836000	11444000	12658000	4241600	5174300	4852400	6094200	5769900	6347400	2501400	2681800	3038500	12571000	14541000	12571000	2091300	987370	4161200	24971000	19042000	12235000	5317600	4559600	4376300
pmn001647	C45H38O18	Procyanidin C2	Proanthocyanidins	Proanthocyanidins	37064-31-6	A	971190	710310	828430	157760	183390	157030	329910	333350	364690	164720	147020	136900	453970	765820	460380	63951	25372	149440	2298400	1305100	610760	197650	160970	123870
pmn001646	C45H38O18	Procyanidin C1	Proanthocyanidins	Proanthocyanidins	37064-30-5	A	527290	419120	436140	188510	192850	153450	277580	302810	280990	326790	280350	247870	101320	153100	96202	23596	4486.9	25178	616260	293150	124050	59958	47564	44587
Lmmp002068	C45H38O19	Gallocatechin-catechin-catechin	Proanthocyanidins	Proanthocyanidins	-	A	369830	309060	333390	8485.4	24927	18221	61786	44300	66862	11788	13211	24604	515580	789210	525430	32831	9265.1	56154	1318400	786000	389370	278710	199320	183740
Lmmp001653	C45H38O20	Gallocatechin-gallocatechin-catechin	Proanthocyanidins	Proanthocyanidins	-	A	47765	41290	48599	9	9	9	7514.3	4851.1	10768	3111	2114	2483.1	115880	209250	122330	6974.7	2034.7	14548	234090	138390	76118	90824	69542	71947
Lmmp001550	C45H38O21	Gallocatechin-gallocatechin-gallocatechin	Proanthocyanidins	Proanthocyanidins	-	A	10378	8627.8	11017	9	9	9	9	9	9	9	9	9	67522	108240	62320	9	9	9	145820	74015	42753	58653	50958	50431
Zmmp003562	C52H42O22	Procyanidin C1 3'-O-gallate	Proanthocyanidins	Proanthocyanidins	-	B	14829	3825.8	7621.5	9	9	9	21915	18270	16053	9	9	9	9	9	9	9	9	9	66653	23911	7150.7	9	9	9
HJAP144	C52H42O22	Galloylprocyanidin C2	Proanthocyanidins	Proanthocyanidins	-	B	18601	15707	10689	18846	18070	14399	27207	17863	37773	40326	24973	22250	8543.7	19209	9706.8	9	9	9	163280	68061	33545	9	9	9
mws0024	C7H6O5	Gallic acid	Other phenols	Other phenols	149-91-7	A	235900	202880	233860	13915000	14609000	12155000	16730000	17905000	23498000	9409200	5720300	5532000	931220	1094800	720000	6439900	4305500	13703000	17095000	17771000	12841000	51163000	45745000	48505000
pme0310	C9H10O5	Ethyl gallate	Other phenols	Other phenols	831-61-8	A	9	9	9	479770	427640	312770	4472200	6425100	6519100	817500	421090	457240	9	9	9	38217	8794	15446	1654000	1306600	673420	1713300	1989400	1123700
pmp000102	C60H50O24	Arecatannin A1	Other phenols	Other phenols	-	A	68512	55844	61407	15733	10364	7483	19423	24821	28405	9723.1	10841	11248	40482	49855	42276	4127.4	3022.1	8372.3	160020	89783	55406	13370	14954	10839
pme0309	C8H8O5	3-O-Methylgallic Acid	Other phenols	Other phenols	3934-84-7	B	7734.7	7812.3	7345.6	552090	717880	717040	136110	162360	173980	28512	49138	27568	10755	18451	11655	52634	8163.1	5872.8	959290	854940	199680	96288	106990	78515
pme2246	C14H6O8	Ellagic acid	Other phenols	Other phenols	476-66-4	A	9	9	9	26471	39468	21688	114560	141080	145030	7362	17159	5742.8	9	9	9	9	9	9	9	9	9	9	9	9
Lmfn000604	C13H16O10	6-O-Galloyl-D-glucose	Other phenols	Other phenols	13186-19-1	A	131230	156230	115320	863460	639740	382950	678320	931520	776340	953250	615730	545450	760490	748320	773090	417170	326340	691010	836890	858700	832930	1001800	1210600	1048300
pmn001518	C13H16O10	1-O-Galloyl-D-glucose	Other phenols	Other phenols	58511-73-2	A	1234000	1161900	1085100	17327000	10630000	10373000	10443000	15948000	17687000	21064000	15431000	12205000	6317100	6145400	6217400	4719900	3136300	8342700	3367500	3850000	4118500	1299800	1519300	961400
Zmhn001703	C13H16O10	5-O-Galloyl-D-hamamelose	Other phenols	Other phenols	-	A	130560	118430	97778	835440	675450	357570	685620	934020	801960	937910	562720	538580	773330	777480	766420	383560	321730	705690	771500	786110	681940	664160	1065000	940820
Hmln000659	C13H16O10	3-O-Galloyl-D-glucose	Other phenols	Other phenols	-	A	136160	158300	121490	799760	661830	420180	682430	838200	618100	931910	560970	531490	728750	784880	726930	420760	339660	637810	744990	846040	816940	927930	1246100	1144600
Lmsn002494	C19H14O12	Ellagic acid-4-O-Xyloside	Other phenols	Other phenols	139163-18-1	A	6550.8	7501.3	11414	81552	91287	73078	829410	722780	710960	130790	225990	120130	1423.8	736.89	1089.7	8047.2	805.33	7397.2	191320	72687	25109	684.93	2015.5	1384.3
Hmdn001667	C20H16O13	Ellagic acid-4-O-glucoside	Other phenols	Other phenols	-	B	9	9	9	61749	69649	51493	231660	245630	232290	145370	103100	83105	9	9	9	9	9	9	9	9	9	9	9	9
pmn001629	C20H20O14	Digalloylglucose	Other phenols	Other phenols	-	A	9	9	9	9	9	9	46136	35718	23401	51347	64980	38249	9	9	9	9	9	9	9	9	9	9	9	9
Cmhn001271	C27H22O18	Gemin D	Other phenols	Other phenols	84744-46-7	A	9	9	9	9	9	9	49154	36914	26915	58153	54866	34773	9	9	9	9	9	9	9	9	9	9	9	9
pmn001648	C45H36O18	Cinnamtannin D1	Other phenols	Other phenols	97233-06-2	B	12916	12133	11120	16057	11616	8415.2	11348	8959.3	10387	8302.8	8151.1	4987.5	9	9	9	9	9	9	9	9	9	9	9	9
pmp000103	C60H50O24	Arecatannin A2	Other phenols	Other phenols	79763-29-4	A	43610	32702	49839	8935	14854	6302	32289	31908	21216	8128.3	8571.8	9291.4	43415	39344	34355	6411.2	4652.2	9000.1	104000	80706	30865	14942	6421.1	10883
