# Supplementary material for: Postharvest Dehydration Temperature Modulates the Transcriptomic Programme and Flavonoid Profile of Grape Berries
Source: Foods. 2021 Mar 23;10(3):687. doi: 10.3390/foods10030687 (PMC8005005; doi:10.3390/foods10030687)
Supplement: Supplementary file 1 [file foods-10-00687-s001.zip › Table S4.xls]

sample	library	raw_reads	clean_reads	clean_bases	error_rate	total_map
XF01	FRAS202157750-1r	46071972	44652610	6.7G	0.02	39490120(88.44%)
XF02	FRAS202157751-1r	45815838	44413244	6.66G	0.03	39705715(89.4%)
XF03	FRAS202157752-1r	46830492	45541436	6.83G	0.02	40628852(89.21%)
XF50D1	FRAS202196796-1r	43910688	42917436	6.44G	0.02	37835252(88.16%)
XF50D2	FRAS202196796-2r	46038696	44968910	6.75G	0.02	39642824(88.16%)
XF50D3	FRAS202196796-3r	46484380	45082690	6.76G	0.02	39807198(88.3%)
XF30D1	FRAS202196794-1r	40280104	39248560	5.89G	0.02	35078028(89.37%)
XF30D2	FRAS202196794-1r	40280104	39248560	5.89G	0.02	35078028(89.37%)
XF30D3	FRAS202196794-2r	46784968	45698764	6.85G	0.02	40812036(89.31%)
XF40D1	FRAS202196792-3r	43975694	42985082	6.45G	0.02	38597743(89.79%)
XF40D2	FRAS202196792-1r	45534860	44685996	6.7G	0.02	40046282(89.62%)
XF40D3	FRAS202196792-2r	40790226	39788354	5.97G	0.02	35738932(89.82%)
XF40H1	FRAS202157789-1r	44138516	43129588	6.47G	0.02	39088569(90.63%)
XF40H2	FRAS202157790-1r	45002210	43950282	6.59G	0.02	40498278(92.15%)
XF40H3	FRAS202157791-1r	40808590	40007580	6.0G	0.02	36597975(91.48%)
XF30H1	FRAS202157795-1r	49592214	48271726	7.24G	0.02	40545175(83.99%)
XF30H2	FRAS202157796-1r	44897096	43536954	6.53G	0.02	38224340(87.8%)
XF30H3	FRAS202157797-1r	46144102	44730060	6.71G	0.02	39034146(87.27%)
XF40Q1	FRAS202157762-1r	45348816	43194322	6.48G	0.02	36765173(85.12%)
XF40Q2	FRAS202157763-1r	46873338	45553660	6.83G	0.02	37990227(83.4%)
XF40Q3	FRAS202157764-1r	47467284	45895986	6.88G	0.02	38729435(84.39%)
XF30Q1	FRAS202157768-1r	42261088	41129600	6.17G	0.02	34549401(84.0%)
