# Supplementary material for: Postharvest Dehydration Temperature Modulates the Transcriptomic Programme and Flavonoid Profile of Grape Berries
Source: Foods. 2021 Mar 23;10(3):687. doi: 10.3390/foods10030687 (PMC8005005; doi:10.3390/foods10030687)
Supplement: Supplementary file 1 [file foods-10-00687-s001.zip › Table S5.xlsx]

## Sheet: sheet1-up
BINCODE	NAME	IDENTIFIER	DESCRIPTION	TYPE		NAME	Number
35.2'	not assigned.unknown'	VIT_18s0001g14700	no hits & (original description: no original description)'	T		Not assigned.unknown/no ontology	14
23.1.2.30'	nucleotide metabolism.synthesis.purine.IMP dehydrogenase'	VIT_19s0085g00820	(at1g16350 : 610.0) Aldolase-type TIM barrel family protein; FUNCTIONS IN: IMP dehydrogenase activity, oxidoreductase activity, catalytic activity; INVOLVED IN: oxidation reduction, GMP biosynthetic process, metabolic process; LOCATED IN: cellular_component unknown; EXPRESSED IN: 24 plant structures; EXPRESSED DURING: 13 growth stages; CONTAINS InterPro DOMAIN/s: IMP dehydrogenase (InterPro:IPR00…	T		RNA	11
35.2'	not assigned.unknown'	VIT_02s0241g00100	(at2g45360 : 244.0) Protein of unknown function (DUF1442); CONTAINS InterPro DOMAIN/s: Protein of unknown function DUF1442 (InterPro:IPR009902); BEST Arabidopsis thaliana protein match is: Protein of unknown function (DUF1442) (TAIR:AT3G60780.1); Has 113 Blast hits to 112 proteins in 16 species: Archae - 0; Bacteria - 6; Metazoa - 0; Fungi - 0; Plants - 107; Viruses - 0; Other Eukaryotes - 0 (sou…	T		Development	5
20.2.1'	stress.abiotic.heat'	VIT_13s0019g01430	(at5g02500 : 1110.0) encodes a member of heat shock protein 70 family.; heat shock cognate protein 70-1 (HSC70-1); FUNCTIONS IN: ATP binding; INVOLVED IN: protein folding, response to cold, response to virus, response to heat; LOCATED IN: cytosol, apoplast, chloroplast, plasma membrane, membrane; EXPRESSED IN: 27 plant structures; EXPRESSED DURING: 16 growth stages; CONTAINS InterPro DOMAIN/s: He…	T		Protein.degradation	5
29.6'	protein.folding'	VIT_13s0019g01430	(at5g02500 : 1110.0) encodes a member of heat shock protein 70 family.; heat shock cognate protein 70-1 (HSC70-1); FUNCTIONS IN: ATP binding; INVOLVED IN: protein folding, response to cold, response to virus, response to heat; LOCATED IN: cytosol, apoplast, chloroplast, plasma membrane, membrane; EXPRESSED IN: 27 plant structures; EXPRESSED DURING: 16 growth stages; CONTAINS InterPro DOMAIN/s: He…	T		Transport	5
20.2'	stress.abiotic'	VIT_02s0025g04290	(p25096|p21_soybn : 318.0) Protein P21 - Glycine max (Soybean) & (at4g11650 : 289.0) osmotin-like protein; osmotin 34 (OSM34); INVOLVED IN: defense response to fungus, incompatible interaction, response to salt stress, defense response to bacterium, incompatible interaction, response to other organism; LOCATED IN: endomembrane system; EXPRESSED IN: 6 plant structures; EXPRESSED DURING: 4 anthesis…	T		Protein.synthesis	4
27.4'	RNA.RNA binding'	VIT_09s0002g01640	(at1g33520 : 191.0) Has single homolog in Arabidopsis, also homologs in human, mouse and C. elegans; contains one G-patch domain (known to mediate RNA-protein interactions) and two KOW domains (may bind RNA and/or protein); localized to the nucleus; mutant suppresses high SA levels and constitutive disease resistance in snc1 npr1 background; required for basal resistance against Pseudomonas syrin…	T		Stress.abiotic.heat	4
34.12'	transport.metal'	VIT_18s0001g09490	(at1g47240 : 810.0) Member of the NRAMP2 gene family of metal ion transporters.; NRAMP metal ion transporter 2 (NRAMP2); FUNCTIONS IN: inorganic anion transmembrane transporter activity, metal ion transmembrane transporter activity; INVOLVED IN: cellular metal ion homeostasis, metal ion transport; LOCATED IN: membrane; EXPRESSED IN: 23 plant structures; EXPRESSED DURING: 15 growth stages; CONTAIN…	T		Hormone metabolism.ethylene	2
34.9'	transport.metabolite transporters at the mitochondrial membrane'	VIT_04s0008g01660	(at1g72820 : 422.0) Mitochondrial substrate carrier family protein; FUNCTIONS IN: binding; INVOLVED IN: transport, mitochondrial transport, transmembrane transport; LOCATED IN: mitochondrial inner membrane, membrane; EXPRESSED IN: 23 plant structures; EXPRESSED DURING: 13 growth stages; CONTAINS InterPro DOMAIN/s: Mitochondrial carrier protein (InterPro:IPR002067), Mitochondrial substrate carrier…	T		Redox	2
27.3.67'	RNA.regulation of transcription.putative transcription regulator'	VIT_18s0001g01090	(at1g76010 : 213.0) Alba DNA/RNA-binding protein; FUNCTIONS IN: nucleic acid binding; INVOLVED IN: biological_process unknown; LOCATED IN: cellular_component unknown; EXPRESSED IN: 25 plant structures; EXPRESSED DURING: 15 growth stages; CONTAINS InterPro DOMAIN/s: Alba, DNA/RNA-binding protein (InterPro:IPR002775); BEST Arabidopsis thaliana protein match is: Alba DNA/RNA-binding protein (TAIR:AT…	T		Signalling	2
27.3.63'	RNA.regulation of transcription.PHD finger transcription factor'	VIT_07s0151g00870	(at4g14920 : 592.0) Acyl-CoA N-acyltransferase with RING/FYVE/PHD-type zinc finger protein; FUNCTIONS IN: DNA binding, zinc ion binding; INVOLVED IN: regulation of transcription, DNA-dependent; LOCATED IN: nucleus; EXPRESSED IN: 23 plant structures; EXPRESSED DURING: 14 growth stages; CONTAINS InterPro DOMAIN/s: Zinc finger, PHD-type, conserved site (InterPro:IPR019786), Zinc finger, PHD-type (In…	T		Stress.abiotic.others	2
27.3.99'	RNA.regulation of transcription.unclassified'	VIT_07s0151g00870	(at4g14920 : 592.0) Acyl-CoA N-acyltransferase with RING/FYVE/PHD-type zinc finger protein; FUNCTIONS IN: DNA binding, zinc ion binding; INVOLVED IN: regulation of transcription, DNA-dependent; LOCATED IN: nucleus; EXPRESSED IN: 23 plant structures; EXPRESSED DURING: 14 growth stages; CONTAINS InterPro DOMAIN/s: Zinc finger, PHD-type, conserved site (InterPro:IPR019786), Zinc finger, PHD-type (In…	T		Fermentation.PDC	1
35.1'	not assigned.no ontology'	VIT_02s0025g03520	(at4g11570 : 490.0) Haloacid dehalogenase-like hydrolase (HAD) superfamily protein; FUNCTIONS IN: hydrolase activity, catalytic activity; INVOLVED IN: metabolic process; LOCATED IN: cellular_component unknown; EXPRESSED IN: 24 plant structures; EXPRESSED DURING: 15 growth stages; CONTAINS InterPro DOMAIN/s: Haloacid dehalogenase-like hydrolase (InterPro:IPR005834); BEST Arabidopsis thaliana prote…	T		Nucleotide metabolism.synthesis	1
34.9'	transport.metabolite transporters at the mitochondrial membrane'	VIT_17s0000g00400	(at5g14040 : 531.0) phosphate transporter 3;1 (PHT3;1); FUNCTIONS IN: binding; INVOLVED IN: transport, transmembrane transport; LOCATED IN: in 6 components; EXPRESSED IN: 27 plant structures; EXPRESSED DURING: 16 growth stages; CONTAINS InterPro DOMAIN/s: Mitochondrial substrate carrier (InterPro:IPR001993), Mitochondrial substrate/solute carrier (InterPro:IPR018108); BEST Arabidopsis thaliana pr…	T		Protein.folding	1
35.2'	not assigned.unknown'	VIT_07s0005g00660	no hits & (original description: no original description)'	T		Protein.targeting.mitochondria	1
17.5.3'	hormone metabolism.ethylene.induced-regulated-responsive-activated'	VIT_11s0016g04080	(at3g24500 : 226.0) One of three genes in A. thaliana encoding multiprotein bridging factor 1, a highly conserved transcriptional coactivator. May serve as a bridging factor between a bZIP factor and TBP. Its expression is specifically elevated in response to pathogen infection, salinity, drought, heat, hydrogen peroxide, and application of abscisic acid or salicylic acid. Constitutive expression…	T
33.99'	development.unspecified'	VIT_13s0156g00260	(at5g06710 : 154.0) Homeobox-leucine zipper protein.; homeobox from Arabidopsis thaliana (HAT14); FUNCTIONS IN: DNA binding, sequence-specific DNA binding transcription factor activity; INVOLVED IN: regulation of transcription, DNA-dependent; LOCATED IN: nucleus; EXPRESSED IN: 18 plant structures; EXPRESSED DURING: 9 growth stages; BEST Arabidopsis thaliana protein match is: Homeobox-leucine zipp…	T		总计	60
27.3.6'	RNA.regulation of transcription.bHLH,Basic Helix-Loop-Helix family'	VIT_01s0244g00130	(at3g26744 : 353.0) Encodes a MYC-like bHLH transcriptional activator that binds specifically to the MYC recognition sequences in the CBF3 promoter. Mutants are defective in cold-regulated gene expression. Cold stress triggers protein degradation of nuclear GFPICE1 protein, and the RING finger protein HOS1 is required. Sumoylation of ICE1 controls CBF3/DREB1A expression and freezing tolerance.; I…	T
35.2'	not assigned.unknown'	VIT_18s0001g06560	no hits & (original description: no original description)'	T
29.2.3'	protein.synthesis.initiation'	VIT_08s0007g00970	(at3g11400 : 389.0) One of the 2 genes that code for the G subunit of eukaryotic initiation factor 3 (EIF3).; eukaryotic translation initiation factor 3G1 (EIF3G1); CONTAINS InterPro DOMAIN/s: RNA recognition motif, RNP-1 (InterPro:IPR000504), Nucleotide-binding, alpha-beta plait (InterPro:IPR012677), Translation initiation factor 3, RNA-binding subunit (InterPro:IPR017334); BEST Arabidopsis thal…	T
29.2.4'	protein.synthesis.elongation'	VIT_19s0027g00760	(at1g56070 : 1563.0) encodes a translation elongation factor 2-like protein that is involved in cold-induced translation. Mutations in this gene specifically blocks low temperature-induced transcription of cold-responsive genes but induces the expression of CBF genes and mutants carrying the recessive mutations fail to acclimate to cold and is freezing sensitive.; LOW EXPRESSION OF OSMOTICALLY RE…	T
27.3.12'	RNA.regulation of transcription.C3H zinc finger family'	VIT_11s0016g04940	(at3g19360 : 251.0) Zinc finger (CCCH-type) family protein; CONTAINS InterPro DOMAIN/s: Zinc finger, CCCH-type (InterPro:IPR000571); BEST Arabidopsis thaliana protein match is: Zinc finger (CCCH-type) family protein (TAIR:AT1G32360.1); Has 1128 Blast hits to 788 proteins in 142 species: Archae - 0; Bacteria - 0; Metazoa - 454; Fungi - 86; Plants - 385; Viruses - 0; Other Eukaryotes - 203 (source:…	T
20.2.1'	stress.abiotic.heat'	VIT_16s0022g00510	(at4g25200 : 154.0) AtHSP23.6-mito mRNA, nuclear gene encoding mitochondrial; mitochondrion-localized small heat shock protein 23.6 (HSP23.6-MITO); FUNCTIONS IN: molecular_function unknown; INVOLVED IN: response to cadmium ion, response to heat; EXPRESSED IN: 6 plant structures; EXPRESSED DURING: 4 anthesis, petal differentiation and expansion stage; CONTAINS InterPro DOMAIN/s: Heat shock protein…	T
33.99'	development.unspecified'	VIT_04s0079g00610	(at3g03270 : 194.0) Adenine nucleotide alpha hydrolases-like superfamily protein; INVOLVED IN: response to stress; LOCATED IN: plasma membrane, membrane; EXPRESSED IN: 23 plant structures; EXPRESSED DURING: 13 growth stages; CONTAINS InterPro DOMAIN/s: UspA (InterPro:IPR006016), Rossmann-like alpha/beta/alpha sandwich fold (InterPro:IPR014729), Universal stress protein A (InterPro:IPR006015); BES…	T
35.2'	not assigned.unknown'	VIT_08s0007g02330	no hits & (original description: no original description)'	T
35.2'	not assigned.unknown'	VIT_13s0019g03390	(at2g39950 : 437.0) unknown protein; FUNCTIONS IN: molecular_function unknown; INVOLVED IN: biological_process unknown; LOCATED IN: cellular_component unknown; EXPRESSED IN: 24 plant structures; EXPRESSED DURING: 15 growth stages; Has 941 Blast hits to 229 proteins in 79 species: Archae - 0; Bacteria - 8; Metazoa - 89; Fungi - 54; Plants - 41; Viruses - 0; Other Eukaryotes - 749 (source: NCBI BLi…	T
35.1'	not assigned.no ontology'	VIT_04s0043g00250	(at2g03820 : 728.0) nonsense-mediated mRNA decay NMD3 family protein; CONTAINS InterPro DOMAIN/s: NMD3 (InterPro:IPR007064); Has 480 Blast hits to 466 proteins in 217 species: Archae - 17; Bacteria - 0; Metazoa - 145; Fungi - 138; Plants - 63; Viruses - 0; Other Eukaryotes - 117 (source: NCBI BLink). & (reliability: 1456.0) & (original description: no original description)'	T
21.4'	redox.glutaredoxins'	VIT_04s0008g01120	(at4g33040 : 157.0) Thioredoxin superfamily protein; FUNCTIONS IN: electron carrier activity, protein disulfide oxidoreductase activity; INVOLVED IN: cell redox homeostasis; LOCATED IN: cellular_component unknown; EXPRESSED IN: 23 plant structures; EXPRESSED DURING: 13 growth stages; CONTAINS InterPro DOMAIN/s: Glutaredoxin-like, plant II (InterPro:IPR011905), Thioredoxin fold (InterPro:IPR012335…	T
29.5.11.4.5.2'	protein.degradation.ubiquitin.E3.BTB/POZ Cullin3.BTB/POZ'	VIT_06s0009g01030	(at3g03740 : 587.0) BTB-POZ and MATH domain 4 (BPM4); CONTAINS InterPro DOMAIN/s: TRAF-like (InterPro:IPR008974), MATH (InterPro:IPR002083), BTB/POZ fold (InterPro:IPR011333), BTB/POZ (InterPro:IPR013069), Kelch related (InterPro:IPR013089), BTB/POZ-like (InterPro:IPR000210), TRAF-type (InterPro:IPR013322); BEST Arabidopsis thaliana protein match is: BTB-POZ and MATH domain 5 (TAIR:AT5G21010.1); …	T
27.1'	RNA.processing'	VIT_16s0050g00880	(at5g52470 : 441.0) encodes a fibrillarin, a key nucleolar protein in eukaryotes which associates with box C/D small nucleolar RNAs (snoRNAs) directing 2'-O-ribose methylation of the rRNA. This gene also encodes a novel box C/D snoRNA, U60.1f in its fifth intron that accumulates in seedlings and that their targeted residue on the 25 S rRNA is methylated.; fibrillarin 1 (FIB1); FUNCTIONS IN: snoRN…	T
29.2.2.3.3'	protein.synthesis.ribosome biogenesis.Pre-rRNA processing and modifications.methylotransferases'	VIT_16s0050g00880	(at5g52470 : 441.0) encodes a fibrillarin, a key nucleolar protein in eukaryotes which associates with box C/D small nucleolar RNAs (snoRNAs) directing 2'-O-ribose methylation of the rRNA. This gene also encodes a novel box C/D snoRNA, U60.1f in its fifth intron that accumulates in seedlings and that their targeted residue on the 25 S rRNA is methylated.; fibrillarin 1 (FIB1); FUNCTIONS IN: snoRN…	T
35.2'	not assigned.unknown'	VIT_02s0025g02800	no hits & (original description: no original description)'	T
34.9'	transport.metabolite transporters at the mitochondrial membrane'	VIT_09s0002g05710	(o24381|tlc1_soltu : 993.0) Plastidic ATP/ADP-transporter - Solanum tuberosum (Potato) & (at1g80300 : 944.0) nucleotide transporter 1 (NTT1); FUNCTIONS IN: ATP:ADP antiporter activity; INVOLVED IN: transport; LOCATED IN: membrane, chloroplast envelope; EXPRESSED IN: stem, root, guard cell, callus, leaf; EXPRESSED DURING: seedling growth; CONTAINS InterPro DOMAIN/s: ADP/ATP carrier protein (InterP…	T
34.99'	transport.misc'	VIT_09s0002g05710	(o24381|tlc1_soltu : 993.0) Plastidic ATP/ADP-transporter - Solanum tuberosum (Potato) & (at1g80300 : 944.0) nucleotide transporter 1 (NTT1); FUNCTIONS IN: ATP:ADP antiporter activity; INVOLVED IN: transport; LOCATED IN: membrane, chloroplast envelope; EXPRESSED IN: stem, root, guard cell, callus, leaf; EXPRESSED DURING: seedling growth; CONTAINS InterPro DOMAIN/s: ADP/ATP carrier protein (InterP…	T
29.5.3'	protein.degradation.cysteine protease'	VIT_03s0180g00010	(at1g47128 : 622.0) cysteine proteinase precursor-like protein/ dehydration stress-responsive gene (RD21); responsive to dehydration 21 (RD21); FUNCTIONS IN: cysteine-type endopeptidase activity, cysteine-type peptidase activity; INVOLVED IN: response to water deprivation; LOCATED IN: apoplast, chloroplast, vacuole; EXPRESSED IN: 23 plant structures; EXPRESSED DURING: 13 growth stages; CONTAINS I…	T
20.2.2'	stress.abiotic.cold'	VIT_03s0038g02130	(p27484|grp2_nicsy : 130.0) Glycine-rich protein 2 - Nicotiana sylvestris (Wood tobacco) & (at4g38680 : 117.0) Encodes a glycine-rich protein that binds nucleic acids and promotes DNA melting. Its transcript and protein levels are up-regulated in response to cold treatment with protein levels peaking earlier in shoots (~10-14 days) than in roots (~21 days). It is normally expressed in meristemati…	T
27.3.75'	RNA.regulation of transcription.GRP'	VIT_03s0038g02130	(p27484|grp2_nicsy : 130.0) Glycine-rich protein 2 - Nicotiana sylvestris (Wood tobacco) & (at4g38680 : 117.0) Encodes a glycine-rich protein that binds nucleic acids and promotes DNA melting. Its transcript and protein levels are up-regulated in response to cold treatment with protein levels peaking earlier in shoots (~10-14 days) than in roots (~21 days). It is normally expressed in meristemati…	T
29.5.11.4.3.2'	protein.degradation.ubiquitin.E3.SCF.FBOX'	VIT_06s0009g03670	(at5g46170 : 180.0) F-box family protein; CONTAINS InterPro DOMAIN/s: F-box domain, Skp2-like (InterPro:IPR022364); BEST Arabidopsis thaliana protein match is: F-box family protein (TAIR:AT4G18380.2); Has 1807 Blast hits to 1807 proteins in 277 species: Archae - 0; Bacteria - 0; Metazoa - 736; Fungi - 347; Plants - 385; Viruses - 0; Other Eukaryotes - 339 (source: NCBI BLink). & (reliability: 360…	T
30.2.99'	signalling.receptor kinases.misc'	VIT_17s0000g09170	(at1g15530 : 770.0) Concanavalin A-like lectin protein kinase family protein; FUNCTIONS IN: carbohydrate binding, kinase activity; INVOLVED IN: protein amino acid phosphorylation; LOCATED IN: plasma membrane, vacuole; EXPRESSED IN: synergid, cultured cell; CONTAINS InterPro DOMAIN/s: Legume lectin, beta chain (InterPro:IPR001220), Protein kinase, ATP binding site (InterPro:IPR017441), Serine/thre…	T
35.1.5'	not assigned.no ontology.pentatricopeptide (PPR) repeat-containing protein'	VIT_04s0008g05070	(at2g25580 : 466.0) Tetratricopeptide repeat (TPR)-like superfamily protein; CONTAINS InterPro DOMAIN/s: Pentatricopeptide repeat (InterPro:IPR002885); BEST Arabidopsis thaliana protein match is: Pentatricopeptide repeat (PPR) superfamily protein (TAIR:AT4G32450.1); Has 21306 Blast hits to 10572 proteins in 176 species: Archae - 0; Bacteria - 9; Metazoa - 6; Fungi - 21; Plants - 21172; Viruses - …	T
27.3.35'	RNA.regulation of transcription.bZIP transcription factor family'	VIT_18s0122g00500	(at1g42990 : 119.0) AtbZIP60 consists of a bZIP DNA binding domain followed by a putative transmembrane domain. GFP fusions containing the first 260 amino acids (AtbZIP60deltaC) are nuclear-localized. AtbZIP60 is upregulated by the addition of tunicamycin (ER stress response inductor), DTT (inhibitor of disulfide bond formation) and azetin-2-carboxylate (proline analog perturbing protein structur…	T
17.5.2'	hormone metabolism.ethylene.signal transduction'	VIT_12s0059g01460	(q9sxs8|erf3_tobac : 128.0) Ethylene-responsive transcription factor 3 (Ethylene-responsive element-binding factor 3 homolog) (EREBP-5) (NtERF5) - Nicotiana tabacum (Common tobacco) & (at1g50640 : 122.0) encodes a member of the ERF (ethylene response factor) subfamily B-1 of ERF/AP2 transcription factor family (ATERF-3). The protein contains one AP2 domain. There are 15 members in this subfamily …	T
30.4.5'	signalling.phosphinositides.inositol-1,3,4-trisphosphate 5/6-kinase'	VIT_02s0012g01640	(q84y01|itpk1_maize : 395.0) Inositol-tetrakisphosphate 1-kinase 1 (EC 2.7.1.134) (Inositol-triphosphate 5/6-kinase 1) (EC 2.7.1.159) (Inositol 1,3,4-trisphosphate 5/6-kinase 1) (Ins(1,3,4)P(3) 5/6-kinase 1) (ZmIpk) (Low phytic acid protein 2) - Zea mays (Maize) & (at5g16760 : 380.0) Encodes a inositol 1,3,4-trisphosphate 5/6-kinase.; Inositol 1,3,4-trisphosphate 5/6-kinase family protein; FUNCTI…	T
33.99'	development.unspecified'	VIT_05s0077g01300	(at4g24220 : 281.0) encodes a novel protein containing mammalian death domain involved in programmed cell death. Gene is expressed in vascular system and mutants carrying dominant mutation in the gene have defective vascular patterning. Gene expression is induced specifically by wounding.; VEIN PATTERNING 1 (VEP1); FUNCTIONS IN: binding, catalytic activity; INVOLVED IN: xylem and phloem pattern f…	T
20.2.1'	stress.abiotic.heat'	VIT_00s0194g00030	(at5g56030 : 1118.0) A member of heat shock protein 90 (HSP90) gene family. Expressed in all tissues and abundant in root apical meristem, pollen and tapetum. Expression is NOT heat-induced but induced by IAA and NaCl. Interacts with HsfA1d in the cytosol and the nucleus and negatively regulates HsfA1d. Did not bind to AtHsfA4c.; heat shock protein 81-2 (HSP81-2); CONTAINS InterPro DOMAIN/s: Chap…	T
35.1'	not assigned.no ontology'	VIT_06s0004g01210	(at5g19900 : 201.0) PRLI-interacting factor, putative; FUNCTIONS IN: molecular_function unknown; INVOLVED IN: biological_process unknown; LOCATED IN: chloroplast; EXPRESSED IN: 24 plant structures; EXPRESSED DURING: 15 growth stages; Has 1807 Blast hits to 1807 proteins in 277 species: Archae - 0; Bacteria - 0; Metazoa - 736; Fungi - 347; Plants - 385; Viruses - 0; Other Eukaryotes - 339 (source:…	T
35.2'	not assigned.unknown'	VIT_12s0028g02960	no hits & (original description: no original description)'	T
21.2.1.2'	redox.ascorbate and glutathione.ascorbate.GDP-L-galactose-hexose-1-phosphate guanyltransferase'	VIT_14s0006g01370	(at4g26850 : 539.0) Encodes a novel protein involved in ascorbate biosynthesis, which was shown to catalyze the transfer of GMP from GDP-galactose to a variety of hexose-1-phosphate acceptors. Recessive mutation has a reduced amount of vitamin C, lower level of non-photochemical quenching, and reduced rate of conversion of violaxanthin to zeaxanthin in high light.; vitamin c defective 2 (VTC2); F…	T
20.2.1'	stress.abiotic.heat'	VIT_05s0029g00500	(at4g13830 : 171.0) DnaJ-like protein (J20); nuclear gene; DNAJ-like 20 (J20); FUNCTIONS IN: heat shock protein binding; INVOLVED IN: protein folding, response to stress; LOCATED IN: nucleus; EXPRESSED IN: 23 plant structures; EXPRESSED DURING: 13 growth stages; CONTAINS InterPro DOMAIN/s: Molecular chaperone, heat shock protein, Hsp40, DnaJ (InterPro:IPR015609), Heat shock protein DnaJ, N-termin…	T
35.2'	not assigned.unknown'	VIT_00s0174g00320	(at5g12230 : 157.0) MED19A; BEST Arabidopsis thaliana protein match is: unknown protein (TAIR:AT5G19480.2); Has 1807 Blast hits to 1807 proteins in 277 species: Archae - 0; Bacteria - 0; Metazoa - 736; Fungi - 347; Plants - 385; Viruses - 0; Other Eukaryotes - 339 (source: NCBI BLink). & (reliability: 314.0) & (original description: no original description)'	T
27.3.25'	RNA.regulation of transcription.MYB domain transcription factor family'	VIT_07s0129g01050	(at5g67300 : 254.0) Member of the R2R3 factor MYB gene family involved in mediating plant responses to a variety of abiotic stimiuli.; myb domain protein r1 (MYBR1); CONTAINS InterPro DOMAIN/s: SANT, DNA-binding (InterPro:IPR001005), Homeodomain-like (InterPro:IPR009057), Myb, DNA-binding (InterPro:IPR014778), HTH transcriptional regulator, Myb-type, DNA-binding (InterPro:IPR017930), Homeodomain-…	T
27.3.36'	RNA.regulation of transcription.Argonaute'	VIT_10s0042g01150	(at1g31280 : 821.0) An Argonaute gene; argonaute 2 (AGO2); FUNCTIONS IN: nucleic acid binding; INVOLVED IN: biological_process unknown; LOCATED IN: cellular_component unknown; EXPRESSED IN: 21 plant structures; EXPRESSED DURING: 12 growth stages; CONTAINS InterPro DOMAIN/s: Domain of unknown function DUF1785 (InterPro:IPR014811), Stem cell self-renewal protein Piwi (InterPro:IPR003165), Argonaute…	T
33.99'	development.unspecified'	VIT_10s0042g01150	(at1g31280 : 821.0) An Argonaute gene; argonaute 2 (AGO2); FUNCTIONS IN: nucleic acid binding; INVOLVED IN: biological_process unknown; LOCATED IN: cellular_component unknown; EXPRESSED IN: 21 plant structures; EXPRESSED DURING: 12 growth stages; CONTAINS InterPro DOMAIN/s: Domain of unknown function DUF1785 (InterPro:IPR014811), Stem cell self-renewal protein Piwi (InterPro:IPR003165), Argonaute…	T
29.5.11.1'	protein.degradation.ubiquitin.ubiquitin'	VIT_14s0036g01020	(at5g20620 : 736.0) encodes a ubiquitin polyprotein.; ubiquitin 4 (UBQ4); INVOLVED IN: protein modification process, protein ubiquitination involved in ubiquitin-dependent protein catabolic process, ubiquitin-dependent protein catabolic process; EXPRESSED IN: 25 plant structures; EXPRESSED DURING: 16 growth stages; CONTAINS InterPro DOMAIN/s: Ubiquitin subgroup (InterPro:IPR019956), Ubiquitin con…	T
5.2'	fermentation.PDC'	VIT_14s0006g02240	(at5g17380 : 880.0) Thiamine pyrophosphate dependent pyruvate decarboxylase family protein; FUNCTIONS IN: pyruvate decarboxylase activity, magnesium ion binding, thiamin pyrophosphate binding, transferase activity, catalytic activity; LOCATED IN: cellular_component unknown; EXPRESSED IN: 23 plant structures; EXPRESSED DURING: 13 growth stages; CONTAINS InterPro DOMAIN/s: TPP-binding enzyme, conse…	T
29.3.2'	protein.targeting.mitochondria'	VIT_11s0016g03110	(at2g37410 : 239.0) Mitochondrial inner membrane translocase. Together with AtTIM17-1, TIM17-2 has a long C-terminal extension not present in other TIMs. The extension is located in the outer membrane and so TIM17-2 links the inner and outer mitochondrial membranes. The C-terminal region is essential for protein import into mitochondria via the general import pathway but is not necessary for impo…	T
29.2.3'	protein.synthesis.initiation'	VIT_18s0089g00360	(at1g71350 : 753.0) eukaryotic translation initiation factor SUI1 family protein; FUNCTIONS IN: RNA binding, translation initiation factor activity; INVOLVED IN: translational initiation; EXPRESSED IN: 24 plant structures; EXPRESSED DURING: 15 growth stages; CONTAINS InterPro DOMAIN/s: Pseudouridine synthase/archaeosine transglycosylase-like (InterPro:IPR015947), Translation initiation factor SUI…	T
33.1'	development.storage proteins'	VIT_12s0034g01950	(at1g07750 : 351.0) RmlC-like cupins superfamily protein; FUNCTIONS IN: copper ion binding, zinc ion binding, nutrient reservoir activity; INVOLVED IN: biological_process unknown; LOCATED IN: cellular_component unknown; EXPRESSED IN: 26 plant structures; EXPRESSED DURING: 14 growth stages; CONTAINS InterPro DOMAIN/s: Cupin, RmlC-type (InterPro:IPR011051), Cupin 1 (InterPro:IPR006045), RmlC-like j…	T
29.5.11.4.2'	protein.degradation.ubiquitin.E3.RING'	VIT_18s0001g01060	(at5g42200 : 153.0) RING/U-box superfamily protein; CONTAINS InterPro DOMAIN/s: Zinc finger, RING-type (InterPro:IPR001841), Zinc finger, C3HC4 RING-type (InterPro:IPR018957); BEST Arabidopsis thaliana protein match is: RING/U-box superfamily protein (TAIR:AT1G49220.1); Has 1807 Blast hits to 1807 proteins in 277 species: Archae - 0; Bacteria - 0; Metazoa - 736; Fungi - 347; Plants - 385; Viruses…	T
35.2'	not assigned.unknown'	VIT_04s0008g06410	no hits & (original description: no original description)'	T

## Sheet: sheet2-down
BINCODE	NAME	IDENTIFIER	DESCRIPTION	TYPE			NAME	Number
17.8.1'	hormone metabolism.salicylic acid.synthesis-degradation'	VIT_07s0289g00050	(at1g05680 : 435.0) Encodes a UDP-glucosyltransferase, UGT74E2, that acts on IBA (indole-3-butyric acid) and affects auxin homeostasis. The transcript and protein levels of this enzyme are strongly induced by H2O2 and may allow integration of ROS (reactive oxygen species) and auxin signaling. This enzyme can also transfer glycosyl groups to several compounds related to the explosive TNT when this…	T			Not assigned.unknown/no ontology	7
17.8.1.1.4'	hormone metabolism.salicylic acid.synthesis-degradation.synthesis.SA glucosyltransferase ether bond making SAG'	VIT_07s0289g00050	(at1g05680 : 435.0) Encodes a UDP-glucosyltransferase, UGT74E2, that acts on IBA (indole-3-butyric acid) and affects auxin homeostasis. The transcript and protein levels of this enzyme are strongly induced by H2O2 and may allow integration of ROS (reactive oxygen species) and auxin signaling. This enzyme can also transfer glycosyl groups to several compounds related to the explosive TNT when this…	T			Protein	6
17.8.1.1.5'	hormone metabolism.salicylic acid.synthesis-degradation.synthesis.SA glucosyltransferase ester and ether bond making SGE, SAG'	VIT_07s0289g00050	(at1g05680 : 435.0) Encodes a UDP-glucosyltransferase, UGT74E2, that acts on IBA (indole-3-butyric acid) and affects auxin homeostasis. The transcript and protein levels of this enzyme are strongly induced by H2O2 and may allow integration of ROS (reactive oxygen species) and auxin signaling. This enzyme can also transfer glycosyl groups to several compounds related to the explosive TNT when this…	T			Nucleotide metabolism	5
26.2'	misc.UDP glucosyl and glucoronyl transferases'	VIT_07s0289g00050	(at1g05680 : 435.0) Encodes a UDP-glucosyltransferase, UGT74E2, that acts on IBA (indole-3-butyric acid) and affects auxin homeostasis. The transcript and protein levels of this enzyme are strongly induced by H2O2 and may allow integration of ROS (reactive oxygen species) and auxin signaling. This enzyme can also transfer glycosyl groups to several compounds related to the explosive TNT when this…	T			Development	4
34.9'	transport.metabolite transporters at the mitochondrial membrane'	VIT_08s0058g00450	(at1g07030 : 311.0) Mitochondrial substrate carrier family protein; FUNCTIONS IN: binding; INVOLVED IN: transport, mitochondrial transport, transmembrane transport; LOCATED IN: mitochondrial inner membrane, membrane; EXPRESSED IN: 20 plant structures; EXPRESSED DURING: 15 growth stages; CONTAINS InterPro DOMAIN/s: Mitochondrial carrier protein (InterPro:IPR002067), Mitochondrial substrate carrier…	T			Hormone metabolism.salicylic acid	4
6.3'	gluconeogenesis / glyoxylate cycle.Malate DH'	VIT_03s0088g01190	(p46488|mdhg_cucsa : 639.0) Malate dehydrogenase, glyoxysomal precursor (EC 1.1.1.37) - Cucumis sativus (Cucumber) & (at5g09660 : 609.0) encodes a microbody NAD-dependent malate dehydrogenase encodes an peroxisomal NAD-malate dehydrogenase that is involved in fatty acid beta-oxidation through providing NAD to the process of converting fatty acyl CoA to acetyl CoA.; peroxisomal NAD-malate dehydrog…	T			PS.lightreaction	3
34.1'	transport.p- and v-ATPases'	VIT_17s0000g05540	(at5g62670 : 1533.0) H(+)-ATPase 11 (HA11); FUNCTIONS IN: ATPase activity; INVOLVED IN: cation transport, metabolic process, ATP biosynthetic process; LOCATED IN: plasma membrane, membrane; EXPRESSED IN: 26 plant structures; EXPRESSED DURING: 14 growth stages; CONTAINS InterPro DOMAIN/s: ATPase, P-type, ATPase-associated domain (InterPro:IPR008250), ATPase, P-type cation-transporter, N-terminal (…	T			RNA.regulation of transcription	3
18.2'	Co-factor and vitamine metabolism.thiamine'	VIT_10s0116g00530	(o23787|thi4_citsi : 550.0) Thiazole biosynthetic enzyme, chloroplast precursor - Citrus sinensis (Sweet orange) & (at5g54770 : 520.0) Encodes a thiamine biosynthetic gene that has a dual function in thiamine biosynthesis and mitochondrial DNA damage tolerance. It appears to be involved in producing the thiazole portion of thiamine (vitamin B1). A crystal structure of the protein reveals that it …	T			Stress.biotic	3
13.2.3.5'	amino acid metabolism.degradation.aspartate family.lysine'	VIT_11s0016g00280	(at4g33150 : 1300.0) lysine-ketoglutarate reductase/saccharopine dehydrogenase bifunctional enzyme; CONTAINS InterPro DOMAIN/s: Saccharopine dehydrogenase / Homospermidine synthase (InterPro:IPR005097); Has 1125 Blast hits to 1121 proteins in 331 species: Archae - 40; Bacteria - 296; Metazoa - 110; Fungi - 190; Plants - 55; Viruses - 0; Other Eukaryotes - 434 (source: NCBI BLink). & (reliability:…	T			Transport	3
35.1'	not assigned.no ontology'	VIT_09s0002g08270	(at1g15740 : 646.0) Leucine-rich repeat family protein; BEST Arabidopsis thaliana protein match is: Leucine-rich repeat (LRR) family protein (TAIR:AT4G23840.1); Has 38052 Blast hits to 19856 proteins in 856 species: Archae - 6; Bacteria - 8624; Metazoa - 11681; Fungi - 680; Plants - 12072; Viruses - 79; Other Eukaryotes - 4910 (source: NCBI BLink). & (reliability: 1292.0) & (original description:…	T			Amino acid metabolism.degradation	2
34.2'	transport.sugars'	VIT_18s0001g05570	(at1g34580 : 678.0) Major facilitator superfamily protein; FUNCTIONS IN: carbohydrate transmembrane transporter activity, sugar:hydrogen symporter activity; INVOLVED IN: transport, transmembrane transport; LOCATED IN: integral to membrane, membrane; EXPRESSED IN: 12 plant structures; EXPRESSED DURING: 7 growth stages; CONTAINS InterPro DOMAIN/s: Sugar transporter, conserved site (InterPro:IPR0058…	T			Cell wall	2
17.2.3'	hormone metabolism.auxin.induced-regulated-responsive-activated'	VIT_04s0023g03230	(at4g34760 : 160.0) SAUR-like auxin-responsive protein family ; CONTAINS InterPro DOMAIN/s: Auxin responsive SAUR protein (InterPro:IPR003676); BEST Arabidopsis thaliana protein match is: SAUR-like auxin-responsive protein family (TAIR:AT2G16580.1); Has 1475 Blast hits to 1458 proteins in 28 species: Archae - 0; Bacteria - 0; Metazoa - 0; Fungi - 0; Plants - 1474; Viruses - 0; Other Eukaryotes - …	T			Signalling	2
7.1.1'	OPP.oxidative PP.G6PD'	VIT_12s0057g00940	(q43839|g6pdc_soltu : 628.0) Glucose-6-phosphate 1-dehydrogenase, chloroplast precursor (EC 1.1.1.49) (G6PD) - Solanum tuberosum (Potato) & (at5g35790 : 616.0) Encodes a plastidic glucose-6-phosphate dehydrogenase that is sensitive to reduction by DTT and whose mRNA is more prevalent in developing organs but absent in the root.; glucose-6-phosphate dehydrogenase 1 (G6PD1); FUNCTIONS IN: glucose-6…	T			Tetrapyrrole synthesis	2
35.2'	not assigned.unknown'	VIT_02s0025g01450	no hits & (original description: no original description)'	T			Co-factor and vitamine metabolism.thiamine	1
1.1.2.2'	PS.lightreaction.photosystem I.PSI polypeptide subunits'	VIT_04s0023g00410	(at4g12800 : 273.0) Encodes subunit L of photosystem I reaction center.; photosystem I subunit l (PSAL); FUNCTIONS IN: molecular_function unknown; INVOLVED IN: photosynthesis, light reaction, photosynthesis; LOCATED IN: in 7 components; EXPRESSED IN: 24 plant structures; EXPRESSED DURING: 14 growth stages; CONTAINS InterPro DOMAIN/s: Photosystem I reaction centre, subunit XI PsaL (InterPro:IPR003…	T			DNA.synthesis/chromatin structure	1
28.1'	DNA.synthesis/chromatin structure'	VIT_00s0301g00110	(at4g21585 : 456.0) Encodes a putative endonuclease but no demonstrable endonuclease activity, either towards single stranded DNA or mismatches, has been seen in vitro.; endonuclease 4 (ENDO4); FUNCTIONS IN: endonuclease activity, nucleic acid binding; INVOLVED IN: DNA catabolic process; LOCATED IN: endomembrane system; CONTAINS InterPro DOMAIN/s: Phospholipase C/P1 nuclease, core (InterPro:IPR00…	T			Gluconeogenesis / glyoxylate cycle.Malate DH	1
26.4.1'	misc.beta 1,3 glucan hydrolases.glucan endo-1,3-beta-glucosidase'	VIT_12s0059g01320	(at2g05790 : 719.0) O-Glycosyl hydrolases family 17 protein; FUNCTIONS IN: cation binding, hydrolase activity, hydrolyzing O-glycosyl compounds, catalytic activity; INVOLVED IN: carbohydrate metabolic process; LOCATED IN: endomembrane system; EXPRESSED IN: 22 plant structures; EXPRESSED DURING: 13 growth stages; CONTAINS InterPro DOMAIN/s: X8 (InterPro:IPR012946), Glycoside hydrolase, catalytic c…	T			Glycolysis.cytosolic branch	1
20.1.2'	stress.biotic.receptors'	VIT_18s0117g00070	(at4g11170 : 136.0) Disease resistance protein (TIR-NBS-LRR class) family; FUNCTIONS IN: transmembrane receptor activity, nucleoside-triphosphatase activity, nucleotide binding, ATP binding; INVOLVED IN: defense response, response to ozone; LOCATED IN: mitochondrion; EXPRESSED IN: stem, root, stamen; EXPRESSED DURING: 4 anthesis; CONTAINS InterPro DOMAIN/s: ATPase, AAA+ type, core (InterPro:IPR00…	T			Hormone metabolism.auxin	1
20.1.7'	stress.biotic.PR-proteins'	VIT_18s0117g00070	(at4g11170 : 136.0) Disease resistance protein (TIR-NBS-LRR class) family; FUNCTIONS IN: transmembrane receptor activity, nucleoside-triphosphatase activity, nucleotide binding, ATP binding; INVOLVED IN: defense response, response to ozone; LOCATED IN: mitochondrion; EXPRESSED IN: stem, root, stamen; EXPRESSED DURING: 4 anthesis; CONTAINS InterPro DOMAIN/s: ATPase, AAA+ type, core (InterPro:IPR00…	T			Major CHO metabolism	1
17.8.1'	hormone metabolism.salicylic acid.synthesis-degradation'	VIT_01s0011g05900	(at1g68040 : 323.0) S-adenosyl-L-methionine-dependent methyltransferases superfamily protein; FUNCTIONS IN: S-adenosylmethionine-dependent methyltransferase activity, methyltransferase activity; INVOLVED IN: biological_process unknown; LOCATED IN: cellular_component unknown; EXPRESSED IN: root; CONTAINS InterPro DOMAIN/s: SAM dependent carboxyl methyltransferase (InterPro:IPR005299); BEST Arabido…	T			OPP.oxidative PP.G6PD	1
26.6'	misc.O-methyl transferases'	VIT_01s0011g05900	(at1g68040 : 323.0) S-adenosyl-L-methionine-dependent methyltransferases superfamily protein; FUNCTIONS IN: S-adenosylmethionine-dependent methyltransferase activity, methyltransferase activity; INVOLVED IN: biological_process unknown; LOCATED IN: cellular_component unknown; EXPRESSED IN: root; CONTAINS InterPro DOMAIN/s: SAM dependent carboxyl methyltransferase (InterPro:IPR005299); BEST Arabido…	T
2.2.2.1.2'	major CHO metabolism.degradation.starch.starch cleavage.beta amylase'	VIT_02s0012g00170	(at4g17090 : 849.0) Encodes a beta-amylase targeted to the chloroplast. Transgenic BMY8 RNAi lines fail to accumulate maltose during cold shock suggesting that maltose accumulation coincides with BMY8 expression. Apart from maltose, the sugar content of the RNAi lines were similar to wildtype (glucose and sucrose unaffected).; chloroplast beta-amylase (CT-BMY); CONTAINS InterPro DOMAIN/s: Glycosi…	T
20.1.7'	stress.biotic.PR-proteins'	VIT_18s0001g06340	(at4g12010 : 525.0) Disease resistance protein (TIR-NBS-LRR class) family; FUNCTIONS IN: transmembrane receptor activity, ATP binding; INVOLVED IN: signal transduction, apoptosis, defense response, innate immune response; LOCATED IN: intrinsic to membrane; EXPRESSED IN: 22 plant structures; EXPRESSED DURING: 13 growth stages; CONTAINS InterPro DOMAIN/s: NB-ARC (InterPro:IPR002182), Leucine-rich r…	T			总计	53
29.5.11.4.2'	protein.degradation.ubiquitin.E3.RING'	VIT_12s0057g01330	(at2g04240 : 176.0) Encodes a small protein with an N-terminal trans-membrane domain and a RING-H2 zinc finger motif located at the C-terminus. Gene expression is induced by salt and osmotic stress. Transcrips levels are induced by DELLA proteins and repressed by gibberellic acid. Involved in ABA metabolism.; XERICO; CONTAINS InterPro DOMAIN/s: Zinc finger, RING-type (InterPro:IPR001841), Zinc fi…	T
27.3.40'	RNA.regulation of transcription.Aux/IAA family'	VIT_18s0001g08090	(at5g65670 : 331.0) auxin (indole-3-acetic acid) induced gene; indole-3-acetic acid inducible 9 (IAA9); CONTAINS InterPro DOMAIN/s: Aux/IAA-ARF-dimerisation (InterPro:IPR011525), AUX/IAA protein (InterPro:IPR003311); BEST Arabidopsis thaliana protein match is: indoleacetic acid-induced protein 8 (TAIR:AT2G22670.4); Has 2120 Blast hits to 2118 proteins in 85 species: Archae - 0; Bacteria - 0; Meta…	T
19.12'	tetrapyrrole synthesis.magnesium-protoporphyrin IX monomethyl ester (oxidative) cyclase'	VIT_08s0040g00390	(q6sjv8|crd1_goshi : 711.0) Magnesium-protoporphyrin IX monomethyl ester [oxidative] cyclase, chloroplast precursor (EC 1.14.13.81) (Mg-protoporphyrin IX monomethyl ester oxidative cyclase) - Gossypium hirsutum (Upland cotton) & (at3g56940 : 682.0) Encodes a putative ZIP protein with varying mRNA accumulation in leaves, stems and roots. Has a consensus carboxylate-bridged di-iron binding site.; C…	T
30.2.17'	signalling.receptor kinases.DUF 26'	VIT_02s0087g01020	(at4g23180 : 664.0) Encodes a receptor-like protein kinase. Naming convention from Chen et al 2003 (PMID 14756307); cysteine-rich RLK (RECEPTOR-like protein kinase) 10 (CRK10); FUNCTIONS IN: protein serine/threonine kinase activity, protein kinase activity, kinase activity, ATP binding; INVOLVED IN: protein amino acid phosphorylation; LOCATED IN: plasma membrane; EXPRESSED IN: 22 plant structures…	T
23.4.99'	nucleotide metabolism.phosphotransfer and pyrophosphatases.misc'	VIT_08s0040g02470	(at3g53620 : 385.0) Encodes a soluble protein with inorganic pyrophosphatase activity that is highly specific for Mg-inorganic pyrophosphate.; pyrophosphorylase 4 (PPa4); FUNCTIONS IN: inorganic diphosphatase activity; INVOLVED IN: response to cadmium ion, metabolic process; LOCATED IN: membrane, cytoplasm; EXPRESSED IN: 24 plant structures; EXPRESSED DURING: 13 growth stages; CONTAINS InterPro D…	T
33.99'	development.unspecified'	VIT_07s0151g00800	(at3g22550 : 181.0) Protein of unknown function (DUF581); CONTAINS InterPro DOMAIN/s: Protein of unknown function DUF581 (InterPro:IPR007650); BEST Arabidopsis thaliana protein match is: Protein of unknown function (DUF581) (TAIR:AT3G63210.1); Has 558 Blast hits to 549 proteins in 19 species: Archae - 0; Bacteria - 0; Metazoa - 0; Fungi - 0; Plants - 558; Viruses - 0; Other Eukaryotes - 0 (source…	T
27.3.32'	RNA.regulation of transcription.WRKY domain transcription factor family'	VIT_00s0463g00010	(at4g26640 : 372.0) member of WRKY Transcription Factor; Group I; WRKY20; CONTAINS InterPro DOMAIN/s: DNA-binding WRKY (InterPro:IPR003657); BEST Arabidopsis thaliana protein match is: WRKY DNA-binding protein 2 (TAIR:AT5G56270.1); Has 5750 Blast hits to 3121 proteins in 204 species: Archae - 0; Bacteria - 8; Metazoa - 8; Fungi - 10; Plants - 5662; Viruses - 0; Other Eukaryotes - 62 (source: NCBI…	T
29.7'	protein.glycosylation'	VIT_06s0080g00250	(at1g08280 : 440.0) Glycosyltransferase family 29 (sialyltransferase) family protein; FUNCTIONS IN: sialyltransferase activity; INVOLVED IN: protein amino acid glycosylation; LOCATED IN: endomembrane system, integral to Golgi membrane, membrane; EXPRESSED IN: 20 plant structures; EXPRESSED DURING: 11 growth stages; CONTAINS InterPro DOMAIN/s: Sialyltransferase (InterPro:IPR012163), Glycosyl trans…	T
35.2'	not assigned.unknown'	VIT_10s0116g00370	no hits & (original description: no original description)'	T
33.1'	development.storage proteins'	VIT_06s0004g04060	(at2g28680 : 524.0) RmlC-like cupins superfamily protein; FUNCTIONS IN: nutrient reservoir activity; INVOLVED IN: biological_process unknown; LOCATED IN: cellular_component unknown; EXPRESSED IN: petal, leaf whorl, sepal, male gametophyte, flower; EXPRESSED DURING: 4 anthesis, petal differentiation and expansion stage; CONTAINS InterPro DOMAIN/s: Cupin, RmlC-type (InterPro:IPR011051), Cupin 1 (In…	T
30.4.1'	signalling.phosphinositides.phosphatidylinositol-4-phosphate 5-kinase'	VIT_02s0012g00090	(at4g17080 : 445.0) Histone H3 K4-specific methyltransferase SET7/9 family protein; CONTAINS InterPro DOMAIN/s: MORN motif (InterPro:IPR003409); BEST Arabidopsis thaliana protein match is: Histone H3 K4-specific methyltransferase SET7/9 family protein (TAIR:AT2G35170.1); Has 26543 Blast hits to 6479 proteins in 565 species: Archae - 0; Bacteria - 4119; Metazoa - 3892; Fungi - 164; Plants - 2567; …	T
33.99'	development.unspecified'	VIT_14s0066g01650	(at3g28050 : 337.0) nodulin MtN21 /EamA-like transporter family protein; INVOLVED IN: biological_process unknown; LOCATED IN: endomembrane system, membrane; EXPRESSED IN: 23 plant structures; EXPRESSED DURING: 13 growth stages; CONTAINS InterPro DOMAIN/s: Protein of unknown function DUF6, transmembrane (InterPro:IPR000620); BEST Arabidopsis thaliana protein match is: nodulin MtN21 /EamA-like tran…	T
26.16'	misc.myrosinases-lectin-jacalin'	VIT_07s0095g00550	(at5g18470 : 192.0) Curculin-like (mannose-binding) lectin family protein; FUNCTIONS IN: sugar binding; INVOLVED IN: response to karrikin; LOCATED IN: plant-type cell wall; EXPRESSED IN: 22 plant structures; EXPRESSED DURING: 12 growth stages; CONTAINS InterPro DOMAIN/s: Curculin-like (mannose-binding) lectin (InterPro:IPR001480); BEST Arabidopsis thaliana protein match is: lectin protein kinase …	T
29.4'	protein.postranslational modification'	VIT_07s0095g00550	(at5g18470 : 192.0) Curculin-like (mannose-binding) lectin family protein; FUNCTIONS IN: sugar binding; INVOLVED IN: response to karrikin; LOCATED IN: plant-type cell wall; EXPRESSED IN: 22 plant structures; EXPRESSED DURING: 12 growth stages; CONTAINS InterPro DOMAIN/s: Curculin-like (mannose-binding) lectin (InterPro:IPR001480); BEST Arabidopsis thaliana protein match is: lectin protein kinase …	T
29.4'	protein.postranslational modification'	VIT_04s0008g06720	(at4g31860 : 482.0) Protein phosphatase 2C family protein; FUNCTIONS IN: protein serine/threonine phosphatase activity, catalytic activity; INVOLVED IN: protein amino acid dephosphorylation; LOCATED IN: plasma membrane; EXPRESSED IN: 24 plant structures; EXPRESSED DURING: 15 growth stages; CONTAINS InterPro DOMAIN/s: Protein phosphatase 2C, manganese/magnesium aspartate binding site (InterPro:IPR…	T
29.5.11.4.2'	protein.degradation.ubiquitin.E3.RING'	VIT_08s0040g00630	(at3g56590 : 295.0) hydroxyproline-rich glycoprotein family protein; FUNCTIONS IN: molecular_function unknown; INVOLVED IN: biological_process unknown; LOCATED IN: cellular_component unknown; EXPRESSED IN: 22 plant structures; EXPRESSED DURING: 13 growth stages; BEST Arabidopsis thaliana protein match is: zinc finger (C3HC4-type RING finger) family protein (TAIR:AT3G10810.1); Has 30201 Blast hits…	T
35.2'	not assigned.unknown'	VIT_07s0005g01460	(at2g47390 : 1427.0) Prolyl oligopeptidase family protein; FUNCTIONS IN: serine-type peptidase activity, serine-type endopeptidase activity; INVOLVED IN: proteolysis; LOCATED IN: chloroplast stroma, chloroplast; EXPRESSED IN: 24 plant structures; EXPRESSED DURING: 13 growth stages; CONTAINS InterPro DOMAIN/s: Peptidase S9, prolyl oligopeptidase, catalytic domain (InterPro:IPR001375), Peptidase S9…	T
4.1.15'	glycolysis.cytosolic branch.phospho-enol-pyruvate carboxylase (PEPC)'	VIT_12s0028g02180	(q02909|capp1_soybn : 1690.0) Phosphoenolpyruvate carboxylase, housekeeping isozyme (EC 4.1.1.31) (PEPCase) (PEPC 1) - Glycine max (Soybean) & (at3g14940 : 1673.0) Encodes a cytosolic phosphoenolpyruvate carboxylase (PEPC) that has activity when expressed in E.coli. Its mRNA is most abundantly expressed in roots and siliques. PPC3 belongs to the plant-type PEPC family. It can form an enzymaticall…	T
13.2.2.2'	amino acid metabolism.degradation.glutamate family.proline'	VIT_17s0000g05800	(at5g62530 : 936.0) Encodes mitochondrial Delta-pyrroline-5- carboxylate dehydrogenase. Involved in the catabolism of proline to glutamate. Involved in protection from proline toxicity. Induced at pathogen infection sites. P5CDH and SRO5 (an overlapping gene in the sense orientation) generate 24-nt and 21-nt siRNAs, which together are components of a regulatory loop controlling reactive oxygen sp…	T
10.2.2'	cell wall.cellulose synthesis.COBRA'	VIT_17s0000g05070	(at5g60920 : 785.0) Encodes a glycosylphosphatidylinositol-anchored protein localized primarily in the plasma membrane of the longitudinal sides of root cells. Necessary for oriented cell expansion in Arabidopsis. Cob mutants have abnormal roots that expand radially rather than longitudinally under certain growth conditions.; COBRA (COB); FUNCTIONS IN: molecular_function unknown; INVOLVED IN: res…	T
35.2'	not assigned.unknown'	VIT_03s0091g00410	(at3g19540 : 726.0) Protein of unknown function (DUF620); FUNCTIONS IN: molecular_function unknown; INVOLVED IN: biological_process unknown; LOCATED IN: plasma membrane; EXPRESSED IN: 21 plant structures; EXPRESSED DURING: 13 growth stages; CONTAINS InterPro DOMAIN/s: Protein of unknown function DUF620 (InterPro:IPR006873); BEST Arabidopsis thaliana protein match is: Protein of unknown function (…	T
1.1.5.2'	PS.lightreaction.other electron carrier (ox/red).ferredoxin'	VIT_12s0035g00270	(q9zts2|fer_capan : 178.0) Ferredoxin, chloroplast precursor (PFLP) - Capsicum annuum (Bell pepper) & (at1g60950 : 163.0) encodes a major leaf ferredoxin; FED A; FUNCTIONS IN: electron carrier activity, iron-sulfur cluster binding, 2 iron, 2 sulfur cluster binding; INVOLVED IN: photosynthetic electron transport chain, response to light stimulus; LOCATED IN: chloroplast stroma, chloroplast; EXPRES…	T
1.1.1.2'	PS.lightreaction.photosystem II.PSII polypeptide subunits'	VIT_12s0028g01080	(q9slq8|psbp_cucsa : 409.0) Oxygen-evolving enhancer protein 2, chloroplast precursor (OEE2) (23 kDa subunit of oxygen evolving system of photosystem II) (OEC 23 kDa subunit) (23 kDa thylakoid membrane protein) (OEC23) - Cucumis sativus (Cucumber) & (at1g06680 : 389.0) Encodes a 23 kD extrinsic protein that is part of photosystem II and participates in the regulation of oxygen evolution.; photosy…	T
10.7'	cell wall.modification'	VIT_13s0067g02930	(at2g40610 : 407.0) member of Alpha-Expansin Gene Family. Naming convention from the Expansin Working Group (Kende et al, 2004. Plant Mol Bio). Involved in the formation of nematode-induced syncytia in roots of Arabidopsis thaliana.; expansin A8 (EXPA8); INVOLVED IN: plant-type cell wall modification involved in multidimensional cell growth, syncytium formation, unidimensional cell growth, plant-…	T
29.5.11'	protein.degradation.ubiquitin'	VIT_04s0023g01030	(at4g36860 : 670.0) LIM domain-containing protein; FUNCTIONS IN: zinc ion binding; LOCATED IN: plasma membrane; EXPRESSED IN: 24 plant structures; EXPRESSED DURING: 13 growth stages; CONTAINS InterPro DOMAIN/s: Zinc finger, LIM-type (InterPro:IPR001781), Ubiquitin interacting motif (InterPro:IPR003903), Protein of unknown function DUF3633 (InterPro:IPR022087); BEST Arabidopsis thaliana protein ma…	T
33.99'	development.unspecified'	VIT_04s0023g01030	(at4g36860 : 670.0) LIM domain-containing protein; FUNCTIONS IN: zinc ion binding; LOCATED IN: plasma membrane; EXPRESSED IN: 24 plant structures; EXPRESSED DURING: 13 growth stages; CONTAINS InterPro DOMAIN/s: Zinc finger, LIM-type (InterPro:IPR001781), Ubiquitin interacting motif (InterPro:IPR003903), Protein of unknown function DUF3633 (InterPro:IPR022087); BEST Arabidopsis thaliana protein ma…	T
27.3.12'	RNA.regulation of transcription.C3H zinc finger family'	VIT_05s0020g04860	(at5g43630 : 248.0) Encodes a zinc knuckle protein that negatively regulates morning specific growth. The role of TZP in hypocotyl elongation was established through a QTL analysis of BayXSha RIL populations. The Bay-0 allele contains a deletion causing a frameshift mutation. TZP is under circadian control and acts to regulate morning-specific hypocotyl growth.; TZP; FUNCTIONS IN: DNA binding, zi…	T
19.11'	tetrapyrrole synthesis.magnesium protoporphyrin IX methyltransferase'	VIT_17s0000g00280	(at4g25080 : 404.0) Encodes a protein with methyltransferase activity responsible for the methylation of magnesium protoporphyrin IX. Mutants defective in this gene are affected in chlorophyll biosynthesis and show a reduction in the accumulation of a number of major thylakoid-associated proteins including components of PSI (LHCI), PSII (LHCII, D1, CP43) and the cytochrome b6f complex (Cytf). By …	T
35.2'	not assigned.unknown'	VIT_11s0016g00760	(at1g19140 : 348.0) FUNCTIONS IN: molecular_function unknown; INVOLVED IN: ubiquinone biosynthetic process; LOCATED IN: mitochondrion; EXPRESSED IN: 24 plant structures; EXPRESSED DURING: 15 growth stages; CONTAINS InterPro DOMAIN/s: COQ9 (InterPro:IPR013718), Ubiquinone biosynthesis protein COQ9 (InterPro:IPR012762); Has 35333 Blast hits to 34131 proteins in 2444 species: Archae - 798; Bacteria …	T
35.1'	not assigned.no ontology'	VIT_18s0001g05780	(at1g78230 : 468.0) Outer arm dynein light chain 1 protein; INVOLVED IN: biological_process unknown; LOCATED IN: vacuole; CONTAINS InterPro DOMAIN/s: Leucine-rich repeat, typical subtype (InterPro:IPR003591), Leucine-rich repeat (InterPro:IPR001611); BEST Arabidopsis thaliana protein match is: Outer arm dynein light chain 1 protein (TAIR:AT4G03260.2); Has 24271 Blast hits to 14439 proteins in 747…	T

## Sheet: sheet3-stable
BINCODE	NAME	IDENTIFIER	DESCRIPTION	TYPE		NAME	Number of screened out genes	NAME	Number of all annotated genes	ratio
29.3.3'	protein.targeting.chloroplast'	VIT_18s0001g13050	(at1g04940 : 385.0) Tic20 is believed to function as a component of the protein-conducting channel at the inner envelope membrane. Genes AT1G04940 and AT1G04945 were switched for the TAIR7 genome release to give consistency with MIPs annotation.; translocon at the inner envelope membrane of chloroplasts 20 (TIC20); CONTAINS InterPro DOMAIN/s: Uncharacterised conserved protein ycf60 (InterPro:IPR0…	T		amino acid metabolism'	1	amino acid metabolism'	4	0.25
26.28'	misc.GDSL-motif lipase'	VIT_07s0130g00200	(at1g71250 : 409.0) GDSL-like Lipase/Acylhydrolase superfamily protein; FUNCTIONS IN: hydrolase activity, acting on ester bonds, lipase activity, carboxylesterase activity; INVOLVED IN: lipid metabolic process; LOCATED IN: endomembrane system; CONTAINS InterPro DOMAIN/s: Lipase, GDSL, active site (InterPro:IPR008265), Lipase, GDSL (InterPro:IPR001087); BEST Arabidopsis thaliana protein match is: …	T		amino acid metabolism.degradation.aromatic aa.tryptophan'	9	amino acid metabolism.degradation.aromatic aa.tryptophan'	28	0.321429
35.2'	not assigned.unknown'	VIT_04s0008g00670	(at4g23370 : 380.0) unknown protein; FUNCTIONS IN: molecular_function unknown; INVOLVED IN: biological_process unknown; LOCATED IN: endomembrane system; CONTAINS InterPro DOMAIN/s: Protein of unknown function DUF239, plant (InterPro:IPR004314); BEST Arabidopsis thaliana protein match is: unknown protein (TAIR:AT4G23360.1); Has 2365 Blast hits to 710 proteins in 27 species: Archae - 0; Bacteria - …	T		amino acid metabolism.degradation.aromatic aa.tyrosine'	2	amino acid metabolism.degradation.aromatic aa.tyrosine'	8	0.25
28.1'	DNA.synthesis/chromatin structure'	VIT_14s0081g00120	(at1g62910 : 476.0) Pentatricopeptide repeat (PPR) superfamily protein; CONTAINS InterPro DOMAIN/s: Pentatricopeptide repeat (InterPro:IPR002885); BEST Arabidopsis thaliana protein match is: Tetratricopeptide repeat (TPR)-like superfamily protein (TAIR:AT1G63150.1); Has 124657 Blast hits to 15540 proteins in 305 species: Archae - 10; Bacteria - 122; Metazoa - 2303; Fungi - 2464; Plants - 114740; …	T		amino acid metabolism.degradation.aspartate family.asparagine.L-asparaginase'	2	amino acid metabolism.degradation.aspartate family.asparagine.L-asparaginase'	7	0.285714
30.5'	signalling.G-proteins'	VIT_17s0119g00030	(at1g31930 : 935.0) Encodes XLG3 (extra-large G protein 3) that shows significant similarity to the G protein alpha subunit in its C terminal region. Involved in the regulation of root morphological and growth responses.; extra-large GTP-binding protein 3 (XLG3); FUNCTIONS IN: signal transducer activity, guanyl nucleotide binding; INVOLVED IN: in 11 processes; LOCATED IN: nucleus; EXPRESSED IN: 2…	T		amino acid metabolism.degradation.aspartate family.lysine'	1	amino acid metabolism.degradation.aspartate family.lysine'	1	1
35.2'	not assigned.unknown'	VIT_04s0023g03490	no hits & (original description: no original description)'	T		amino acid metabolism.degradation.branched chain group.isoleucine'	1	amino acid metabolism.degradation.branched chain group.isoleucine'	6	0.166667
34.13'	transport.peptides and oligopeptides'	VIT_17s0000g05550	(at5g62680 : 736.0) Major facilitator superfamily protein; FUNCTIONS IN: transporter activity; INVOLVED IN: oligopeptide transport, response to karrikin; LOCATED IN: plasma membrane, membrane; EXPRESSED IN: 23 plant structures; EXPRESSED DURING: 13 growth stages; CONTAINS InterPro DOMAIN/s: Oligopeptide transporter (InterPro:IPR000109), Major facilitator superfamily, general substrate transporter…	T		amino acid metabolism.degradation.branched chain group.leucine'	1	amino acid metabolism.degradation.branched chain group.leucine'	6	0.166667
29.5.11.4.2'	protein.degradation.ubiquitin.E3.RING'	VIT_15s0021g01460	(at3g60300 : 132.0) RWD domain-containing protein; FUNCTIONS IN: zinc ion binding; EXPRESSED IN: 24 plant structures; EXPRESSED DURING: 15 growth stages; CONTAINS InterPro DOMAIN/s: Ubiquitin-conjugating enzyme/RWD-like (InterPro:IPR016135), Zinc finger, RING-type (InterPro:IPR001841), RWD (InterPro:IPR006575). & (reliability: 264.0) & (original description: no original description)'	T		amino acid metabolism.degradation.branched chain group.shared'	1	amino acid metabolism.degradation.branched chain group.shared'	8	0.125
11.8.1'	lipid metabolism.'exotics' (steroids, squalene etc).sphingolipids'	VIT_00s0583g00030	(at4g04930 : 553.0) Encodes a sphingolipid delta4-desaturase, involved in sphingolipid biosynthesis. Specifically expressed in floral tissues. Knockout mutants were devoid of sphinga-4,8-dienine in floral tissues.; DES-1-LIKE; FUNCTIONS IN: oxidoreductase activity, sphingolipid delta-4 desaturase activity; INVOLVED IN: sphingolipid biosynthetic process; LOCATED IN: integral to membrane; EXPRESSED…	T		amino acid metabolism.degradation.branched chain group.valine'	4	amino acid metabolism.degradation.branched chain group.valine'	8	0.5
35.2'	not assigned.unknown'	VIT_00s0199g00020	(at4g38090 : 270.0) Ribosomal protein S5 domain 2-like superfamily protein; FUNCTIONS IN: molecular_function unknown; INVOLVED IN: biological_process unknown; LOCATED IN: cellular_component unknown; EXPRESSED IN: 22 plant structures; EXPRESSED DURING: 13 growth stages; CONTAINS InterPro DOMAIN/s: Uncharacterised protein family UPF0029, Impact, N-terminal (InterPro:IPR001498), Ribosomal protein S5…	T		amino acid metabolism.degradation.glutamate family.proline'	1	amino acid metabolism.degradation.glutamate family.proline'	2	0.5
35.2'	not assigned.unknown'	VIT_09s0002g03370	no hits & (original description: no original description)'	T		amino acid metabolism.misc'	3	amino acid metabolism.misc'	11	0.272727
35.2'	not assigned.unknown'	VIT_16s0098g00660	(at5g24610 : 225.0) unknown protein; BEST Arabidopsis thaliana protein match is: unknown protein (TAIR:AT3G49550.1); Has 1807 Blast hits to 1807 proteins in 277 species: Archae - 0; Bacteria - 0; Metazoa - 736; Fungi - 347; Plants - 385; Viruses - 0; Other Eukaryotes - 339 (source: NCBI BLink). & (reliability: 450.0) & (original description: no original description)'	T		amino acid metabolism.synthesis.aromatic aa.chorismate.3-deoxy-D-arabino-heptulosonate 7-phosphate synthase'	1	amino acid metabolism.synthesis.aromatic aa.chorismate.3-deoxy-D-arabino-heptulosonate 7-phosphate synthase'	4	0.25
35.2'	not assigned.unknown'	VIT_11s0037g00450	no hits & (original description: no original description)'	T		amino acid metabolism.synthesis.aromatic aa.chorismate.chorismate synthase'	1	amino acid metabolism.synthesis.aromatic aa.chorismate.chorismate synthase'	2	0.5
35.2'	not assigned.unknown'	VIT_19s0014g02630	no hits & (original description: no original description)'	T		amino acid metabolism.synthesis.aromatic aa.chorismate.dehydroquinate/shikimate dehydrogenase'	1	amino acid metabolism.synthesis.aromatic aa.chorismate.dehydroquinate/shikimate dehydrogenase'	4	0.25
35.2'	not assigned.unknown'	VIT_12s0059g00780	no hits & (original description: no original description)'	T		amino acid metabolism.synthesis.aromatic aa.chorismate.shikimate kinase'	2	amino acid metabolism.synthesis.aromatic aa.chorismate.shikimate kinase'	6	0.333333
30.11'	signalling.light'	VIT_12s0028g03570	(at3g15354 : 571.0) Encodes a member of the SPA (suppressor of phyA-105) protein family (SPA1-SPA4). SPA proteins contain an N-terminal serine/threonine kinase-like motif followed by a coiled-coil structure and a C-terminal WD-repeat domain. SPA proteins function redundantly in suppressing photomorphogenesis in dark- and light-grown seedlings. SPA3 (and SPA4) predominantly regulates elongation gr…	T		amino acid metabolism.synthesis.aromatic aa.phenylalanine and tyrosine'	1	amino acid metabolism.synthesis.aromatic aa.phenylalanine and tyrosine'	4	0.25
34.1'	transport.p- and v-ATPases'	VIT_17s0000g05540	(at5g62670 : 1533.0) H(+)-ATPase 11 (HA11); FUNCTIONS IN: ATPase activity; INVOLVED IN: cation transport, metabolic process, ATP biosynthetic process; LOCATED IN: plasma membrane, membrane; EXPRESSED IN: 26 plant structures; EXPRESSED DURING: 14 growth stages; CONTAINS InterPro DOMAIN/s: ATPase, P-type, ATPase-associated domain (InterPro:IPR008250), ATPase, P-type cation-transporter, N-terminal (…	T		amino acid metabolism.synthesis.aromatic aa.phenylalanine and tyrosine.chorismate mutase'	1	amino acid metabolism.synthesis.aromatic aa.phenylalanine and tyrosine.chorismate mutase'	3	0.333333
35.1'	not assigned.no ontology'	VIT_00s0757g00030	(at5g48545 : 139.0) Encodes a protein that has adenylylsulfate sulfohydrolase activity (E.C. 3.6.2.1) in vitro.; histidine triad nucleotide-binding 3 (HINT3); CONTAINS InterPro DOMAIN/s: Histidine triad-like motif (InterPro:IPR011146), Histidine triad (HIT) protein (InterPro:IPR001310), Histidine triad, conserved site (InterPro:IPR019808), Histidine triad motif (InterPro:IPR011151); BEST Arabidop…	T		amino acid metabolism.synthesis.aromatic aa.phenylalanine.arogenate dehydratase / prephenate dehydratase'	1	amino acid metabolism.synthesis.aromatic aa.phenylalanine.arogenate dehydratase / prephenate dehydratase'	4	0.25
35.1'	not assigned.no ontology'	VIT_17s0000g06870	(at5g61220 : 100.0) LYR family of Fe/S cluster biogenesis protein; CONTAINS InterPro DOMAIN/s: Complex 1 LYR protein (InterPro:IPR008011); Has 1807 Blast hits to 1807 proteins in 277 species: Archae - 0; Bacteria - 0; Metazoa - 736; Fungi - 347; Plants - 385; Viruses - 0; Other Eukaryotes - 339 (source: NCBI BLink). & (reliability: 200.0) & (original description: no original description)'	T		amino acid metabolism.synthesis.aromatic aa.tryptophan.anthranilate phosphoribosyltransferase'	1	amino acid metabolism.synthesis.aromatic aa.tryptophan.anthranilate phosphoribosyltransferase'	3	0.333333
35.2'	not assigned.unknown'	VIT_01s0010g00840	no hits & (original description: no original description)'	T		amino acid metabolism.synthesis.aromatic aa.tryptophan.anthranilate synthase'	2	amino acid metabolism.synthesis.aromatic aa.tryptophan.anthranilate synthase'	5	0.4
35.2'	not assigned.unknown'	VIT_06s0004g01070	no hits & (original description: no original description)'	T		amino acid metabolism.synthesis.aromatic aa.tryptophan.indole-3-glycerol phosphate synthase'	1	amino acid metabolism.synthesis.aromatic aa.tryptophan.indole-3-glycerol phosphate synthase'	1	1
35.2'	not assigned.unknown'	VIT_00s0862g00010	(at5g47690 : 651.0) binding; FUNCTIONS IN: binding; INVOLVED IN: biological_process unknown; LOCATED IN: mitochondrion, nucleus; EXPRESSED IN: cotyledon, guard cell, cultured cell; CONTAINS InterPro DOMAIN/s: Armadillo-type fold (InterPro:IPR016024); BEST Arabidopsis thaliana protein match is: ARM repeat superfamily protein (TAIR:AT1G77600.2); Has 30201 Blast hits to 17322 proteins in 780 species…	T		amino acid metabolism.synthesis.aromatic aa.tryptophan.tryptophan synthase'	1	amino acid metabolism.synthesis.aromatic aa.tryptophan.tryptophan synthase'	4	0.25
27.3.67'	RNA.regulation of transcription.putative transcription regulator'	VIT_18s0001g01090	(at1g76010 : 213.0) Alba DNA/RNA-binding protein; FUNCTIONS IN: nucleic acid binding; INVOLVED IN: biological_process unknown; LOCATED IN: cellular_component unknown; EXPRESSED IN: 25 plant structures; EXPRESSED DURING: 15 growth stages; CONTAINS InterPro DOMAIN/s: Alba, DNA/RNA-binding protein (InterPro:IPR002775); BEST Arabidopsis thaliana protein match is: Alba DNA/RNA-binding protein (TAIR:AT…	T		amino acid metabolism.synthesis.aromatic aa.tyrosine.arogenate dehydrogenase \& prephenate dehydrogenase'	1	amino acid metabolism.synthesis.aromatic aa.tyrosine.arogenate dehydrogenase \& prephenate dehydrogenase'	7	0.142857
35.2'	not assigned.unknown'	VIT_08s0040g02650	(at5g02580 : 81.3) Plant protein 1589 of unknown function; CONTAINS InterPro DOMAIN/s: Conserved hypothetical protein CHP01589, plant (InterPro:IPR006476); BEST Arabidopsis thaliana protein match is: Plant protein 1589 of unknown function (TAIR:AT3G55240.1); Has 35333 Blast hits to 34131 proteins in 2444 species: Archae - 798; Bacteria - 22429; Metazoa - 974; Fungi - 991; Plants - 531; Viruses - …	T		amino acid metabolism.synthesis.aromatic aa.tyrosine.prephenate dehydrogenase'	1	amino acid metabolism.synthesis.aromatic aa.tyrosine.prephenate dehydrogenase'	5	0.2
35.2'	not assigned.unknown'	VIT_14s0081g00100	no hits & (original description: no original description)'	T		amino acid metabolism.synthesis.aspartate family.asparagine.asparagine synthetase'	1	amino acid metabolism.synthesis.aspartate family.asparagine.asparagine synthetase'	2	0.5
35.1'	not assigned.no ontology'	VIT_19s0014g03930	(at4g27340 : 674.0) Met-10+ like family protein; CONTAINS InterPro DOMAIN/s: Protein of unknown function Met10 (InterPro:IPR003402); BEST Arabidopsis thaliana protein match is: S-adenosyl-L-methionine-dependent methyltransferases superfamily protein (TAIR:AT3G56120.1); Has 1666 Blast hits to 1640 proteins in 617 species: Archae - 405; Bacteria - 591; Metazoa - 172; Fungi - 146; Plants - 123; Viru…	T		amino acid metabolism.synthesis.aspartate family.lysine.diaminopimelate decarboxylase'	1	amino acid metabolism.synthesis.aspartate family.lysine.diaminopimelate decarboxylase'	4	0.25
35.2'	not assigned.unknown'	VIT_13s0019g05380	(at5g04440 : 325.0) Protein of unknown function (DUF1997); FUNCTIONS IN: molecular_function unknown; INVOLVED IN: biological_process unknown; LOCATED IN: chloroplast; EXPRESSED IN: 23 plant structures; EXPRESSED DURING: 13 growth stages; CONTAINS InterPro DOMAIN/s: Protein of unknown function DUF1997 (InterPro:IPR018971); BEST Arabidopsis thaliana protein match is: Protein of unknown function (DU…	T		amino acid metabolism.synthesis.aspartate family.lysine.dihydrodipicolinate reductase'	1	amino acid metabolism.synthesis.aspartate family.lysine.dihydrodipicolinate reductase'	2	0.5
35.1.5'	not assigned.no ontology.pentatricopeptide (PPR) repeat-containing protein'	VIT_04s0023g02140	(at3g47840 : 575.0) Tetratricopeptide repeat (TPR)-like superfamily protein; FUNCTIONS IN: binding; INVOLVED IN: biological_process unknown; EXPRESSED IN: sperm cell; CONTAINS InterPro DOMAIN/s: Pentatricopeptide repeat (InterPro:IPR002885), Tetratricopeptide-like helical (InterPro:IPR011990); BEST Arabidopsis thaliana protein match is: Tetratricopeptide repeat (TPR)-like superfamily protein (TAI…	T		amino acid metabolism.synthesis.aspartate family.lysine.LL-diaminopimelic acid aminotransferase'	2	amino acid metabolism.synthesis.aspartate family.lysine.LL-diaminopimelic acid aminotransferase'	4	0.5
11.9.4.2'	lipid metabolism.lipid degradation.beta-oxidation.acyl CoA DH'	VIT_08s0032g01100	(at1g06290 : 154.0) Encodes an acyl-CoA oxidase with specificity for medium chain fatty acids.; acyl-CoA oxidase 3 (ACX3); FUNCTIONS IN: acyl-CoA oxidase activity; INVOLVED IN: medium-chain fatty acid metabolic process, fatty acid beta-oxidation; LOCATED IN: peroxisome; EXPRESSED IN: male gametophyte, guard cell, pollen tube; EXPRESSED DURING: L mature pollen stage, M germinated pollen stage; CON…	T		amino acid metabolism.synthesis.aspartate family.methionine'	3	amino acid metabolism.synthesis.aspartate family.methionine'	15	0.2
16.4.1'	secondary metabolism.N misc.alkaloid-like'	VIT_10s0003g05470	(at1g34575 : 576.0) FAD-binding Berberine family protein; FUNCTIONS IN: electron carrier activity, oxidoreductase activity, FAD binding, catalytic activity; LOCATED IN: endomembrane system; CONTAINS InterPro DOMAIN/s: FAD-binding, type 2 (InterPro:IPR016166), Berberine/berberine-like (InterPro:IPR012951), FAD linked oxidase, N-terminal (InterPro:IPR006094); BEST Arabidopsis thaliana protein match…	T		amino acid metabolism.synthesis.aspartate family.methionine.homocysteine S-methyltransferase'	1	amino acid metabolism.synthesis.aspartate family.methionine.homocysteine S-methyltransferase'	7	0.142857
26.8'	misc.nitrilases, *nitrile lyases, berberine bridge enzymes, reticuline oxidases, troponine reductases'	VIT_10s0003g05470	(at1g34575 : 576.0) FAD-binding Berberine family protein; FUNCTIONS IN: electron carrier activity, oxidoreductase activity, FAD binding, catalytic activity; LOCATED IN: endomembrane system; CONTAINS InterPro DOMAIN/s: FAD-binding, type 2 (InterPro:IPR016166), Berberine/berberine-like (InterPro:IPR012951), FAD linked oxidase, N-terminal (InterPro:IPR006094); BEST Arabidopsis thaliana protein match…	T		amino acid metabolism.synthesis.aspartate family.methionine.methionine S-methyltransferase'	2	amino acid metabolism.synthesis.aspartate family.methionine.methionine S-methyltransferase'	4	0.5
18.5.2.8.1'	Co-factor and vitamine metabolism.folate & vitamine K.vitamine K.2-phytyl-1,4-naphthoquinone methyltransferase.PHYLLO'	VIT_01s0010g00850	(at1g68890 : 124.0) Homologous to the four eubacterial men genes involved in menanoquinone biosynthesis. Studies of mutants defective in this gene demonstrated its involvement in phylloquinone biosynthesis in Arabidopsis.; magnesium ion binding;thiamin pyrophosphate binding;hydro-lyases;catalytics;2-succinyl-5-enolpyruvyl-6-hydroxy-3-cyclohexene-1-carboxylic-acid synthases; FUNCTIONS IN: 2-succin…	T		amino acid metabolism.synthesis.aspartate family.methionine.methionine synthase'	2	amino acid metabolism.synthesis.aspartate family.methionine.methionine synthase'	3	0.666667
27.3.46'	RNA.regulation of transcription.DNA methyltransferases'	VIT_06s0004g01080	(at1g69770 : 789.0) Encodes a chromomethylase involved in methylating cytosine residues at non-CG sites. Involved in preferentially methylating transposon-related sequences, reducing their mobility. CMT3 interacts with an Arabidopsis homologue of HP1 (heterochromatin protein 1), which in turn interacts with methylated histones. Involved in gene silencing.; chromomethylase 3 (CMT3); FUNCTIONS IN: …	T		amino acid metabolism.synthesis.aspartate family.methionine.S-adenosylmethionine synthetase'	1	amino acid metabolism.synthesis.aspartate family.methionine.S-adenosylmethionine synthetase'	11	0.0909091
30.3'	signalling.calcium'	VIT_00s1404g00010	(at4g21820 : 437.0) binding;calmodulin binding; FUNCTIONS IN: calmodulin binding, binding; LOCATED IN: chloroplast; EXPRESSED IN: 13 plant structures; EXPRESSED DURING: 6 growth stages; CONTAINS InterPro DOMAIN/s: Calponin-homology (InterPro:IPR016146), Armadillo (InterPro:IPR000225), Calponin-like actin-binding (InterPro:IPR001715), Armadillo-type fold (InterPro:IPR016024), IQ calmodulin-binding…	T		amino acid metabolism.synthesis.branched chain group.common.acetolactate synthase'	2	amino acid metabolism.synthesis.branched chain group.common.acetolactate synthase'	13	0.153846
18.3'	Co-factor and vitamine metabolism.riboflavin'	VIT_12s0028g02210	(at4g21470 : 278.0) Bifunctional enzyme that catalyzes hydrolysis of FMN to riboflavin, and phosphorylation of riboflavin to FMN.; riboflavin kinase/FMN hydrolase (FMN/FHY); FUNCTIONS IN: riboflavin kinase activity, FMN adenylyltransferase activity; INVOLVED IN: riboflavin biosynthetic process, metabolic process; LOCATED IN: endomembrane system; EXPRESSED IN: 22 plant structures; EXPRESSED DURING…	T		amino acid metabolism.synthesis.branched chain group.common.branched-chain amino acid aminotransferase'	2	amino acid metabolism.synthesis.branched chain group.common.branched-chain amino acid aminotransferase'	5	0.4
20.1'	stress.biotic'	VIT_16s0098g00640	(at5g24620 : 371.0) Pathogenesis-related thaumatin superfamily protein; INVOLVED IN: response to other organism; EXPRESSED IN: 22 plant structures; EXPRESSED DURING: 13 growth stages; CONTAINS InterPro DOMAIN/s: Thaumatin, pathogenesis-related (InterPro:IPR001938); BEST Arabidopsis thaliana protein match is: Pathogenesis-related thaumatin superfamily protein (TAIR:AT2G17860.1). & (q9fsg7|tp1a_mal…	T		amino acid metabolism.synthesis.branched chain group.common.ketol-acid reductoisomerase'	2	amino acid metabolism.synthesis.branched chain group.common.ketol-acid reductoisomerase'	6	0.333333
35.2'	not assigned.unknown'	VIT_03s0038g03290	no hits & (original description: no original description)'	T		amino acid metabolism.synthesis.branched chain group.isoleucine specific'	1	amino acid metabolism.synthesis.branched chain group.isoleucine specific'	1	1
28.1'	DNA.synthesis/chromatin structure'	VIT_14s0081g00110	(at1g62670 : 410.0) Encodes a pentatricopeptide repeat protein required for 5' end processing of nad9 and cox3 mRNAs in mitochondria.; rna processing factor 2 (RPF2); CONTAINS InterPro DOMAIN/s: Pentatricopeptide repeat (InterPro:IPR002885); BEST Arabidopsis thaliana protein match is: Tetratricopeptide repeat (TPR)-like superfamily protein (TAIR:AT1G62930.1); Has 71790 Blast hits to 15506 protein…	T		amino acid metabolism.synthesis.branched chain group.leucine specific.2-isopropylmalate synthase'	1	amino acid metabolism.synthesis.branched chain group.leucine specific.2-isopropylmalate synthase'	2	0.5
29.5.11.4.3.2'	protein.degradation.ubiquitin.E3.SCF.FBOX'	VIT_07s0104g01290	(at2g47900 : 657.0) Member of TLP family; tubby like protein 3 (TLP3); FUNCTIONS IN: phosphoric diester hydrolase activity, sequence-specific DNA binding transcription factor activity; INVOLVED IN: regulation of transcription; LOCATED IN: cellular_component unknown; EXPRESSED IN: 22 plant structures; EXPRESSED DURING: 13 growth stages; CONTAINS InterPro DOMAIN/s: F-box domain, cyclin-like (InterP…	T		amino acid metabolism.synthesis.central amino acid metabolism.alanine.alanine-glyoxylate aminotransferase'	1	amino acid metabolism.synthesis.central amino acid metabolism.alanine.alanine-glyoxylate aminotransferase'	5	0.2
2.2.1.4'	major CHO metabolism.degradation.sucrose.hexokinase'	VIT_09s0002g03390	(q9sq76|hxk2_soltu : 675.0) Hexokinase-2 (EC 2.7.1.1) (StHK2) - Solanum tuberosum (Potato) & (at2g19860 : 656.0) Encodes a protein with hexokinase activity (AtHXK2) and acts as a sensor for plant sugar responses.; hexokinase 2 (HXK2); CONTAINS InterPro DOMAIN/s: Hexokinase, N-terminal (InterPro:IPR022672), Hexokinase, conserved site (InterPro:IPR019807), Hexokinase, C-terminal (InterPro:IPR022673…	T		amino acid metabolism.synthesis.central amino acid metabolism.aspartate.aspartate aminotransferase'	1	amino acid metabolism.synthesis.central amino acid metabolism.aspartate.aspartate aminotransferase'	14	0.0714286
29.5'	protein.degradation'	VIT_00s1450g00010	(at4g18370 : 265.0) Encodes DEG5. Forms a hexamer with DEG8 in the thylakoid lumen. Involved in the cleavage of photodamaged D2 protein of photosystem II (PSII).; DEGP protease 5 (DEG5); FUNCTIONS IN: serine-type peptidase activity, catalytic activity, serine-type endopeptidase activity; INVOLVED IN: photosystem II repair, proteolysis; LOCATED IN: thylakoid, thylakoid lumen, chloroplast thylakoid…	T		amino acid metabolism.synthesis.central amino acid metabolism.GABA.GABA transaminase'	2	amino acid metabolism.synthesis.central amino acid metabolism.GABA.GABA transaminase'	3	0.666667
29.5.11.4.3.2'	protein.degradation.ubiquitin.E3.SCF.FBOX'	VIT_09s0002g02060	(at3g44060 : 103.0) F-box/RNI-like superfamily protein; CONTAINS InterPro DOMAIN/s: F-box domain, cyclin-like (InterPro:IPR001810), F-box domain, Skp2-like (InterPro:IPR022364), FBD-like (InterPro:IPR006566); BEST Arabidopsis thaliana protein match is: F-box family protein (TAIR:AT3G44090.1); Has 1848 Blast hits to 1806 proteins in 26 species: Archae - 0; Bacteria - 0; Metazoa - 0; Fungi - 0; Pla…	T		amino acid metabolism.synthesis.central amino acid metabolism.GABA.Glutamate decarboxylase'	1	amino acid metabolism.synthesis.central amino acid metabolism.GABA.Glutamate decarboxylase'	4	0.25
35.2'	not assigned.unknown'	VIT_17s0000g06850	no hits & (original description: no original description)'	T		amino acid metabolism.synthesis.glutamate family.arginine.arginosuccinate synthase'	2	amino acid metabolism.synthesis.glutamate family.arginine.arginosuccinate synthase'	3	0.666667
29.7.5'	protein.glycosylation.alpha-1,3-mannosyl-glycoprotein-beta-1,2-N-acetylglucosaminyltransferase(GnTI)'	VIT_00s0921g00020	(at4g38240 : 92.4) Encodes N-acetyl glucosaminyl transferase I, the first enzyme in the pathway of complex glycan biosynthesis.; COMPLEX GLYCAN LESS 1 (CGL1); CONTAINS InterPro DOMAIN/s: Glycosyl transferase, family 13 (InterPro:IPR004139). & (reliability: 184.8) & (original description: no original description)'	T		amino acid metabolism.synthesis.glutamate family.arginine.aspartate racemase'	1	amino acid metabolism.synthesis.glutamate family.arginine.aspartate racemase'	3	0.333333
35.2'	not assigned.unknown'	VIT_08s0007g08100	no hits & (original description: no original description)'	T		amino acid metabolism.synthesis.histidine.bifunctional phosphoribosyl-ATP diphosphatase and phosphoribosyl-AMP cyclohydrolase'	1	amino acid metabolism.synthesis.histidine.bifunctional phosphoribosyl-ATP diphosphatase and phosphoribosyl-AMP cyclohydrolase'	1	1
29.4'	protein.postranslational modification'	VIT_19s0138g00080	(at1g73460 : 227.0) Protein kinase superfamily protein; FUNCTIONS IN: protein serine/threonine kinase activity, protein kinase activity, kinase activity, ATP binding; INVOLVED IN: protein amino acid phosphorylation; LOCATED IN: cytosol, plasma membrane, cytoplasm; EXPRESSED IN: male gametophyte, cultured cell, pollen tube; EXPRESSED DURING: L mature pollen stage, M germinated pollen stage; CONTAI…	T		amino acid metabolism.synthesis.histidine.histidinol-phosphate aminotransferase'	1	amino acid metabolism.synthesis.histidine.histidinol-phosphate aminotransferase'	3	0.333333
35.1.3'	not assigned.no ontology.armadillo/beta-catenin repeat family protein'	VIT_04s0023g03480	(at5g66200 : 871.0) Armadillo repeat protein. One of a family of four in Arabidopsis. Expressed in vegetative tissues, anthers and ovules.; armadillo repeat only 2 (ARO2); FUNCTIONS IN: binding; INVOLVED IN: biological_process unknown; LOCATED IN: plasma membrane; EXPRESSED IN: 26 plant structures; EXPRESSED DURING: 13 growth stages; CONTAINS InterPro DOMAIN/s: Armadillo-like helical (InterPro:IP…	T		amino acid metabolism.synthesis.histidine.imidazoleglycerol-phosphate dehydratase'	1	amino acid metabolism.synthesis.histidine.imidazoleglycerol-phosphate dehydratase'	1	1
35.2'	not assigned.unknown'	VIT_00s0160g00220	no hits & (original description: no original description)'	T		amino acid metabolism.synthesis.histidine.phosphoribosyl-AMP cyclohydrolase'	1	amino acid metabolism.synthesis.histidine.phosphoribosyl-AMP cyclohydrolase'	1	1
26.13'	misc.acid and other phosphatases'	VIT_02s0012g01000	(at2g35320 : 409.0) homologue of the animal Eyes Absent genes. encodes a tyrosine-specific phosphatase. the protein sequence lacks the cys-containing signature of the classical tyrosine phosphatases. belongs to the aspartate-based phosphatases. The enzyme activity is strictly metal-dependent.; EYES ABSENT homolog (EYA); CONTAINS InterPro DOMAIN/s: EYA (InterPro:IPR006545); Has 432 Blast hits to 4…	T		amino acid metabolism.synthesis.serine-glycine-cysteine group.cysteine.OASTL'	3	amino acid metabolism.synthesis.serine-glycine-cysteine group.cysteine.OASTL'	11	0.272727
27.2'	RNA.transcription'	VIT_14s0030g00980	(at1g06790 : 90.1) RNA polymerase Rpb7 N-terminal domain-containing protein; FUNCTIONS IN: DNA-directed RNA polymerase activity; INVOLVED IN: transcription; LOCATED IN: cellular_component unknown; EXPRESSED IN: 22 plant structures; EXPRESSED DURING: 13 growth stages; CONTAINS InterPro DOMAIN/s: RNA polymerase Rpb7, N-terminal (InterPro:IPR005576), RNA polymerase III, subunit Rpc25 (InterPro:IPR01…	T		amino acid metabolism.synthesis.serine-glycine-cysteine group.cysteine.SAT'	3	amino acid metabolism.synthesis.serine-glycine-cysteine group.cysteine.SAT'	4	0.75
31.1'	cell.organisation'	VIT_00s0211g00050	(at2g22640 : 88.6) Component of the WAVE protein complex which act as activators of ARP2/3 complex involved in actin nucleation. Required for trichome morphogenesis. Required for accumulation of SCAR1 protein in vivo. Selectively stabilizes SCAR2.; BRICK1 (BRK1); Has 35333 Blast hits to 34131 proteins in 2444 species: Archae - 798; Bacteria - 22429; Metazoa - 974; Fungi - 991; Plants - 531; Virus…	T		amino acid metabolism.synthesis.serine-glycine-cysteine group.glycine.serine glyoxylate aminotransferase'	1	amino acid metabolism.synthesis.serine-glycine-cysteine group.glycine.serine glyoxylate aminotransferase'	1	1
33.99'	development.unspecified'	VIT_00s0211g00050	(at2g22640 : 88.6) Component of the WAVE protein complex which act as activators of ARP2/3 complex involved in actin nucleation. Required for trichome morphogenesis. Required for accumulation of SCAR1 protein in vivo. Selectively stabilizes SCAR2.; BRICK1 (BRK1); Has 35333 Blast hits to 34131 proteins in 2444 species: Archae - 798; Bacteria - 22429; Metazoa - 974; Fungi - 991; Plants - 531; Virus…	T		amino acid metabolism.synthesis.serine-glycine-cysteine group.serine.phosphoglycerate dehydrogenase'	1	amino acid metabolism.synthesis.serine-glycine-cysteine group.serine.phosphoglycerate dehydrogenase'	3	0.333333
31.1.1.3.11'	cell.organisation.cytoskeleton.Myosin.Class XI'	VIT_14s0081g00160	(at1g08730 : 2226.0) Class XI myosin gene; XIC; CONTAINS InterPro DOMAIN/s: Dil domain (InterPro:IPR018444), Dilute (InterPro:IPR002710), Myosin, N-terminal, SH3-like (InterPro:IPR004009), Myosin head, motor domain (InterPro:IPR001609), IQ calmodulin-binding region (InterPro:IPR000048); BEST Arabidopsis thaliana protein match is: Myosin family protein with Dil domain (TAIR:AT1G54560.1); Has 57567…	T		amino acid metabolism.synthesis.serine-glycine-cysteine group.serine.phosphoserine aminotransferase'	1	amino acid metabolism.synthesis.serine-glycine-cysteine group.serine.phosphoserine aminotransferase'	2	0.5
18.3'	Co-factor and vitamine metabolism.riboflavin'	VIT_12s0028g02200	(at4g21470 : 251.0) Bifunctional enzyme that catalyzes hydrolysis of FMN to riboflavin, and phosphorylation of riboflavin to FMN.; riboflavin kinase/FMN hydrolase (FMN/FHY); FUNCTIONS IN: riboflavin kinase activity, FMN adenylyltransferase activity; INVOLVED IN: riboflavin biosynthetic process, metabolic process; LOCATED IN: endomembrane system; EXPRESSED IN: 22 plant structures; EXPRESSED DURING…	T		amino acid metabolism.synthesis.serine-glycine-cysteine group.serine.phosphoserine phosphatase'	1	amino acid metabolism.synthesis.serine-glycine-cysteine group.serine.phosphoserine phosphatase'	1	1
29.5.11.20'	protein.degradation.ubiquitin.proteasom'	VIT_18s0001g10820	(at5g23540 : 542.0) Mov34/MPN/PAD-1 family protein; INVOLVED IN: response to salt stress, protein catabolic process, ubiquitin-dependent protein catabolic process; LOCATED IN: proteasome complex, nucleus, proteasome regulatory particle, lid subcomplex; EXPRESSED IN: 24 plant structures; EXPRESSED DURING: 14 growth stages; CONTAINS InterPro DOMAIN/s: Mov34/MPN/PAD-1 (InterPro:IPR000555); BEST Arab…	T			85		280	0.303571
35.2'	not assigned.unknown'	VIT_03s0038g03280	(at2g17080 : 129.0) Arabidopsis protein of unknown function (DUF241); FUNCTIONS IN: molecular_function unknown; INVOLVED IN: biological_process unknown; LOCATED IN: chloroplast; EXPRESSED IN: root; CONTAINS InterPro DOMAIN/s: Protein of unknown function DUF241, plant (InterPro:IPR004320); BEST Arabidopsis thaliana protein match is: Arabidopsis protein of unknown function (DUF241) (TAIR:AT2G17070.…	T
29.4'	protein.postranslational modification'	VIT_00s0710g00020	(q75lr7|sapk1_orysa : 340.0) Serine/threonine-protein kinase SAPK1 (EC 2.7.11.1) (Osmotic stress/abscisic acid-activated protein kinase 1) - Oryza sativa (Rice) & (at4g40010 : 330.0) encodes a member of SNF1-related protein kinases (SnRK2) whose activity is activated by ionic (salt) and non-ionic (mannitol) osmotic stress.; SNF1-related protein kinase 2.7 (SNRK2.7); CONTAINS InterPro DOMAIN/s: Pr…	T		Biodegradation of Xenobiotics'	9	Biodegradation of Xenobiotics'	41	0.219512
29.4.1'	protein.postranslational modification.kinase'	VIT_00s0710g00020	(q75lr7|sapk1_orysa : 340.0) Serine/threonine-protein kinase SAPK1 (EC 2.7.11.1) (Osmotic stress/abscisic acid-activated protein kinase 1) - Oryza sativa (Rice) & (at4g40010 : 330.0) encodes a member of SNF1-related protein kinases (SnRK2) whose activity is activated by ionic (salt) and non-ionic (mannitol) osmotic stress.; SNF1-related protein kinase 2.7 (SNRK2.7); CONTAINS InterPro DOMAIN/s: Pr…	T		Biodegradation of Xenobiotics.hydroxyacylglutathione hydrolase'	1	Biodegradation of Xenobiotics.hydroxyacylglutathione hydrolase'	4	0.25
34.12'	transport.metal'	VIT_02s0025g00790	(at5g41610 : 189.0) member of Putative Na+/H+ antiporter family; ARABIDOPSIS THALIANA CATION/H+ EXCHANGER 18 (ATCHX18); FUNCTIONS IN: monovalent cation:hydrogen antiporter activity, sodium:hydrogen antiporter activity; INVOLVED IN: cation transport; LOCATED IN: integral to membrane; EXPRESSED IN: 10 plant structures; EXPRESSED DURING: 6 growth stages; CONTAINS InterPro DOMAIN/s: Cation/H+ exchang…	T		Biodegradation of Xenobiotics.lactoylglutathione lyase'	3	Biodegradation of Xenobiotics.lactoylglutathione lyase'	16	0.1875
11.9.3.2'	lipid metabolism.lipid degradation.lysophospholipases.carboxylesterase'	VIT_18s0001g10810	(at1g47480 : 349.0) alpha/beta-Hydrolases superfamily protein; FUNCTIONS IN: hydrolase activity; INVOLVED IN: metabolic process; LOCATED IN: cellular_component unknown; EXPRESSED IN: stem, hypocotyl, root, flower; EXPRESSED DURING: petal differentiation and expansion stage; CONTAINS InterPro DOMAIN/s: Lipase, GDXG, active site (InterPro:IPR002168), Alpha/beta hydrolase fold-3 (InterPro:IPR013094)…	T		C1-metabolism'	1	C1-metabolism'	10	0.1
35.2'	not assigned.unknown'	VIT_09s0002g02070	(at1g55170 : 256.0) unknown protein; BEST Arabidopsis thaliana protein match is: unknown protein (TAIR:AT3G14750.1); Has 13439 Blast hits to 8993 proteins in 828 species: Archae - 344; Bacteria - 1469; Metazoa - 6958; Fungi - 1008; Plants - 683; Viruses - 29; Other Eukaryotes - 2948 (source: NCBI BLink). & (reliability: 512.0) & (original description: no original description)'	T		C1-metabolism.glycine hydroxymethyltransferase'	5	C1-metabolism.glycine hydroxymethyltransferase'	13	0.384615
35.1'	not assigned.no ontology'	VIT_16s0050g00840	(at3g49070 : 310.0) Protein of unknown function (DUF677); INVOLVED IN: N-terminal protein myristoylation; EXPRESSED IN: 13 plant structures; EXPRESSED DURING: LP.04 four leaves visible, 4 anthesis, LP.10 ten leaves visible, petal differentiation and expansion stage, D bilateral stage; CONTAINS InterPro DOMAIN/s: Protein of unknown function DUF677 (InterPro:IPR007749); BEST Arabidopsis thaliana pr…	T		C1-metabolism.GTP cyclohydrolase I'	1	C1-metabolism.GTP cyclohydrolase I'	2	0.5
35.2'	not assigned.unknown'	VIT_09s0070g00550	no hits & (original description: no original description)'	T		C1-metabolism.tetrahydrofolate synthase'	2	C1-metabolism.tetrahydrofolate synthase'	3	0.666667
35.2'	not assigned.unknown'	VIT_19s0138g00070	no hits & (original description: no original description)'	T		cell wall.cell wall proteins'	1	cell wall.cell wall proteins'	3	0.333333
33.99'	development.unspecified'	VIT_00s0921g00030	(at1g28560 : 344.0) Encodes a protein similar to human SNAP50. Mutants display different temperature sensitivities in the dedifferentiation of cells from different organs. Mutation inhibits the dedifferentiation-associated accumulation of U-snRNAs and some other small RNA species encoded by independent-type genes carrying the USE and TATA box. Required for the elevation of cell proliferation comp…	T		cell wall.cell wall proteins.AGPs.AGP'	5	cell wall.cell wall proteins.AGPs.AGP'	26	0.192308
20.2.99'	stress.abiotic.unspecified'	VIT_17s0000g04260	(at1g48960 : 181.0) Adenine nucleotide alpha hydrolases-like superfamily protein; FUNCTIONS IN: molecular_function unknown; INVOLVED IN: response to stress; LOCATED IN: cellular_component unknown; EXPRESSED IN: 22 plant structures; EXPRESSED DURING: 13 growth stages; CONTAINS InterPro DOMAIN/s: UspA (InterPro:IPR006016), Rossmann-like alpha/beta/alpha sandwich fold (InterPro:IPR014729); BEST Arab…	T		cell wall.cell wall proteins.HRGP'	6	cell wall.cell wall proteins.HRGP'	8	0.75
35.2'	not assigned.unknown'	VIT_06s0004g01060	no hits & (original description: no original description)'	T		cell wall.cell wall proteins.LRR'	1	cell wall.cell wall proteins.LRR'	16	0.0625
27.3.12'	RNA.regulation of transcription.C3H zinc finger family'	VIT_19s0085g00620	(at2g19810 : 131.0) CCCH-type zinc finger family protein; CONTAINS InterPro DOMAIN/s: Zinc finger, CCCH-type (InterPro:IPR000571); BEST Arabidopsis thaliana protein match is: Zinc finger C-x8-C-x5-C-x3-H type family protein (TAIR:AT4G29190.1); Has 721 Blast hits to 690 proteins in 126 species: Archae - 0; Bacteria - 0; Metazoa - 152; Fungi - 6; Plants - 412; Viruses - 0; Other Eukaryotes - 151 (s…	T		cell wall.cell wall proteins.proline rich proteins'	1	cell wall.cell wall proteins.proline rich proteins'	5	0.2
11.9.2'	lipid metabolism.lipid degradation.lipases'	VIT_18s0001g08510	(at1g73920 : 137.0) alpha/beta-Hydrolases superfamily protein; FUNCTIONS IN: lipase activity; INVOLVED IN: lipid metabolic process; LOCATED IN: cellular_component unknown; EXPRESSED IN: 24 plant structures; EXPRESSED DURING: 15 growth stages; CONTAINS InterPro DOMAIN/s: AB-hydrolase-associated lipase region (InterPro:IPR006693); BEST Arabidopsis thaliana protein match is: alpha/beta-Hydrolases su…	T		cell wall.cell wall proteins.RGP'	1	cell wall.cell wall proteins.RGP'	5	0.2
11.9.2.1'	lipid metabolism.lipid degradation.lipases.triacylglycerol lipase'	VIT_18s0001g08510	(at1g73920 : 137.0) alpha/beta-Hydrolases superfamily protein; FUNCTIONS IN: lipase activity; INVOLVED IN: lipid metabolic process; LOCATED IN: cellular_component unknown; EXPRESSED IN: 24 plant structures; EXPRESSED DURING: 15 growth stages; CONTAINS InterPro DOMAIN/s: AB-hydrolase-associated lipase region (InterPro:IPR006693); BEST Arabidopsis thaliana protein match is: alpha/beta-Hydrolases su…	T		cell wall.cellulose synthesis'	2	cell wall.cellulose synthesis'	16	0.125
35.2'	not assigned.unknown'	VIT_00s1739g00010	(atmg00660 : 129.0) hypothetical protein; unknown protein. & (reliability: 258.0) & (original description: no original description)'	T		cell wall.cellulose synthesis.cellulose synthase'	17	cell wall.cellulose synthesis.cellulose synthase'	83	0.204819
31.1'	cell.organisation'	VIT_09s0054g00130	(at5g02370 : 450.0) ATP binding microtubule motor family protein; FUNCTIONS IN: microtubule motor activity, DNA binding, ATP binding; INVOLVED IN: DNA repair, microtubule-based movement; LOCATED IN: chloroplast; EXPRESSED IN: 17 plant structures; EXPRESSED DURING: 10 growth stages; CONTAINS InterPro DOMAIN/s: Kinesin, motor region, conserved site (InterPro:IPR019821), Helix-hairpin-helix DNA-bind…	T		cell wall.cellulose synthesis.COBRA'	2	cell wall.cellulose synthesis.COBRA'	12	0.166667
35.2'	not assigned.unknown'	VIT_19s0014g01340	no hits & (original description: no original description)'	T		cell wall.degradation'	2	cell wall.degradation'	5	0.4
27.3.25'	RNA.regulation of transcription.MYB domain transcription factor family'	VIT_13s0019g04000	(at3g52250 : 456.0) Encodes a protein with a putative role in mRNA splicing.; Duplicated homeodomain-like superfamily protein; FUNCTIONS IN: DNA binding, sequence-specific DNA binding transcription factor activity; INVOLVED IN: RNA splicing; CONTAINS InterPro DOMAIN/s: SANT, DNA-binding (InterPro:IPR001005), Myb, DNA-binding (InterPro:IPR014778), Homeodomain-like (InterPro:IPR009057), SANT, eukar…	T		cell wall.degradation.cellulases and beta -1,4-glucanases'	5	cell wall.degradation.cellulases and beta -1,4-glucanases'	23	0.217391
35.1'	not assigned.no ontology'	VIT_03s0038g04590	(at2g16365 : 165.0) F-box family protein; FUNCTIONS IN: molecular_function unknown; INVOLVED IN: response to karrikin; LOCATED IN: cellular_component unknown; EXPRESSED IN: 22 plant structures; EXPRESSED DURING: 13 growth stages; CONTAINS InterPro DOMAIN/s: F-box domain, cyclin-like (InterPro:IPR001810); BEST Arabidopsis thaliana protein match is: F-box family protein (TAIR:AT2G16300.1); Has 3020…	T		cell wall.degradation.mannan-xylose-arabinose-fucose'	9	cell wall.degradation.mannan-xylose-arabinose-fucose'	72	0.125
26.9'	misc.glutathione S transferases'	VIT_06s0004g03690	(at5g02790 : 333.0) Glutathione transferase L3 (GSTL3); INVOLVED IN: response to cadmium ion; EXPRESSED IN: 24 plant structures; EXPRESSED DURING: 14 growth stages; CONTAINS InterPro DOMAIN/s: Thioredoxin fold (InterPro:IPR012335), Glutathione S-transferase, C-terminal (InterPro:IPR004046), Glutathione S-transferase, C-terminal-like (InterPro:IPR010987), Glutathione S-transferase/chloride channel…	T		cell wall.degradation.pectate lyases and polygalacturonases'	20	cell wall.degradation.pectate lyases and polygalacturonases'	92	0.217391
29.5.11'	protein.degradation.ubiquitin'	VIT_00s0199g00030	(at5g65450 : 602.0) Encodes a ubiquitin-specific protease.; ubiquitin-specific protease 17 (UBP17); FUNCTIONS IN: cysteine-type endopeptidase activity, ubiquitin thiolesterase activity, zinc ion binding; INVOLVED IN: ubiquitin-dependent protein catabolic process; LOCATED IN: mitochondrion; EXPRESSED IN: 24 plant structures; EXPRESSED DURING: 12 growth stages; CONTAINS InterPro DOMAIN/s: Zinc fing…	T		cell wall.hemicellulose synthesis'	3	cell wall.hemicellulose synthesis'	17	0.176471
35.1'	not assigned.no ontology'	VIT_13s0047g00460	(at3g57000 : 263.0) nucleolar essential protein-related; CONTAINS InterPro DOMAIN/s: Ribosomal biogenesis, methyltransferase, EMG1/NEP1 (InterPro:IPR005304); Has 1079 Blast hits to 938 proteins in 280 species: Archae - 143; Bacteria - 12; Metazoa - 353; Fungi - 181; Plants - 69; Viruses - 2; Other Eukaryotes - 319 (source: NCBI BLink). & (reliability: 526.0) & (original description: no original d…	T		cell wall.hemicellulose synthesis.glucuronoxylan'	3	cell wall.hemicellulose synthesis.glucuronoxylan'	9	0.333333
11.9.3.3'	lipid metabolism.lipid degradation.lysophospholipases.glycerophosphodiester phosphodiesterase'	VIT_00s0258g00040	(at5g38280 : 340.0) putative receptor serine/threonine kinase PR5K (PR5K) mRNA, PR5-like receptor kinase; PR5-like receptor kinase (PR5K); FUNCTIONS IN: transmembrane receptor protein serine/threonine kinase activity, kinase activity; INVOLVED IN: response to fungus; LOCATED IN: endomembrane system; EXPRESSED IN: 6 plant structures; EXPRESSED DURING: petal differentiation and expansion stage; CON…	T		cell wall.hemicellulose synthesis.xyloglucan.XXXG galactose Transferase'	1	cell wall.hemicellulose synthesis.xyloglucan.XXXG galactose Transferase'	4	0.25
30.2.15'	signalling.receptor kinases.thaumatin like'	VIT_00s0258g00040	(at5g38280 : 340.0) putative receptor serine/threonine kinase PR5K (PR5K) mRNA, PR5-like receptor kinase; PR5-like receptor kinase (PR5K); FUNCTIONS IN: transmembrane receptor protein serine/threonine kinase activity, kinase activity; INVOLVED IN: response to fungus; LOCATED IN: endomembrane system; EXPRESSED IN: 6 plant structures; EXPRESSED DURING: petal differentiation and expansion stage; CON…	T		cell wall.modification'	16	cell wall.modification'	86	0.186047
30.2.16'	signalling.receptor kinases.Catharanthus roseus-like RLK1'	VIT_00s0258g00040	(at5g38280 : 340.0) putative receptor serine/threonine kinase PR5K (PR5K) mRNA, PR5-like receptor kinase; PR5-like receptor kinase (PR5K); FUNCTIONS IN: transmembrane receptor protein serine/threonine kinase activity, kinase activity; INVOLVED IN: response to fungus; LOCATED IN: endomembrane system; EXPRESSED IN: 6 plant structures; EXPRESSED DURING: petal differentiation and expansion stage; CON…	T		cell wall.pectin synthesis.homogalacturonan.Galacturonic Acid Trnasferase'	3	cell wall.pectin synthesis.homogalacturonan.Galacturonic Acid Trnasferase'	5	0.6
30.2.20'	signalling.receptor kinases.wheat LRK10 like'	VIT_00s0258g00040	(at5g38280 : 340.0) putative receptor serine/threonine kinase PR5K (PR5K) mRNA, PR5-like receptor kinase; PR5-like receptor kinase (PR5K); FUNCTIONS IN: transmembrane receptor protein serine/threonine kinase activity, kinase activity; INVOLVED IN: response to fungus; LOCATED IN: endomembrane system; EXPRESSED IN: 6 plant structures; EXPRESSED DURING: petal differentiation and expansion stage; CON…	T		cell wall.pectin synthesis.Xylogalacturonan.Xylose Transferase'	1	cell wall.pectin synthesis.Xylogalacturonan.Xylose Transferase'	5	0.2
29.2.1.1.1.2.31'	protein.synthesis.ribosomal protein.prokaryotic.chloroplast.50S subunit.L31'	VIT_16s0050g00860	(at1g75350 : 160.0) embryo defective 2184 (emb2184); FUNCTIONS IN: structural constituent of ribosome; INVOLVED IN: translation, ribosome biogenesis, embryo development ending in seed dormancy; LOCATED IN: ribosome, chloroplast, chloroplast stroma, chloroplast envelope; EXPRESSED IN: 23 plant structures; EXPRESSED DURING: 14 growth stages; CONTAINS InterPro DOMAIN/s: Ribosomal protein L31 (InterP…	T		cell wall.pectin*esterases.misc'	1	cell wall.pectin*esterases.misc'	23	0.0434783
35.2'	not assigned.unknown'	VIT_08s0032g01140	(at5g16280 : 1569.0) Tetratricopeptide repeat (TPR)-like superfamily protein; INVOLVED IN: biological_process unknown; LOCATED IN: endomembrane system; EXPRESSED IN: 22 plant structures; EXPRESSED DURING: 13 growth stages. & (reliability: 3138.0) & (original description: no original description)'	T		cell wall.pectin*esterases.PME'	11	cell wall.pectin*esterases.PME'	55	0.2
35.2'	not assigned.unknown'	VIT_17s0000g04240	no hits & (original description: no original description)'	T		cell wall.precursor synthesis'	2	cell wall.precursor synthesis'	5	0.4
27.3'	RNA.regulation of transcription'	VIT_01s0244g00060	(at2g33540 : 891.0) C-terminal domain phosphatase-like 3 (CPL3); FUNCTIONS IN: phosphoprotein phosphatase activity, CTD phosphatase activity; INVOLVED IN: response to salt stress; LOCATED IN: nucleus; EXPRESSED IN: 22 plant structures; EXPRESSED DURING: 12 growth stages; CONTAINS InterPro DOMAIN/s: FCP1-like phosphatase, phosphatase domain (InterPro:IPR011947), NLI interacting factor (InterPro:IP…	T		cell wall.precursor synthesis.AXS'	2	cell wall.precursor synthesis.AXS'	6	0.333333
27.3.80'	RNA.regulation of transcription.zf-HD'	VIT_10s0042g00210	(at5g39760 : 116.0) homeobox protein 23 (HB23); FUNCTIONS IN: DNA binding, sequence-specific DNA binding transcription factor activity; INVOLVED IN: regulation of transcription; EXPRESSED IN: 21 plant structures; EXPRESSED DURING: 12 growth stages; CONTAINS InterPro DOMAIN/s: Homeobox domain, ZF-HD class (InterPro:IPR006455), ZF-HD homeobox protein, Cys/His-rich dimerisation domain (InterPro:IPR0…	T		cell wall.precursor synthesis.GAE'	2	cell wall.precursor synthesis.GAE'	8	0.25
4.2.8'	glycolysis.plastid branch.glyceraldehyde 3-phosphate dehydrogenase (GAP-DH)'	VIT_19s0085g00600	(at1g79530 : 628.0) Encodes one of the chloroplast/plastid localized GAPDH isoforms (GAPCp1/At1g79530 and GAPCp2/At1g16300). gapcp double mutants display a drastic phenotype of arrested root development, dwarfism and sterility. GAPCps are important for the synthesis of serine in roots.; glyceraldehyde-3-phosphate dehydrogenase of plastid 1 (GAPCP-1); FUNCTIONS IN: glyceraldehyde-3-phosphate dehyd…	T		cell wall.precursor synthesis.GMD'	1	cell wall.precursor synthesis.GMD'	2	0.5
35.1'	not assigned.no ontology'	VIT_03s0038g03250	(at4g35250 : 641.0) NAD(P)-binding Rossmann-fold superfamily protein; FUNCTIONS IN: binding, catalytic activity; INVOLVED IN: metabolic process; LOCATED IN: chloroplast; EXPRESSED IN: 21 plant structures; EXPRESSED DURING: 13 growth stages; CONTAINS InterPro DOMAIN/s: NAD(P)-binding domain (InterPro:IPR016040), NmrA-like (InterPro:IPR008030); BEST Arabidopsis thaliana protein match is: NAD(P)-bin…	T		cell wall.precursor synthesis.MUR4'	1	cell wall.precursor synthesis.MUR4'	4	0.25
28.99'	DNA.unspecified'	VIT_15s0021g02770	(at1g12244 : 224.0) Polynucleotidyl transferase, ribonuclease H-like superfamily protein; FUNCTIONS IN: hydrolase activity, acting on ester bonds, nucleic acid binding; INVOLVED IN: DNA repair, nucleobase, nucleoside, nucleotide and nucleic acid metabolic process, DNA recombination, response to DNA damage stimulus; LOCATED IN: endomembrane system, cytoplasm; CONTAINS InterPro DOMAIN/s: Resolvase,…	T		cell wall.precursor synthesis.phosphomannose isomerase'	2	cell wall.precursor synthesis.phosphomannose isomerase'	2	1
35.2'	not assigned.unknown'	VIT_08s0040g01350	no hits & (original description: no original description)'	T		cell wall.precursor synthesis.RHM'	1	cell wall.precursor synthesis.RHM'	3	0.333333
35.2'	not assigned.unknown'	VIT_08s0040g00030	no hits & (original description: no original description)'	T		cell wall.precursor synthesis.UDP-Glc dehydrogenase (UGD)'	3	cell wall.precursor synthesis.UDP-Glc dehydrogenase (UGD)'	5	0.6
11.1.9'	lipid metabolism.FA synthesis and FA elongation.long chain fatty acid CoA ligase'	VIT_14s0128g00720	(at5g27600 : 1038.0) Encode peroxisomal long-chain acyl-CoA synthetase. Activates fatty acids for further metabolism. Interacts with PEX5.; long-chain acyl-CoA synthetase 7 (LACS7); FUNCTIONS IN: protein binding, long-chain fatty acid-CoA ligase activity; INVOLVED IN: response to salt stress, long-chain fatty acid metabolic process, response to ozone; LOCATED IN: peroxisome; EXPRESSED IN: 25 plan…	T		cell wall.precursor synthesis.UGE'	1	cell wall.precursor synthesis.UGE'	4	0.25
35.2'	not assigned.unknown'	VIT_17s0000g05560	no hits & (original description: no original description)'	T		cell wall.precursor synthesis.UXS'	1	cell wall.precursor synthesis.UXS'	5	0.2
35.2'	not assigned.unknown'	VIT_09s0054g00110	no hits & (original description: no original description)'	T		cell.cycle'	31	cell.cycle'	103	0.300971
35.2'	not assigned.unknown'	VIT_11s0016g00890	(at5g20670 : 111.0) Protein of unknown function (DUF1677); CONTAINS InterPro DOMAIN/s: Protein of unknown function DUF1677, plant (InterPro:IPR012876); BEST Arabidopsis thaliana protein match is: Protein of unknown function (DUF1677) (TAIR:AT1G72510.2); Has 245 Blast hits to 245 proteins in 14 species: Archae - 0; Bacteria - 0; Metazoa - 0; Fungi - 0; Plants - 245; Viruses - 0; Other Eukaryotes -…	T		cell.cycle.peptidylprolyl isomerase'	6	cell.cycle.peptidylprolyl isomerase'	34	0.176471
20.1.7'	stress.biotic.PR-proteins'	VIT_12s0034g01470	(at3g14470 : 385.0) NB-ARC domain-containing disease resistance protein; FUNCTIONS IN: protein binding; INVOLVED IN: apoptosis, defense response; LOCATED IN: endomembrane system; EXPRESSED IN: 23 plant structures; EXPRESSED DURING: 14 growth stages; CONTAINS InterPro DOMAIN/s: Leucine-rich repeat-containing protein (InterPro:IPR015766), NB-ARC (InterPro:IPR002182), Leucine-rich repeat (InterPro:I…	T		cell.division'	34	cell.division'	124	0.274194
27.3.11'	RNA.regulation of transcription.C2H2 zinc finger family'	VIT_15s0021g02720	(at2g45120 : 234.0) C2H2-like zinc finger protein; FUNCTIONS IN: sequence-specific DNA binding transcription factor activity, zinc ion binding, nucleic acid binding; INVOLVED IN: regulation of transcription; LOCATED IN: intracellular; CONTAINS InterPro DOMAIN/s: Zinc finger, C2H2-like (InterPro:IPR015880), Zinc finger, C2H2-type (InterPro:IPR007087); BEST Arabidopsis thaliana protein match is: C2…	T		cell.division.plastid'	3	cell.division.plastid'	11	0.272727
34.3'	transport.amino acids'	VIT_01s0011g04200	(at2g01170 : 739.0) Encodes a bidirectional amino acid transporter that can transport ala, arg, glu and lys but not GABA or pro with both export and import activity. Its expression is localized in the vascular tissues suggesting a function in amino acids export from the phloem into sink tissue.; bidirectional amino acid transporter 1 (BAT1); FUNCTIONS IN: arginine transmembrane transporter activi…	T		cell.organisation'	103	cell.organisation'	472	0.21822
35.2'	not assigned.unknown'	VIT_18s0001g03650	no hits & (original description: no original description)'	T		cell.organisation.cytoskeleton.actin.Actin'	2	cell.organisation.cytoskeleton.actin.Actin'	8	0.25
27.1'	RNA.processing'	VIT_16s0050g00880	(at5g52470 : 441.0) encodes a fibrillarin, a key nucleolar protein in eukaryotes which associates with box C/D small nucleolar RNAs (snoRNAs) directing 2'-O-ribose methylation of the rRNA. This gene also encodes a novel box C/D snoRNA, U60.1f in its fifth intron that accumulates in seedlings and that their targeted residue on the 25 S rRNA is methylated.; fibrillarin 1 (FIB1); FUNCTIONS IN: snoRN…	T		cell.organisation.cytoskeleton.actin.actin binding'	1	cell.organisation.cytoskeleton.actin.actin binding'	6	0.166667
29.2.2.3.3'	protein.synthesis.ribosome biogenesis.Pre-rRNA processing and modifications.methylotransferases'	VIT_16s0050g00880	(at5g52470 : 441.0) encodes a fibrillarin, a key nucleolar protein in eukaryotes which associates with box C/D small nucleolar RNAs (snoRNAs) directing 2'-O-ribose methylation of the rRNA. This gene also encodes a novel box C/D snoRNA, U60.1f in its fifth intron that accumulates in seedlings and that their targeted residue on the 25 S rRNA is methylated.; fibrillarin 1 (FIB1); FUNCTIONS IN: snoRN…	T		cell.organisation.cytoskeleton.actin.actin depolymerizing factors'	1	cell.organisation.cytoskeleton.actin.actin depolymerizing factors'	10	0.1
35.1.5'	not assigned.no ontology.pentatricopeptide (PPR) repeat-containing protein'	VIT_00s0372g00010	(at1g61690 : 251.0) phosphoinositide binding; FUNCTIONS IN: phosphoinositide binding; INVOLVED IN: signal transduction; EXPRESSED IN: 24 plant structures; EXPRESSED DURING: 15 growth stages; CONTAINS InterPro DOMAIN/s: Zinc finger, FYVE-type (InterPro:IPR000306), Zinc finger, FYVE-related (InterPro:IPR017455), Zinc finger, FYVE/PHD-type (InterPro:IPR011011), Tetratricopeptide repeat (InterPro:IPR…	T		cell.organisation.cytoskeleton.mikrotubuli'	7	cell.organisation.cytoskeleton.mikrotubuli'	56	0.125
35.2'	not assigned.unknown'	VIT_12s0035g01310	no hits & (original description: no original description)'	T		cell.organisation.cytoskeleton.mikrotubuli.MAP65'	2	cell.organisation.cytoskeleton.mikrotubuli.MAP65'	7	0.285714
29.2.1.2.1.25'	protein.synthesis.ribosomal protein.eukaryotic.40S subunit.S25'	VIT_03s0038g04560	(at2g21580 : 127.0) Ribosomal protein S25 family protein; FUNCTIONS IN: structural constituent of ribosome; INVOLVED IN: translation; LOCATED IN: cytosolic small ribosomal subunit, cytosolic ribosome, ribosome, plasma membrane; EXPRESSED IN: 23 plant structures; EXPRESSED DURING: 13 growth stages; CONTAINS InterPro DOMAIN/s: Ribosomal protein S25 (InterPro:IPR004977); BEST Arabidopsis thaliana pr…	T		cell.organisation.cytoskeleton.Myosin'	2	cell.organisation.cytoskeleton.Myosin'	9	0.222222
35.1'	not assigned.no ontology'	VIT_06s0004g03680	(at1g07850 : 631.0) Protein of unknown function (DUF604); FUNCTIONS IN: transferase activity, transferring glycosyl groups; INVOLVED IN: N-terminal protein myristoylation; LOCATED IN: chloroplast; EXPRESSED IN: petal, leaf whorl, flower; EXPRESSED DURING: 4 anthesis, petal differentiation and expansion stage; CONTAINS InterPro DOMAIN/s: Protein of unknown function DUF604 (InterPro:IPR006740); BES…	T		cell.organisation.cytoskeleton.Myosin.Class XI'	11	cell.organisation.cytoskeleton.Myosin.Class XI'	32	0.34375
35.2'	not assigned.unknown'	VIT_12s0035g01330	(at1g09610 : 391.0) Protein of unknown function (DUF579); FUNCTIONS IN: molecular_function unknown; INVOLVED IN: biological_process unknown; LOCATED IN: endomembrane system; EXPRESSED IN: 8 plant structures; EXPRESSED DURING: 4 anthesis, petal differentiation and expansion stage; CONTAINS InterPro DOMAIN/s: Protein of unknown function DUF579 (InterPro:IPR021148), Conserved hypothetical protein CH…	T		cell.vesicle transport'	45	cell.vesicle transport'	178	0.252809
35.2'	not assigned.unknown'	VIT_04s0008g06820	(at2g24960 : 768.0) unknown protein; FUNCTIONS IN: molecular_function unknown; INVOLVED IN: biological_process unknown; LOCATED IN: cellular_component unknown; EXPRESSED IN: 21 plant structures; EXPRESSED DURING: 12 growth stages; BEST Arabidopsis thaliana protein match is: unknown protein (TAIR:AT4G02210.2); Has 30201 Blast hits to 17322 proteins in 780 species: Archae - 12; Bacteria - 1396; Met…	T		Co-factor and vitamine metabolism'	2	Co-factor and vitamine metabolism'	15	0.133333
35.2'	not assigned.unknown'	VIT_00s1987g00010	(at3g01160 : 100.0) FUNCTIONS IN: molecular_function unknown; INVOLVED IN: biological_process unknown; LOCATED IN: cytosol, nucleus; EXPRESSED IN: 22 plant structures; EXPRESSED DURING: 13 growth stages; CONTAINS InterPro DOMAIN/s: NUC153 (InterPro:IPR012580); Has 36638 Blast hits to 21323 proteins in 1057 species: Archae - 109; Bacteria - 2369; Metazoa - 13796; Fungi - 4858; Plants - 1657; Virus…	T		Co-factor and vitamine metabolism.biotin.biotin synthase'	1	Co-factor and vitamine metabolism.biotin.biotin synthase'	1	1
30.5'	signalling.G-proteins'	VIT_18s0001g02330	(q43463|rab7_soybn : 147.0) Ras-related protein Rab7 - Glycine max (Soybean) & (at4g09720 : 140.0) RAB GTPase homolog G3A (RABG3A); FUNCTIONS IN: GTP binding, GTPase activity; INVOLVED IN: intracellular protein transport, signal transduction, nucleocytoplasmic transport, protein transport, small GTPase mediated signal transduction; EXPRESSED IN: 24 plant structures; EXPRESSED DURING: 15 growth st…	T		Co-factor and vitamine metabolism.folate & vitamine K.vitamine K.2-phytyl-1,4-naphthoquinone methyltransferase'	2	Co-factor and vitamine metabolism.folate & vitamine K.vitamine K.2-phytyl-1,4-naphthoquinone methyltransferase'	3	0.666667
35.1'	not assigned.no ontology'	VIT_16s0050g00870	(at5g23940 : 547.0) Encodes PERMEABLE LEAVES3 (PEL3), a putative acyl-transferase. Mutation in this locus results in altered trichome phenotype (trcichomes become tangled during leaf expansion). Additional phenotype includes altered cuticle layer.; PERMEABLE LEAVES3 (PEL3); FUNCTIONS IN: transferase activity, transferring acyl groups other than amino-acyl groups, transferase activity; INVOLVED IN…	T		Co-factor and vitamine metabolism.folate & vitamine K.vitamine K.2-phytyl-1,4-naphthoquinone methyltransferase.PHYLLO'	3	Co-factor and vitamine metabolism.folate & vitamine K.vitamine K.2-phytyl-1,4-naphthoquinone methyltransferase.PHYLLO'	4	0.75
35.2'	not assigned.unknown'	VIT_03s0091g01090	no hits & (original description: no original description)'	T		Co-factor and vitamine metabolism.folate & vitamine K.vitamine K.DHNA Phytyltransferase'	1	Co-factor and vitamine metabolism.folate & vitamine K.vitamine K.DHNA Phytyltransferase'	1	1
31.1'	cell.organisation'	VIT_13s0084g00460	(at3g01750 : 145.0) Ankyrin repeat family protein; CONTAINS InterPro DOMAIN/s: Ankyrin repeat-containing domain (InterPro:IPR020683), Ankyrin repeat (InterPro:IPR002110); BEST Arabidopsis thaliana protein match is: Ankyrin repeat family protein (TAIR:AT3G04140.1); Has 30372 Blast hits to 15038 proteins in 745 species: Archae - 53; Bacteria - 2422; Metazoa - 15116; Fungi - 2165; Plants - 2906; Vir…	T		Co-factor and vitamine metabolism.folate & vitamine K.vitamine K.o-Succinyl-BenzoylCoa Synthetase'	1	Co-factor and vitamine metabolism.folate & vitamine K.vitamine K.o-Succinyl-BenzoylCoa Synthetase'	1	1
35.2'	not assigned.unknown'	VIT_18s0001g14320	(at1g19990 : 87.0) unknown protein; FUNCTIONS IN: molecular_function unknown; INVOLVED IN: biological_process unknown; LOCATED IN: cellular_component unknown; EXPRESSED IN: cultured cell; BEST Arabidopsis thaliana protein match is: unknown protein (TAIR:AT5G11600.1); Has 11256 Blast hits to 7192 proteins in 541 species: Archae - 6; Bacteria - 629; Metazoa - 4714; Fungi - 936; Plants - 545; Viruse…	T		Co-factor and vitamine metabolism.iron-sulphur clusters'	2	Co-factor and vitamine metabolism.iron-sulphur clusters'	7	0.285714
35.2'	not assigned.unknown'	VIT_03s0038g04550	(at5g66440 : 139.0) unknown protein; BEST Arabidopsis thaliana protein match is: unknown protein (TAIR:AT4G34560.1); Has 1807 Blast hits to 1807 proteins in 277 species: Archae - 0; Bacteria - 0; Metazoa - 736; Fungi - 347; Plants - 385; Viruses - 0; Other Eukaryotes - 339 (source: NCBI BLink). & (reliability: 278.0) & (original description: no original description)'	T		Co-factor and vitamine metabolism.isochorismatase'	1	Co-factor and vitamine metabolism.isochorismatase'	3	0.333333
20.1.7'	stress.biotic.PR-proteins'	VIT_12s0034g01490	(at3g14470 : 410.0) NB-ARC domain-containing disease resistance protein; FUNCTIONS IN: protein binding; INVOLVED IN: apoptosis, defense response; LOCATED IN: endomembrane system; EXPRESSED IN: 23 plant structures; EXPRESSED DURING: 14 growth stages; CONTAINS InterPro DOMAIN/s: Leucine-rich repeat-containing protein (InterPro:IPR015766), NB-ARC (InterPro:IPR002182), Leucine-rich repeat (InterPro:I…	T		Co-factor and vitamine metabolism.lipoic acid'	2	Co-factor and vitamine metabolism.lipoic acid'	2	1
35.2'	not assigned.unknown'	VIT_06s0004g02320	no hits & (original description: no original description)'	T		Co-factor and vitamine metabolism.molybdenum cofactor'	3	Co-factor and vitamine metabolism.molybdenum cofactor'	6	0.5
17.1.3'	hormone metabolism.abscisic acid.induced-regulated-responsive-activated'	VIT_01s0146g00410	(at5g13200 : 356.0) GRAM domain family protein; CONTAINS InterPro DOMAIN/s: GRAM (InterPro:IPR004182); BEST Arabidopsis thaliana protein match is: GRAM domain family protein (TAIR:AT2G22475.1); Has 1807 Blast hits to 1807 proteins in 277 species: Archae - 0; Bacteria - 0; Metazoa - 736; Fungi - 347; Plants - 385; Viruses - 0; Other Eukaryotes - 339 (source: NCBI BLink). & (reliability: 712.0) & (…	T		Co-factor and vitamine metabolism.molybdenum cofactor.gephyrin'	1	Co-factor and vitamine metabolism.molybdenum cofactor.gephyrin'	1	1
27.3.11'	RNA.regulation of transcription.C2H2 zinc finger family'	VIT_18s0001g03670	(at1g75710 : 287.0) C2H2-like zinc finger protein; FUNCTIONS IN: sequence-specific DNA binding transcription factor activity, zinc ion binding, nucleic acid binding; LOCATED IN: intracellular; EXPRESSED IN: 22 plant structures; EXPRESSED DURING: 13 growth stages; CONTAINS InterPro DOMAIN/s: Zinc finger, C2H2-like (InterPro:IPR015880), Zinc finger, C2H2-type (InterPro:IPR007087); BEST Arabidopsis …	T		Co-factor and vitamine metabolism.NADH kinase'	1	Co-factor and vitamine metabolism.NADH kinase'	1	1
35.2'	not assigned.unknown'	VIT_09s0070g00570	no hits & (original description: no original description)'	T		Co-factor and vitamine metabolism.pantothenate.3-methyl-2-oxobutanoate hydroxymethyltransferase (KPHMT,PANB)'	1	Co-factor and vitamine metabolism.pantothenate.3-methyl-2-oxobutanoate hydroxymethyltransferase (KPHMT,PANB)'	1	1
29.2.1.2.2.7'	protein.synthesis.ribosomal protein.eukaryotic.60S subunit.L7'	VIT_09s0054g00140	(at3g13580 : 328.0) Ribosomal protein L30/L7 family protein; FUNCTIONS IN: structural constituent of ribosome, transcription regulator activity; INVOLVED IN: translation; LOCATED IN: cytosolic ribosome, cytosolic large ribosomal subunit, large ribosomal subunit, membrane; EXPRESSED IN: 22 plant structures; EXPRESSED DURING: 13 growth stages; CONTAINS InterPro DOMAIN/s: Ribosomal protein L30, N-te…	T		Co-factor and vitamine metabolism.pantothenate.branched-chain amino acid aminotransferase'	2	Co-factor and vitamine metabolism.pantothenate.branched-chain amino acid aminotransferase'	5	0.4
31.1.1.3.11'	cell.organisation.cytoskeleton.Myosin.Class XI'	VIT_00s0160g00210	(at5g20490 : 187.0) Encodes a member of the type XI myosin protein family involved in root hair growth, trichome development, and organelle trafficking. This gene appears to be expressed at low levels throughout the plant.; XIK; FUNCTIONS IN: motor activity; INVOLVED IN: in 11 processes; LOCATED IN: myosin complex; EXPRESSED IN: stem, fruit, flower, root, leaf; EXPRESSED DURING: seedling growth; …	T		Co-factor and vitamine metabolism.pantothenate.dephospho-CoA kinase (DPCK)'	1	Co-factor and vitamine metabolism.pantothenate.dephospho-CoA kinase (DPCK)'	2	0.5
20.1.7'	stress.biotic.PR-proteins'	VIT_09s0096g00930	(at1g50180 : 209.0) NB-ARC domain-containing disease resistance protein; FUNCTIONS IN: ATP binding; INVOLVED IN: apoptosis, defense response; LOCATED IN: cellular_component unknown; EXPRESSED IN: shoot; CONTAINS InterPro DOMAIN/s: NB-ARC (InterPro:IPR002182), Disease resistance protein (InterPro:IPR000767); BEST Arabidopsis thaliana protein match is: Disease resistance protein (CC-NBS-LRR class) …	T		Co-factor and vitamine metabolism.pantothenate.pantetheine-phosphate adenylyltransferase (PPAT)'	1	Co-factor and vitamine metabolism.pantothenate.pantetheine-phosphate adenylyltransferase (PPAT)'	2	0.5
35.1'	not assigned.no ontology'	VIT_03s0038g03210	(at2g17120 : 285.0) lysm domain GPI-anchored protein 2 precursor (LYM2); FUNCTIONS IN: molecular_function unknown; INVOLVED IN: cell wall macromolecule catabolic process; LOCATED IN: anchored to plasma membrane, plasma membrane, anchored to membrane; EXPRESSED IN: 24 plant structures; EXPRESSED DURING: 13 growth stages; CONTAINS InterPro DOMAIN/s: Peptidoglycan-binding lysin domain (InterPro:IPR0…	T		Co-factor and vitamine metabolism.pantothenate.phosphopantothenoylcysteine decarboxylase (PPCDC)'	1	Co-factor and vitamine metabolism.pantothenate.phosphopantothenoylcysteine decarboxylase (PPCDC)'	1	1
27.3.21'	RNA.regulation of transcription.GRAS transcription factor family'	VIT_06s0004g04990	(at1g07530 : 459.0) Encodes a member of the GRAS family of transcription factors. The protein interacts with the TGA2 transcription factor and affects the transcription of stress-responsive genes. The protein is found in the nucleus and is also exported to the cytoplasm.; SCARECROW-like 14 (SCL14); CONTAINS InterPro DOMAIN/s: Transcription factor GRAS (InterPro:IPR005202); BEST Arabidopsis thalia…	T		Co-factor and vitamine metabolism.riboflavin'	3	Co-factor and vitamine metabolism.riboflavin'	5	0.6
33.99'	development.unspecified'	VIT_06s0004g04990	(at1g07530 : 459.0) Encodes a member of the GRAS family of transcription factors. The protein interacts with the TGA2 transcription factor and affects the transcription of stress-responsive genes. The protein is found in the nucleus and is also exported to the cytoplasm.; SCARECROW-like 14 (SCL14); CONTAINS InterPro DOMAIN/s: Transcription factor GRAS (InterPro:IPR005202); BEST Arabidopsis thalia…	T		Co-factor and vitamine metabolism.riboflavin.GTP cyclohydrolase II'	1	Co-factor and vitamine metabolism.riboflavin.GTP cyclohydrolase II'	3	0.333333
29.5.2'	protein.degradation.autophagy'	VIT_13s0067g00170	(at3g56440 : 574.0) homolog of yeast autophagy 18 (ATG18) D (ATG18D); CONTAINS InterPro DOMAIN/s: WD40 repeat-like-containing domain (InterPro:IPR011046), WD40 repeat (InterPro:IPR001680), WD40/YVTN repeat-like-containing domain (InterPro:IPR015943), WD40 repeat, subgroup (InterPro:IPR019781); BEST Arabidopsis thaliana protein match is: homolog of yeast autophagy 18C (TAIR:AT2G40810.2); Has 1451 …	T		Co-factor and vitamine metabolism.thiamine'	2	Co-factor and vitamine metabolism.thiamine'	6	0.333333
29.2.2.3.5'	protein.synthesis.ribosome biogenesis.Pre-rRNA processing and modifications.DExD-box helicases'	VIT_00s0794g00010	(at4g34910 : 142.0) P-loop containing nucleoside triphosphate hydrolases superfamily protein; FUNCTIONS IN: helicase activity, ATP binding, nucleic acid binding, ATP-dependent helicase activity; LOCATED IN: cellular_component unknown; EXPRESSED IN: 19 plant structures; EXPRESSED DURING: 11 growth stages; CONTAINS InterPro DOMAIN/s: RNA helicase, DEAD-box type, Q motif (InterPro:IPR014014), DNA/RN…	T		Co-factor and vitamine metabolism.thiamine.hydroxymethylpyrimidine kinase'	1	Co-factor and vitamine metabolism.thiamine.hydroxymethylpyrimidine kinase'	1	1
35.2'	not assigned.unknown'	VIT_13s0084g00440	no hits & (original description: no original description)'	T		Co-factor and vitamine metabolism.thiamine.thiamine diphosphokinase'	1	Co-factor and vitamine metabolism.thiamine.thiamine diphosphokinase'	1	1
35.2'	not assigned.unknown'	VIT_02s0033g00960	(at1g48950 : 418.0) C3HC zinc finger-like ; FUNCTIONS IN: zinc ion binding; INVOLVED IN: biological_process unknown; LOCATED IN: nucleus, chloroplast; EXPRESSED IN: 24 plant structures; EXPRESSED DURING: 14 growth stages; CONTAINS InterPro DOMAIN/s: Zinc finger, C3HC-like (InterPro:IPR012935); BEST Arabidopsis thaliana protein match is: IAP-like protein 1 (TAIR:AT1G17210.1); Has 249 Blast hits to…	T		Co-factor and vitamine metabolism.ubiquinone.hexaprenyldihydroxybenzoate methyltransferase'	1	Co-factor and vitamine metabolism.ubiquinone.hexaprenyldihydroxybenzoate methyltransferase'	2	0.5
29.2.1.2.2.7'	protein.synthesis.ribosomal protein.eukaryotic.60S subunit.L7'	VIT_09s0054g00150	(at2g44120 : 122.0) Ribosomal protein L30/L7 family protein; FUNCTIONS IN: structural constituent of ribosome, transcription regulator activity; INVOLVED IN: translation; LOCATED IN: in 7 components; EXPRESSED IN: 22 plant structures; EXPRESSED DURING: 13 growth stages; CONTAINS InterPro DOMAIN/s: Ribosomal protein L30, N-terminal (InterPro:IPR012988), Ribosomal protein L30p/L7e, conserved region…	T		development.late embryogenesis abundant'	3	development.late embryogenesis abundant'	20	0.15
28.2'	DNA.repair'	VIT_15s0048g00380	(at2g45280 : 446.0) Encodes a protein similar to RAD51C involved in double stranded break repair via homologous recombination. Sensitive to DSB induced by Mitomycin C and gamma irradiation, interacts with Atxrcc3 in yeast two-hybrid assay. Required for female meiosis but not critical for mitosis under normal conditions.; RAS associated with diabetes protein 51C (RAD51C); CONTAINS InterPro DOMAIN/…	T		development.multitarget.target of rapamycin'	1	development.multitarget.target of rapamycin'	2	0.5
17.3.1.1.5'	hormone metabolism.brassinosteroid.synthesis-degradation.BRs.metabolic regulation'	VIT_09s0002g05980	(at2g26710 : 708.0) Encodes a member of the cytochrome p450 family that serves as a control point between multiple photoreceptor systems and brassinosteroid signal transduction. Involved in brassinolide metabolism. Mediates response to a variety of light signals including hypocotyl elongation and cotyledon expansion.; PHYB ACTIVATION TAGGED SUPPRESSOR 1 (BAS1); FUNCTIONS IN: steroid hydroxylase a…	T		development.squamosa promoter binding like (SPL)'	5	development.squamosa promoter binding like (SPL)'	21	0.238095
27.3.21'	RNA.regulation of transcription.GRAS transcription factor family'	VIT_06s0004g04960	(at1g07530 : 644.0) Encodes a member of the GRAS family of transcription factors. The protein interacts with the TGA2 transcription factor and affects the transcription of stress-responsive genes. The protein is found in the nucleus and is also exported to the cytoplasm.; SCARECROW-like 14 (SCL14); CONTAINS InterPro DOMAIN/s: Transcription factor GRAS (InterPro:IPR005202); BEST Arabidopsis thalia…	T		development.storage proteins'	8	development.storage proteins'	45	0.177778
33.99'	development.unspecified'	VIT_06s0004g04960	(at1g07530 : 644.0) Encodes a member of the GRAS family of transcription factors. The protein interacts with the TGA2 transcription factor and affects the transcription of stress-responsive genes. The protein is found in the nucleus and is also exported to the cytoplasm.; SCARECROW-like 14 (SCL14); CONTAINS InterPro DOMAIN/s: Transcription factor GRAS (InterPro:IPR005202); BEST Arabidopsis thalia…	T		development.unspecified'	167	development.unspecified'	721	0.231623
30.3'	signalling.calcium'	VIT_06s0004g02300	(at5g19450 : 829.0) calcium-dependent protein kinase (CDPK19) mRNA, complete; calcium-dependent protein kinase 19 (CDPK19); FUNCTIONS IN: in 6 functions; INVOLVED IN: protein amino acid phosphorylation; LOCATED IN: plasma membrane; EXPRESSED IN: 24 plant structures; EXPRESSED DURING: 13 growth stages; CONTAINS InterPro DOMAIN/s: Protein kinase, ATP binding site (InterPro:IPR017441), EF-Hand 1, ca…	T		DNA.repair'	31	DNA.repair'	93	0.333333
33.99'	development.unspecified'	VIT_00s1336g00020	(at2g17250 : 148.0) EMBRYO DEFECTIVE 2762 (EMB2762); FUNCTIONS IN: molecular_function unknown; INVOLVED IN: biological_process unknown; LOCATED IN: membrane; EXPRESSED IN: 22 plant structures; EXPRESSED DURING: 13 growth stages; CONTAINS InterPro DOMAIN/s: CCAAT-binding factor (InterPro:IPR005612); Has 30201 Blast hits to 17322 proteins in 780 species: Archae - 12; Bacteria - 1396; Metazoa - 1733…	T		DNA.synthesis/chromatin structure'	81	DNA.synthesis/chromatin structure'	285	0.284211
35.1.5'	not assigned.no ontology.pentatricopeptide (PPR) repeat-containing protein'	VIT_06s0009g00650	(at1g05750 : 561.0) Encodes a pentatricopeptide repeat protein required for editing of rpoA and clpP chloroplast transcripts.; pigment defective 247 (PDE247); CONTAINS InterPro DOMAIN/s: Pentatricopeptide repeat (InterPro:IPR002885); BEST Arabidopsis thaliana protein match is: mitochondrial editing factor 21 (TAIR:AT2G20540.1); Has 41993 Blast hits to 13871 proteins in 254 species: Archae - 1; Ba…	T		DNA.synthesis/chromatin structure.histone.core.H2A'	4	DNA.synthesis/chromatin structure.histone.core.H2A'	26	0.153846
35.2'	not assigned.unknown'	VIT_09s0002g03320	(at5g06220 : 116.0) LETM1-like protein; FUNCTIONS IN: molecular_function unknown; INVOLVED IN: biological_process unknown; LOCATED IN: cellular_component unknown; CONTAINS InterPro DOMAIN/s: LETM1-like (InterPro:IPR011685); BEST Arabidopsis thaliana protein match is: LETM1-like protein (TAIR:AT3G11560.4). & (reliability: 232.0) & (original description: no original description)'	T		DNA.synthesis/chromatin structure.histone.core.H2B'	2	DNA.synthesis/chromatin structure.histone.core.H2B'	6	0.333333
20'	stress'	VIT_00s1286g00010	(at1g62740 : 323.0) stress-inducible protein, putative; FUNCTIONS IN: binding; INVOLVED IN: response to cadmium ion, response to stress; LOCATED IN: cytosol, nucleus, plasma membrane; EXPRESSED IN: 25 plant structures; EXPRESSED DURING: 14 growth stages; CONTAINS InterPro DOMAIN/s: Heat shock chaperonin-binding (InterPro:IPR006636), Tetratricopeptide TPR-1 (InterPro:IPR001440), Tetratricopeptide-…	T		DNA.synthesis/chromatin structure.histone.core.H3'	2	DNA.synthesis/chromatin structure.histone.core.H3'	10	0.2
13.1.7.3'	amino acid metabolism.synthesis.histidine.phosphoribosyl-AMP cyclohydrolase'	VIT_08s0007g03280	(at2g36230 : 336.0) Encodes a BBMII isomerase involved in histidine biosynthesis.; ALBINO AND PALE GREEN 10 (APG10); FUNCTIONS IN: 1-(5-phosphoribosyl)-5-[(5-phosphoribosylamino)methylideneamino]imidazole-4-carboxamide isomerase activity; INVOLVED IN: histidine biosynthetic process; LOCATED IN: chloroplast; EXPRESSED IN: 21 plant structures; EXPRESSED DURING: 13 growth stages; CONTAINS InterPro D…	T		DNA.synthesis/chromatin structure.histone.core.H4'	1	DNA.synthesis/chromatin structure.histone.core.H4'	7	0.142857
29.3.2'	protein.targeting.mitochondria'	VIT_07s0005g00520	(at3g62880 : 112.0) Homologous to pea OEP16 and barley pPORA (OEP16), a member of Arabidopsis OEP16 family.; ATOEP16-4; FUNCTIONS IN: protein transporter activity, P-P-bond-hydrolysis-driven protein transmembrane transporter activity; INVOLVED IN: protein transport; LOCATED IN: plastid outer membrane, mitochondrial inner membrane presequence translocase complex; EXPRESSED IN: 24 plant structures;…	T		DNA.synthesis/chromatin structure.histone.H1'	3	DNA.synthesis/chromatin structure.histone.H1'	5	0.6
35.2'	not assigned.unknown'	VIT_04s0008g05530	(at4g32290 : 395.0) Core-2/I-branching beta-1,6-N-acetylglucosaminyltransferase family protein; FUNCTIONS IN: molecular_function unknown; INVOLVED IN: biological_process unknown; LOCATED IN: endomembrane system; EXPRESSED IN: 22 plant structures; EXPRESSED DURING: 13 growth stages; CONTAINS InterPro DOMAIN/s: Core-2/I-Branching enzyme (InterPro:IPR021141); BEST Arabidopsis thaliana protein match …	T		DNA.unspecified'	33	DNA.unspecified'	126	0.261905
29.7'	protein.glycosylation'	VIT_10s0003g04120	(at4g21060 : 927.0) Galactosyltransferase family protein; FUNCTIONS IN: transferase activity, transferring hexosyl groups, transferase activity, transferring glycosyl groups; INVOLVED IN: protein amino acid glycosylation; LOCATED IN: membrane; EXPRESSED IN: 23 plant structures; EXPRESSED DURING: 13 growth stages; CONTAINS InterPro DOMAIN/s: Galectin, carbohydrate recognition domain (InterPro:IPR0…	T		ell wall.precursor synthesis.sugar kinases.arabinose-1-kinase'	2	ell wall.precursor synthesis.sugar kinases.arabinose-1-kinase'	4	0.5
27.3.99'	RNA.regulation of transcription.unclassified'	VIT_02s0033g00930	(at3g18580 : 250.0) Nucleic acid-binding, OB-fold-like protein; FUNCTIONS IN: single-stranded DNA binding; INVOLVED IN: biological_process unknown; CONTAINS InterPro DOMAIN/s: Nucleic acid-binding, OB-fold-like (InterPro:IPR016027), Nucleic acid-binding, OB-fold (InterPro:IPR012340), Primosome PriB/single-strand DNA-binding (InterPro:IPR000424); BEST Arabidopsis thaliana protein match is: mitocho…	T		fermentation.ADH'	2	fermentation.ADH'	7	0.285714
35.2'	not assigned.unknown'	VIT_15s0107g00360	(at5g01350 : 84.7) unknown protein; FUNCTIONS IN: molecular_function unknown; INVOLVED IN: biological_process unknown; LOCATED IN: endomembrane system; EXPRESSED IN: 24 plant structures; EXPRESSED DURING: 15 growth stages; Has 30201 Blast hits to 17322 proteins in 780 species: Archae - 12; Bacteria - 1396; Metazoa - 17338; Fungi - 3422; Plants - 5037; Viruses - 0; Other Eukaryotes - 2996 (source:…	T		fermentation.aldehyde dehydrogenase'	1	fermentation.aldehyde dehydrogenase'	11	0.0909091
35.2'	not assigned.unknown'	VIT_04s0008g04200	(at5g25590 : 701.0) INVOLVED IN: N-terminal protein myristoylation; EXPRESSED IN: 20 plant structures; EXPRESSED DURING: 13 growth stages; CONTAINS InterPro DOMAIN/s: Protein of unknown function DUF630 (InterPro:IPR006868), Protein of unknown function DUF632 (InterPro:IPR006867), Actin-binding FH2 (InterPro:IPR015425); BEST Arabidopsis thaliana protein match is: unknown protein (TAIR:AT1G52320.2)…	T		fermentation.LDH'	1	fermentation.LDH'	2	0.5
35.2'	not assigned.unknown'	VIT_09s0002g04660	no hits & (original description: no original description)'	T		fermentation.PDC'	6	fermentation.PDC'	15	0.4
35.2'	not assigned.unknown'	VIT_16s0022g00900	no hits & (original description: no original description)'	T		gluconeogenesis / glyoxylate cycle'	1	gluconeogenesis / glyoxylate cycle'	2	0.5
16.4.1'	secondary metabolism.N misc.alkaloid-like'	VIT_11s0016g00860	(at3g51420 : 181.0) Although this enzyme is predicted to encode a strictosidine synthase (SS), it lacks a conserved catalytic glutamate residue found in active SS enzymes and it is not expected to have SS activity.; strictosidine synthase-like 4 (SSL4); FUNCTIONS IN: strictosidine synthase activity; INVOLVED IN: alkaloid biosynthetic process, biosynthetic process; LOCATED IN: endomembrane system;…	T		gluconeogenesis / glyoxylate cycle.citrate synthase'	1	gluconeogenesis / glyoxylate cycle.citrate synthase'	2	0.5
35.2'	not assigned.unknown'	VIT_03s0097g00490	(at5g09580 : 346.0) unknown protein; BEST Arabidopsis thaliana protein match is: unknown protein (TAIR:AT1G53345.1); Has 53 Blast hits to 53 proteins in 12 species: Archae - 0; Bacteria - 2; Metazoa - 0; Fungi - 0; Plants - 50; Viruses - 0; Other Eukaryotes - 1 (source: NCBI BLink). & (reliability: 692.0) & (original description: no original description)'	T		gluconeogenesis / glyoxylate cycle.isocitrate lyase'	1	gluconeogenesis / glyoxylate cycle.isocitrate lyase'	1	1
35.2'	not assigned.unknown'	VIT_06s0004g02310	no hits & (original description: no original description)'	T		gluconeogenesis / glyoxylate cycle.Malate DH'	1	gluconeogenesis / glyoxylate cycle.Malate DH'	2	0.5
27.1'	RNA.processing'	VIT_06s0009g00660	(at3g46790 : 206.0) Encodes a member of a PCMP (plant combinatorial and modular protein) family (PCMP-H subfamily) with 9 pentatricopeptide (PPR) repeats. The protein is involved the intergenic processing of chloroplast RNA between rps7 and ndhB, which is essential for ndhB translation.; CHLORORESPIRATORY REDUCTION 2 (CRR2); CONTAINS InterPro DOMAIN/s: Pentatricopeptide repeat (InterPro:IPR002885…	T		gluconeogenesis / glyoxylate cycle.pyruvate dikinase'	1	gluconeogenesis / glyoxylate cycle.pyruvate dikinase'	3	0.333333
35.2'	not assigned.unknown'	VIT_00s1336g00010	no hits & (original description: no original description)'	T		glycolysis.cytosolic branch.glyceraldehyde 3-phosphate dehydrogenase (GAP-DH)'	1	glycolysis.cytosolic branch.glyceraldehyde 3-phosphate dehydrogenase (GAP-DH)'	4	0.25
29.2.4'	protein.synthesis.elongation'	VIT_00s1286g00020	(p34811|efgc_soybn : 404.0) Elongation factor G, chloroplast precursor (EF-G) - Glycine max (Soybean) & (at1g62750 : 403.0) Nuclear encoded protein consists of the five domains conserved in EF-G proteins, with two GTP-binding sites in the first domain, and an additional transit peptide at the N-terminus. Localized in chloroplasts. Point mutation results in a delay in the onset of germination. At …	T		glycolysis.cytosolic branch.non-phosphorylating glyceraldehyde 3-phosphate dehydrogenase (NPGAP-DH)'	2	glycolysis.cytosolic branch.non-phosphorylating glyceraldehyde 3-phosphate dehydrogenase (NPGAP-DH)'	5	0.4
35.2'	not assigned.unknown'	VIT_01s0137g00310	(at3g26115 : 384.0) Pyridoxal-5'-phosphate-dependent enzyme family protein; FUNCTIONS IN: pyridoxal phosphate binding, catalytic activity; INVOLVED IN: metabolic process; LOCATED IN: cellular_component unknown; CONTAINS InterPro DOMAIN/s: Pyridoxal phosphate-dependent enzyme, beta subunit (InterPro:IPR001926); BEST Arabidopsis thaliana protein match is: D-cysteine desulfhydrase (TAIR:AT1G48420.1)…	T		glycolysis.cytosolic branch.phospho-enol-pyruvate carboxylase (PEPC)'	2	glycolysis.cytosolic branch.phospho-enol-pyruvate carboxylase (PEPC)'	5	0.4
29.5.11.5'	protein.degradation.ubiquitin.ubiquitin protease'	VIT_19s0014g03920	(at3g20630 : 1195.0) Encodes a ubiquitin-specific protease. Identical to TTN6. Loss of function mutations are embryo lethals, having development arrested at the preglobular/globular stage. Also involved in root responses to phosphate deficiency.; ubiquitin-specific protease 14 (UBP14); CONTAINS InterPro DOMAIN/s: Zinc finger, UBP-type (InterPro:IPR001607), Ubiquitin-associated/translation elongat…	T		glycolysis.cytosolic branch.phosphoglycerate mutase'	5	glycolysis.cytosolic branch.phosphoglycerate mutase'	8	0.625
29.5.11.4.2'	protein.degradation.ubiquitin.E3.RING'	VIT_00s0574g00030	(at5g48655 : 130.0) RING/U-box superfamily protein; FUNCTIONS IN: zinc ion binding; INVOLVED IN: response to chitin; EXPRESSED IN: 24 plant structures; EXPRESSED DURING: 15 growth stages; CONTAINS InterPro DOMAIN/s: Zinc finger, RING-type, conserved site (InterPro:IPR017907), Zinc finger, RING-type (InterPro:IPR001841), Zinc finger, C3HC4 RING-type (InterPro:IPR018957); BEST Arabidopsis thaliana …	T		glycolysis.cytosolic branch.pyrophosphate-fructose-6-P phosphotransferase'	2	glycolysis.cytosolic branch.pyrophosphate-fructose-6-P phosphotransferase'	3	0.666667
29.5.11.4.2'	protein.degradation.ubiquitin.E3.RING'	VIT_00s0642g00010	(at3g07370 : 226.0) Encodes AtCHIP, a new class of E3 ubiquitin ligases with three tetratricopeptide repeats and a U-box domain, structurally similar to the animal CHIP proteins. Plays an important role in plant cellular metabolism under temperature stress conditions. Functions as an E3 ubiquitin ligase of protein phosphatase 2A subunits and alters plant response to abscisic acid treatment.; carb…	T		glycolysis.cytosolic branch.pyruvate kinase (PK)'	2	glycolysis.cytosolic branch.pyruvate kinase (PK)'	9	0.222222
10.2.1'	cell wall.cellulose synthesis.cellulose synthase'	VIT_00s0469g00010	(at1g55850 : 406.0) encodes a protein similar to cellulose synthase; cellulose synthase like E1 (CSLE1); FUNCTIONS IN: cellulose synthase activity, transferase activity, transferring glycosyl groups; INVOLVED IN: plant-type cell wall biogenesis, cellulose biosynthetic process, polysaccharide biosynthetic process; LOCATED IN: endoplasmic reticulum, plasma membrane; EXPRESSED IN: 24 plant structure…	T		glycolysis.plastid branch.glyceraldehyde 3-phosphate dehydrogenase (GAP-DH)'	1	glycolysis.plastid branch.glyceraldehyde 3-phosphate dehydrogenase (GAP-DH)'	1	1
35.2'	not assigned.unknown'	VIT_04s0023g03460	no hits & (original description: no original description)'	T		glycolysis.plastid branch.phosphofructokinase (PFK)'	1	glycolysis.plastid branch.phosphofructokinase (PFK)'	6	0.166667
35.2'	not assigned.unknown'	VIT_18s0001g13030	no hits & (original description: no original description)'	T		glycolysis.plastid branch.pyruvate kinase (PK)'	1	glycolysis.plastid branch.pyruvate kinase (PK)'	14	0.0714286
35.2'	not assigned.unknown'	VIT_07s0255g00140	(at3g50380 : 178.0) INVOLVED IN: protein localization; LOCATED IN: mitochondrion; EXPRESSED IN: 22 plant structures; EXPRESSED DURING: 13 growth stages; CONTAINS InterPro DOMAIN/s: Vacuolar protein sorting-associated protein (InterPro:IPR009543); Has 365 Blast hits to 355 proteins in 118 species: Archae - 0; Bacteria - 0; Metazoa - 156; Fungi - 111; Plants - 61; Viruses - 0; Other Eukaryotes - 37…	T		glycolysis.unclear/dually targeted.phosphoglycerate mutase'	2	glycolysis.unclear/dually targeted.phosphoglycerate mutase'	7	0.285714
29.4'	protein.postranslational modification'	VIT_02s0033g00900	(at2g37840 : 298.0) Protein kinase superfamily protein; FUNCTIONS IN: protein kinase activity, kinase activity, ATP binding; INVOLVED IN: protein amino acid phosphorylation; EXPRESSED IN: 24 plant structures; EXPRESSED DURING: 15 growth stages; CONTAINS InterPro DOMAIN/s: Protein kinase, catalytic domain (InterPro:IPR000719), Calcium/calmodulin-dependent protein kinase-like (InterPro:IPR020636), …	T
28.1'	DNA.synthesis/chromatin structure'	VIT_09s0002g04670	(at1g79950 : 895.0) RAD3-like DNA-binding helicase protein; FUNCTIONS IN: in 6 functions; INVOLVED IN: regulation of transcription, DNA-dependent, nucleobase, nucleoside, nucleotide and nucleic acid metabolic process; LOCATED IN: mitochondrion; EXPRESSED IN: 25 plant structures; EXPRESSED DURING: 15 growth stages; CONTAINS InterPro DOMAIN/s: DEAD2 (InterPro:IPR010614), DEAD-like helicase, N-termi…	T		hormone metabolism'	2	hormone metabolism'	6	0.333333
16.4.1'	secondary metabolism.N misc.alkaloid-like'	VIT_11s0016g00870	(at3g51430 : 173.0) Although this enzyme is predicted to encode a strictosidine synthase (SS), it lacks a conserved catalytic glutamate residue found in active SS enzymes and it is not expected to have SS activity.; YELLOW-LEAF-SPECIFIC GENE 2 (YLS2); CONTAINS InterPro DOMAIN/s: Strictosidine synthase (InterPro:IPR004141), Strictosidine synthase, conserved region (InterPro:IPR018119), Six-bladed …	T		hormone metabolism.abscisic acid.induced-regulated-responsive-activated'	14	hormone metabolism.abscisic acid.induced-regulated-responsive-activated'	64	0.21875
31.1.1.3.11'	cell.organisation.cytoskeleton.Myosin.Class XI'	VIT_09s0002g02010	(at5g20490 : 226.0) Encodes a member of the type XI myosin protein family involved in root hair growth, trichome development, and organelle trafficking. This gene appears to be expressed at low levels throughout the plant.; XIK; FUNCTIONS IN: motor activity; INVOLVED IN: in 11 processes; LOCATED IN: myosin complex; EXPRESSED IN: stem, fruit, flower, root, leaf; EXPRESSED DURING: seedling growth; …	T		hormone metabolism.abscisic acid.signal transduction'	4	hormone metabolism.abscisic acid.signal transduction'	14	0.285714
29.5.1'	protein.degradation.subtilases'	VIT_01s0127g00580	(at4g34980 : 93.6) Serine protease similar to subtilisin.; subtilisin-like serine protease 2 (SLP2); FUNCTIONS IN: serine-type peptidase activity; INVOLVED IN: plant-type cell wall modification, proteolysis; LOCATED IN: middle lamella-containing extracellular matrix, membrane; EXPRESSED IN: 24 plant structures; EXPRESSED DURING: 15 growth stages; CONTAINS InterPro DOMAIN/s: Protease-associated PA…	T		hormone metabolism.abscisic acid.synthesis-degradation'	11	hormone metabolism.abscisic acid.synthesis-degradation'	45	0.244444
30.2.8.2'	signalling.receptor kinases.leucine rich repeat VIII.VIII-2'	VIT_04s0008g05550	(at1g56130 : 459.0) Leucine-rich repeat transmembrane protein kinase; FUNCTIONS IN: protein serine/threonine kinase activity, protein kinase activity, ATP binding; INVOLVED IN: protein amino acid phosphorylation; LOCATED IN: plasma membrane, membrane; EXPRESSED IN: cultured cell; CONTAINS InterPro DOMAIN/s: Serine/threonine-protein kinase domain (InterPro:IPR002290), Leucine-rich repeat (InterPro…	T		hormone metabolism.abscisic acid.synthesis-degradation.degradation.8-hydroxylase'	1	hormone metabolism.abscisic acid.synthesis-degradation.degradation.8-hydroxylase'	2	0.5
35.2'	not assigned.unknown'	VIT_11s0065g00430	no hits & (original description: no original description)'	T		hormone metabolism.abscisic acid.synthesis-degradation.synthesis.abscisic aldehyde oxidase'	1	hormone metabolism.abscisic acid.synthesis-degradation.synthesis.abscisic aldehyde oxidase'	5	0.2
29.5.11.4.2'	protein.degradation.ubiquitin.E3.RING'	VIT_18s0001g01050	(at5g42200 : 123.0) RING/U-box superfamily protein; CONTAINS InterPro DOMAIN/s: Zinc finger, RING-type (InterPro:IPR001841), Zinc finger, C3HC4 RING-type (InterPro:IPR018957); BEST Arabidopsis thaliana protein match is: RING/U-box superfamily protein (TAIR:AT1G49220.1); Has 1807 Blast hits to 1807 proteins in 277 species: Archae - 0; Bacteria - 0; Metazoa - 736; Fungi - 347; Plants - 385; Viruses…	T		hormone metabolism.abscisic acid.synthesis-degradation.synthesis.short chain alcohol dehydrogenmase (ABA2)'	1	hormone metabolism.abscisic acid.synthesis-degradation.synthesis.short chain alcohol dehydrogenmase (ABA2)'	13	0.0769231
30.3'	signalling.calcium'	VIT_01s0010g03000	(at1g76650 : 125.0) calmodulin-like 38 (CML38); CONTAINS InterPro DOMAIN/s: EF-Hand 1, calcium-binding site (InterPro:IPR018247), EF-HAND 2 (InterPro:IPR018249), EF-hand-like domain (InterPro:IPR011992), Calcium-binding EF-hand (InterPro:IPR002048); BEST Arabidopsis thaliana protein match is: Calcium-binding EF-hand family protein (TAIR:AT1G76640.1). & (p04352|calm_chlre : 83.6) Calmodulin (CaM) …	T		hormone metabolism.abscisic acid.synthesis-degradation.synthesis.zeaxanthin epoxidase'	1	hormone metabolism.abscisic acid.synthesis-degradation.synthesis.zeaxanthin epoxidase'	2	0.5
27.3.50'	RNA.regulation of transcription.General Transcription'	VIT_00s0583g00010	(at4g17020 : 189.0) transcription factor-related; FUNCTIONS IN: RNA polymerase II transcription factor activity; INVOLVED IN: DNA repair, regulation of transcription, DNA-dependent; LOCATED IN: endomembrane system, nucleus; EXPRESSED IN: 22 plant structures; EXPRESSED DURING: 13 growth stages; CONTAINS InterPro DOMAIN/s: Transcription factor Tfb2 (InterPro:IPR004598). & (reliability: 378.0) & (or…	T		hormone metabolism.auxin.induced-regulated-responsive-activated'	33	hormone metabolism.auxin.induced-regulated-responsive-activated'	152	0.217105
29.5'	protein.degradation'	VIT_15s0048g00390	(at2g45270 : 563.0) Mitochondrial protein essential for embryo development.; glycoprotease 1 (GCP1); FUNCTIONS IN: metalloendopeptidase activity; INVOLVED IN: proteolysis, embryo development; LOCATED IN: mitochondrial inner membrane; EXPRESSED IN: 11 plant structures; EXPRESSED DURING: 7 growth stages; CONTAINS InterPro DOMAIN/s: Peptidase M22, O-sialoglycoprotein peptidase (InterPro:IPR022450), …	T		hormone metabolism.auxin.signal transduction'	4	hormone metabolism.auxin.signal transduction'	40	0.1
16.4.1'	secondary metabolism.N misc.alkaloid-like'	VIT_11s0016g00880	(at3g51420 : 182.0) Although this enzyme is predicted to encode a strictosidine synthase (SS), it lacks a conserved catalytic glutamate residue found in active SS enzymes and it is not expected to have SS activity.; strictosidine synthase-like 4 (SSL4); FUNCTIONS IN: strictosidine synthase activity; INVOLVED IN: alkaloid biosynthetic process, biosynthetic process; LOCATED IN: endomembrane system;…	T		hormone metabolism.auxin.synthesis-degradation'	5	hormone metabolism.auxin.synthesis-degradation'	50	0.1
35.1.2'	not assigned.no ontology.agenet domain-containing protein'	VIT_07s0005g01810	(at1g09320 : 194.0) agenet domain-containing protein; FUNCTIONS IN: RNA binding; INVOLVED IN: biological_process unknown; LOCATED IN: chloroplast; EXPRESSED IN: 24 plant structures; EXPRESSED DURING: 15 growth stages; CONTAINS InterPro DOMAIN/s: Tudor-like, plant (InterPro:IPR014002), Agenet (InterPro:IPR008395); BEST Arabidopsis thaliana protein match is: agenet domain-containing protein (TAIR:A…	T		hormone metabolism.brassinosteroid.induced-regulated-responsive-activated'	2	hormone metabolism.brassinosteroid.induced-regulated-responsive-activated'	4	0.5
17.1.3'	hormone metabolism.abscisic acid.induced-regulated-responsive-activated'	VIT_03s0097g00470	(at1g74520 : 129.0) Part of the AtHVA22a family. Protein expression is ABA- and stress-inducible.; HVA22 homologue A (HVA22A); FUNCTIONS IN: molecular_function unknown; INVOLVED IN: response to water deprivation, response to cold, hyperosmotic salinity response, response to abscisic acid stimulus; LOCATED IN: endomembrane system; EXPRESSED IN: 23 plant structures; EXPRESSED DURING: 13 growth stag…	T		hormone metabolism.brassinosteroid.signal transduction.BRI'	3	hormone metabolism.brassinosteroid.signal transduction.BRI'	13	0.230769
34.2'	transport.sugars'	VIT_17s0119g00080	(at1g73220 : 466.0) organic cation/carnitine transporter1 (1-Oct); FUNCTIONS IN: carnitine transporter activity, carbohydrate transmembrane transporter activity, transporter activity; INVOLVED IN: transport, transmembrane transport; LOCATED IN: plasma membrane, membrane; EXPRESSED IN: 20 plant structures; EXPRESSED DURING: 4 anthesis, C globular stage, petal differentiation and expansion stage; C…	T		hormone metabolism.brassinosteroid.signal transduction.BZR'	2	hormone metabolism.brassinosteroid.signal transduction.BZR'	6	0.333333
29.4'	protein.postranslational modification'	VIT_06s0009g01970	(at4g29990 : 168.0) Leucine-rich repeat transmembrane protein kinase protein; FUNCTIONS IN: protein serine/threonine kinase activity, protein kinase activity, ATP binding; INVOLVED IN: protein amino acid phosphorylation; LOCATED IN: endomembrane system; EXPRESSED IN: embryo, leaf whorl, root; EXPRESSED DURING: D bilateral stage; CONTAINS InterPro DOMAIN/s: Protein kinase, ATP binding site (InterP…	T		hormone metabolism.brassinosteroid.signal transduction.other'	6	hormone metabolism.brassinosteroid.signal transduction.other'	20	0.3
30.2.1'	signalling.receptor kinases.leucine rich repeat I'	VIT_06s0009g01970	(at4g29990 : 168.0) Leucine-rich repeat transmembrane protein kinase protein; FUNCTIONS IN: protein serine/threonine kinase activity, protein kinase activity, ATP binding; INVOLVED IN: protein amino acid phosphorylation; LOCATED IN: endomembrane system; EXPRESSED IN: embryo, leaf whorl, root; EXPRESSED DURING: D bilateral stage; CONTAINS InterPro DOMAIN/s: Protein kinase, ATP binding site (InterP…	T		hormone metabolism.brassinosteroid.synthesis-degradation.BRs.DET2'	4	hormone metabolism.brassinosteroid.synthesis-degradation.BRs.DET2'	7	0.571429
30.2.99'	signalling.receptor kinases.misc'	VIT_06s0009g01970	(at4g29990 : 168.0) Leucine-rich repeat transmembrane protein kinase protein; FUNCTIONS IN: protein serine/threonine kinase activity, protein kinase activity, ATP binding; INVOLVED IN: protein amino acid phosphorylation; LOCATED IN: endomembrane system; EXPRESSED IN: embryo, leaf whorl, root; EXPRESSED DURING: D bilateral stage; CONTAINS InterPro DOMAIN/s: Protein kinase, ATP binding site (InterP…	T		hormone metabolism.brassinosteroid.synthesis-degradation.BRs.DWF4'	1	hormone metabolism.brassinosteroid.synthesis-degradation.BRs.DWF4'	3	0.333333
30.11'	signalling.light'	VIT_06s0009g01970	(at4g29990 : 168.0) Leucine-rich repeat transmembrane protein kinase protein; FUNCTIONS IN: protein serine/threonine kinase activity, protein kinase activity, ATP binding; INVOLVED IN: protein amino acid phosphorylation; LOCATED IN: endomembrane system; EXPRESSED IN: embryo, leaf whorl, root; EXPRESSED DURING: D bilateral stage; CONTAINS InterPro DOMAIN/s: Protein kinase, ATP binding site (InterP…	T		hormone metabolism.brassinosteroid.synthesis-degradation.BRs.metabolic regulation'	2	hormone metabolism.brassinosteroid.synthesis-degradation.BRs.metabolic regulation'	18	0.111111
29.5.11.5'	protein.degradation.ubiquitin.ubiquitin protease'	VIT_19s0014g03900	(at3g20630 : 143.0) Encodes a ubiquitin-specific protease. Identical to TTN6. Loss of function mutations are embryo lethals, having development arrested at the preglobular/globular stage. Also involved in root responses to phosphate deficiency.; ubiquitin-specific protease 14 (UBP14); CONTAINS InterPro DOMAIN/s: Zinc finger, UBP-type (InterPro:IPR001607), Ubiquitin-associated/translation elongati…	T		hormone metabolism.brassinosteroid.synthesis-degradation.sterols.DWF5'	1	hormone metabolism.brassinosteroid.synthesis-degradation.sterols.DWF5'	1	1
35.2'	not assigned.unknown'	VIT_04s0008g05560	no hits & (original description: no original description)'	T		hormone metabolism.brassinosteroid.synthesis-degradation.sterols.other'	5	hormone metabolism.brassinosteroid.synthesis-degradation.sterols.other'	31	0.16129
29.5.11.4.2'	protein.degradation.ubiquitin.E3.RING'	VIT_18s0001g01060	(at5g42200 : 153.0) RING/U-box superfamily protein; CONTAINS InterPro DOMAIN/s: Zinc finger, RING-type (InterPro:IPR001841), Zinc finger, C3HC4 RING-type (InterPro:IPR018957); BEST Arabidopsis thaliana protein match is: RING/U-box superfamily protein (TAIR:AT1G49220.1); Has 1807 Blast hits to 1807 proteins in 277 species: Archae - 0; Bacteria - 0; Metazoa - 736; Fungi - 347; Plants - 385; Viruses…	T		hormone metabolism.brassinosteroid.synthesis-degradation.sterols.SMT2'	1	hormone metabolism.brassinosteroid.synthesis-degradation.sterols.SMT2'	4	0.25
35.2'	not assigned.unknown'	VIT_12s0028g03590	(at1g53035 : 184.0) unknown protein; FUNCTIONS IN: molecular_function unknown; INVOLVED IN: biological_process unknown; LOCATED IN: endomembrane system; EXPRESSED IN: 23 plant structures; EXPRESSED DURING: 13 growth stages; BEST Arabidopsis thaliana protein match is: unknown protein (TAIR:AT3G15358.1); Has 49 Blast hits to 49 proteins in 9 species: Archae - 0; Bacteria - 0; Metazoa - 0; Fungi - 0…	T		hormone metabolism.cytokinin.signal transduction'	3	hormone metabolism.cytokinin.signal transduction'	14	0.214286
34.16'	transport.ABC transporters and multidrug resistance systems'	VIT_04s0008g04230	(at2g26910 : 1987.0) pleiotropic drug resistance 4 (PDR4); FUNCTIONS IN: ATPase activity, coupled to transmembrane movement of substances; INVOLVED IN: drug transmembrane transport; LOCATED IN: membrane; EXPRESSED IN: 23 plant structures; EXPRESSED DURING: 13 growth stages; CONTAINS InterPro DOMAIN/s: ATPase, AAA+ type, core (InterPro:IPR003593), ABC transporter-like (InterPro:IPR003439), Plant P…	T		hormone metabolism.cytokinin.synthesis-degradation'	9	hormone metabolism.cytokinin.synthesis-degradation'	63	0.142857
33.99'	development.unspecified'	VIT_14s0060g01910	(at4g15920 : 203.0) Nodulin MtN3 family protein; INVOLVED IN: biological_process unknown; LOCATED IN: endomembrane system, integral to membrane, membrane; EXPRESSED IN: 23 plant structures; EXPRESSED DURING: 13 growth stages; CONTAINS InterPro DOMAIN/s: MtN3/saliva-related transmembrane protein, conserved region (InterPro:IPR018169), RAG1-activating protein 1 homologue (InterPro:IPR018179), RAG1-…	T		hormone metabolism.ethylene.induced-regulated-responsive-activated'	7	hormone metabolism.ethylene.induced-regulated-responsive-activated'	24	0.291667
20.1'	stress.biotic'	VIT_05s0062g01320	(at3g16920 : 488.0) Encodes a chitinase-like protein expressed predominantly in stems. Mutants accumulate ligning in etiolated hypocotyls.; chitinase-like protein 2 (CTL2); FUNCTIONS IN: chitinase activity; INVOLVED IN: lignin biosynthetic process; EXPRESSED IN: 19 plant structures; EXPRESSED DURING: 4 anthesis, LP.10 ten leaves visible, C globular stage, petal differentiation and expansion stage…	T		hormone metabolism.ethylene.signal transduction'	12	hormone metabolism.ethylene.signal transduction'	72	0.166667
35.2'	not assigned.unknown'	VIT_00s0179g00250	no hits & (original description: no original description)'	T		hormone metabolism.ethylene.synthesis-degradation'	7	hormone metabolism.ethylene.synthesis-degradation'	42	0.166667
35.1'	not assigned.no ontology'	VIT_06s0004g03710	(at5g60050 : 538.0) BTB/POZ domain-containing protein; LOCATED IN: chloroplast; CONTAINS InterPro DOMAIN/s: BTB/POZ-like (InterPro:IPR000210); BEST Arabidopsis thaliana protein match is: BTB/POZ domain-containing protein (TAIR:AT1G63850.1); Has 1807 Blast hits to 1807 proteins in 277 species: Archae - 0; Bacteria - 0; Metazoa - 736; Fungi - 347; Plants - 385; Viruses - 0; Other Eukaryotes - 339 (…	T		hormone metabolism.ethylene.synthesis-degradation.1-aminocyclopropane-1-carboxylate oxidase'	1	hormone metabolism.ethylene.synthesis-degradation.1-aminocyclopropane-1-carboxylate oxidase'	4	0.25
21.2'	redox.ascorbate and glutathione'	VIT_03s0063g01160	(at3g19000 : 352.0) 2-oxoglutarate (2OG) and Fe(II)-dependent oxygenase superfamily protein; FUNCTIONS IN: oxidoreductase activity, acting on paired donors, with incorporation or reduction of molecular oxygen, 2-oxoglutarate as one donor, and incorporation of one atom each of oxygen into both donors, oxidoreductase activity; LOCATED IN: cellular_component unknown; EXPRESSED IN: 22 plant structure…	T		hormone metabolism.ethylene.synthesis-degradation.1-aminocyclopropane-1-carboxylate synthase'	4	hormone metabolism.ethylene.synthesis-degradation.1-aminocyclopropane-1-carboxylate synthase'	9	0.444444
20.1'	stress.biotic'	VIT_12s0035g01280	(at4g27190 : 234.0) NB-ARC domain-containing disease resistance protein; FUNCTIONS IN: nucleoside-triphosphatase activity, nucleotide binding, ATP binding; INVOLVED IN: apoptosis, defense response; LOCATED IN: cellular_component unknown; CONTAINS InterPro DOMAIN/s: ATPase, AAA+ type, core (InterPro:IPR003593), NB-ARC (InterPro:IPR002182), Disease resistance protein (InterPro:IPR000767); BEST Arab…	T		hormone metabolism.gibberelin.induced-regulated-responsive-activated'	5	hormone metabolism.gibberelin.induced-regulated-responsive-activated'	25	0.2
20.1.7'	stress.biotic.PR-proteins'	VIT_12s0035g01280	(at4g27190 : 234.0) NB-ARC domain-containing disease resistance protein; FUNCTIONS IN: nucleoside-triphosphatase activity, nucleotide binding, ATP binding; INVOLVED IN: apoptosis, defense response; LOCATED IN: cellular_component unknown; CONTAINS InterPro DOMAIN/s: ATPase, AAA+ type, core (InterPro:IPR003593), NB-ARC (InterPro:IPR002182), Disease resistance protein (InterPro:IPR000767); BEST Arab…	T		hormone metabolism.gibberelin.signal transduction'	4	hormone metabolism.gibberelin.signal transduction'	15	0.266667
35.2'	not assigned.unknown'	VIT_09s0002g08130	(at2g11890 : 203.0) adenylate cyclase; adenylate cyclases; FUNCTIONS IN: adenylate cyclase activity; INVOLVED IN: cAMP biosynthetic process; EXPRESSED IN: 22 plant structures; EXPRESSED DURING: 13 growth stages; CONTAINS InterPro DOMAIN/s: Adenylate cyclase (InterPro:IPR008172); Has 35333 Blast hits to 34131 proteins in 2444 species: Archae - 798; Bacteria - 22429; Metazoa - 974; Fungi - 991; Pla…	T		hormone metabolism.gibberelin.synthesis-degradation'	6	hormone metabolism.gibberelin.synthesis-degradation'	20	0.3
29.5.9'	protein.degradation.AAA type'	VIT_00s0198g00160	(at1g04730 : 82.8) Necessary for sister chromatid cohesion. Acts in synergy with ETG1.; CHROMOSOME TRANSMISSION FIDELITY 18 (CTF18); FUNCTIONS IN: nucleoside-triphosphatase activity, ATPase activity, nucleotide binding, ATP binding; INVOLVED IN: sister chromatid cohesion; LOCATED IN: replication fork; EXPRESSED IN: 25 plant structures; EXPRESSED DURING: 13 growth stages; CONTAINS InterPro DOMAIN/…	T		hormone metabolism.gibberelin.synthesis-degradation.copalyl diphosphate synthase'	1	hormone metabolism.gibberelin.synthesis-degradation.copalyl diphosphate synthase'	2	0.5
20.1.7'	stress.biotic.PR-proteins'	VIT_12s0121g00050	(at3g14470 : 733.0) NB-ARC domain-containing disease resistance protein; FUNCTIONS IN: protein binding; INVOLVED IN: apoptosis, defense response; LOCATED IN: endomembrane system; EXPRESSED IN: 23 plant structures; EXPRESSED DURING: 14 growth stages; CONTAINS InterPro DOMAIN/s: Leucine-rich repeat-containing protein (InterPro:IPR015766), NB-ARC (InterPro:IPR002182), Leucine-rich repeat (InterPro:I…	T		hormone metabolism.gibberelin.synthesis-degradation.GA2 oxidase'	1	hormone metabolism.gibberelin.synthesis-degradation.GA2 oxidase'	5	0.2
30.2.20'	signalling.receptor kinases.wheat LRK10 like'	VIT_01s0011g04280	(at1g66910 : 267.0) Protein kinase superfamily protein; FUNCTIONS IN: kinase activity; INVOLVED IN: protein amino acid phosphorylation; LOCATED IN: endomembrane system; CONTAINS InterPro DOMAIN/s: Protein kinase, ATP binding site (InterPro:IPR017441), Serine/threonine-protein kinase domain (InterPro:IPR002290), Serine-threonine/tyrosine-protein kinase (InterPro:IPR001245), Serine/threonine-protei…	T		hormone metabolism.gibberelin.synthesis-degradation.GA3 oxidase'	1	hormone metabolism.gibberelin.synthesis-degradation.GA3 oxidase'	3	0.333333
35.2'	not assigned.unknown'	VIT_14s0083g01070	no hits & (original description: no original description)'	T		hormone metabolism.jasmonate.synthesis-degradation'	1	hormone metabolism.jasmonate.synthesis-degradation'	2	0.5
35.2'	not assigned.unknown'	VIT_11s0016g03090	no hits & (original description: no original description)'	T		hormone metabolism.jasmonate.synthesis-degradation.12-Oxo-PDA-reductase'	1	hormone metabolism.jasmonate.synthesis-degradation.12-Oxo-PDA-reductase'	12	0.0833333
35.2'	not assigned.unknown'	VIT_01s0026g01070	(at1g69980 : 153.0) unknown protein; LOCATED IN: endomembrane system; EXPRESSED IN: 24 plant structures; EXPRESSED DURING: 15 growth stages; Has 30 Blast hits to 30 proteins in 12 species: Archae - 0; Bacteria - 0; Metazoa - 0; Fungi - 0; Plants - 30; Viruses - 0; Other Eukaryotes - 0 (source: NCBI BLink). & (reliability: 306.0) & (original description: no original description)'	T		hormone metabolism.jasmonate.synthesis-degradation.allene oxidase cyclase'	1	hormone metabolism.jasmonate.synthesis-degradation.allene oxidase cyclase'	2	0.5
26.7'	misc.oxidases - copper, flavone etc'	VIT_17s0000g09100	(at2g42490 : 1294.0) Copper amine oxidase family protein; FUNCTIONS IN: quinone binding, primary amine oxidase activity, copper ion binding; INVOLVED IN: oxidation reduction, amine metabolic process; LOCATED IN: peroxisome; EXPRESSED IN: 22 plant structures; EXPRESSED DURING: 13 growth stages; CONTAINS InterPro DOMAIN/s: Copper amine oxidase, N-terminal (InterPro:IPR016182), Copper amine oxidase,…	T		hormone metabolism.jasmonate.synthesis-degradation.allene oxidase synthase'	1	hormone metabolism.jasmonate.synthesis-degradation.allene oxidase synthase'	6	0.166667
35.2'	not assigned.unknown'	VIT_00s0986g00010	no hits & (original description: no original description)'	T		hormone metabolism.jasmonate.synthesis-degradation.jasmonate-O-methyltransferase'	2	hormone metabolism.jasmonate.synthesis-degradation.jasmonate-O-methyltransferase'	19	0.105263
10.1.6'	cell wall.precursor synthesis.GAE'	VIT_15s0048g00330	(at4g00110 : 697.0) Encodes a putative membrane-anchored UDP-D-glucuronate 4-epimerase.; UDP-D-glucuronate 4-epimerase 3 (GAE3); FUNCTIONS IN: UDP-glucuronate 4-epimerase activity, catalytic activity; INVOLVED IN: cellular metabolic process, carbohydrate metabolic process, nucleotide-sugar metabolic process, metabolic process; LOCATED IN: membrane; EXPRESSED IN: 23 plant structures; EXPRESSED DUR…	T		hormone metabolism.jasmonate.synthesis-degradation.lipoxygenase'	4	hormone metabolism.jasmonate.synthesis-degradation.lipoxygenase'	17	0.235294
35.2'	not assigned.unknown'	VIT_14s0219g00060	(at3g27340 : 169.0) FUNCTIONS IN: molecular_function unknown; INVOLVED IN: oxidation reduction; EXPRESSED IN: 23 plant structures; EXPRESSED DURING: 15 growth stages; CONTAINS InterPro DOMAIN/s: Gamma-butyrobetaine dioxygenase/Trimethyllysine dioxygenase, N-terminal (InterPro:IPR010376); Has 945 Blast hits to 945 proteins in 390 species: Archae - 0; Bacteria - 710; Metazoa - 0; Fungi - 0; Plants …	T		hormone metabolism.salicylic acid.synthesis-degradation'	5	hormone metabolism.salicylic acid.synthesis-degradation'	46	0.108696
16.8.4.3'	secondary metabolism.flavonoids.flavonols.flavonol-3-O-rhamnosyltransferase'	VIT_16s0039g02230	(at5g17050 : 490.0) The At5g17050 encodes a anthocyanidin 3-O-glucosyltransferase which specifically glucosylates the 3-position of the flavonoid C-ring. Anthocyanidins such as cyanidin and pelargonidin as well as flavonols such as kaempferol and quercetin are accepted substrates.; UDP-glucosyl transferase 78D2 (UGT78D2); CONTAINS InterPro DOMAIN/s: UDP-glucuronosyl/UDP-glucosyltransferase (Inter…	T		hormone metabolism.salicylic acid.synthesis-degradation.synthesis.SA glucosyltransferase ester and ether bond making SGE, SAG'	2	hormone metabolism.salicylic acid.synthesis-degradation.synthesis.SA glucosyltransferase ester and ether bond making SGE, SAG'	7	0.285714
27.3.99'	RNA.regulation of transcription.unclassified'	VIT_08s0007g04560	(at2g27930 : 191.0) PLATZ transcription factor family protein; CONTAINS InterPro DOMAIN/s: Protein of unknown function DUF597 (InterPro:IPR006734); BEST Arabidopsis thaliana protein match is: PLATZ transcription factor family protein (TAIR:AT1G32700.1); Has 406 Blast hits to 406 proteins in 26 species: Archae - 0; Bacteria - 0; Metazoa - 0; Fungi - 0; Plants - 406; Viruses - 0; Other Eukaryotes -…	T		hormone metabolism.salicylic acid.synthesis-degradation.synthesis.SA glucosyltransferase ether bond making SAG'	1	hormone metabolism.salicylic acid.synthesis-degradation.synthesis.SA glucosyltransferase ether bond making SAG'	6	0.166667
26.9'	misc.glutathione S transferases'	VIT_01s0026g02390	(at1g74590 : 210.0) Encodes glutathione transferase belonging to the tau class of GSTs. Naming convention according to Wagner et al. (2002).; glutathione S-transferase TAU 10 (GSTU10); CONTAINS InterPro DOMAIN/s: Thioredoxin fold (InterPro:IPR012335), Glutathione S-transferase, C-terminal-like (InterPro:IPR010987), Glutathione S-transferase/chloride channel, C-terminal (InterPro:IPR017933), Gluta…	T			183		915	0.2
16.2'	secondary metabolism.phenylpropanoids'	VIT_04s0008g06790	(at5g10820 : 609.0) Major facilitator superfamily protein; CONTAINS InterPro DOMAIN/s: Major facilitator superfamily, general substrate transporter (InterPro:IPR016196), Biopterin transport-related protein BT1 (InterPro:IPR004324); BEST Arabidopsis thaliana protein match is: Major facilitator superfamily protein (TAIR:AT1G79710.1); Has 1807 Blast hits to 1807 proteins in 277 species: Archae - 0; …	T
35.2'	not assigned.unknown'	VIT_00s0198g00150	no hits & (original description: no original description)'	T		lipid metabolism.'exotics' (steroids, squalene etc).cycloartenol synthase'	4	lipid metabolism.'exotics' (steroids, squalene etc).cycloartenol synthase'	25	0.16
11.9.3.3'	lipid metabolism.lipid degradation.lysophospholipases.glycerophosphodiester phosphodiesterase'	VIT_01s0011g04290	(at5g38280 : 315.0) putative receptor serine/threonine kinase PR5K (PR5K) mRNA, PR5-like receptor kinase; PR5-like receptor kinase (PR5K); FUNCTIONS IN: transmembrane receptor protein serine/threonine kinase activity, kinase activity; INVOLVED IN: response to fungus; LOCATED IN: endomembrane system; EXPRESSED IN: 6 plant structures; EXPRESSED DURING: petal differentiation and expansion stage; CON…	T		lipid metabolism.'exotics' (steroids, squalene etc).methylsterol monooxygenase'	1	lipid metabolism.'exotics' (steroids, squalene etc).methylsterol monooxygenase'	6	0.166667
30.2.15'	signalling.receptor kinases.thaumatin like'	VIT_01s0011g04290	(at5g38280 : 315.0) putative receptor serine/threonine kinase PR5K (PR5K) mRNA, PR5-like receptor kinase; PR5-like receptor kinase (PR5K); FUNCTIONS IN: transmembrane receptor protein serine/threonine kinase activity, kinase activity; INVOLVED IN: response to fungus; LOCATED IN: endomembrane system; EXPRESSED IN: 6 plant structures; EXPRESSED DURING: petal differentiation and expansion stage; CON…	T		lipid metabolism.'exotics' (steroids, squalene etc).phosphatidylcholinesterol O-acyltransferase'	2	lipid metabolism.'exotics' (steroids, squalene etc).phosphatidylcholinesterol O-acyltransferase'	7	0.285714
30.2.16'	signalling.receptor kinases.Catharanthus roseus-like RLK1'	VIT_01s0011g04290	(at5g38280 : 315.0) putative receptor serine/threonine kinase PR5K (PR5K) mRNA, PR5-like receptor kinase; PR5-like receptor kinase (PR5K); FUNCTIONS IN: transmembrane receptor protein serine/threonine kinase activity, kinase activity; INVOLVED IN: response to fungus; LOCATED IN: endomembrane system; EXPRESSED IN: 6 plant structures; EXPRESSED DURING: petal differentiation and expansion stage; CON…	T		lipid metabolism.'exotics' (steroids, squalene etc).sphingolipids'	4	lipid metabolism.'exotics' (steroids, squalene etc).sphingolipids'	30	0.133333
30.2.20'	signalling.receptor kinases.wheat LRK10 like'	VIT_01s0011g04290	(at5g38280 : 315.0) putative receptor serine/threonine kinase PR5K (PR5K) mRNA, PR5-like receptor kinase; PR5-like receptor kinase (PR5K); FUNCTIONS IN: transmembrane receptor protein serine/threonine kinase activity, kinase activity; INVOLVED IN: response to fungus; LOCATED IN: endomembrane system; EXPRESSED IN: 6 plant structures; EXPRESSED DURING: petal differentiation and expansion stage; CON…	T		lipid metabolism.'exotics' (steroids, squalene etc).UDP-glucose:sterol glucosyltransferase'	1	lipid metabolism.'exotics' (steroids, squalene etc).UDP-glucose:sterol glucosyltransferase'	4	0.25
35.1.5'	not assigned.no ontology.pentatricopeptide (PPR) repeat-containing protein'	VIT_13s0019g00580	(at4g02750 : 492.0) Tetratricopeptide repeat (TPR)-like superfamily protein; LOCATED IN: mitochondrion; EXPRESSED IN: 16 plant structures; EXPRESSED DURING: 7 growth stages; CONTAINS InterPro DOMAIN/s: Pentatricopeptide repeat (InterPro:IPR002885); BEST Arabidopsis thaliana protein match is: pentatricopeptide (PPR) repeat-containing protein (TAIR:AT1G09410.1); Has 56089 Blast hits to 14902 protei…	T		lipid metabolism.'exotics'(steroids, squalene etc)'	5	lipid metabolism.'exotics'(steroids, squalene etc)'	36	0.138889
35.1.27'	not assigned.no ontology.tetratricopeptide repeat (TPR)'	VIT_13s0019g00580	(at4g02750 : 492.0) Tetratricopeptide repeat (TPR)-like superfamily protein; LOCATED IN: mitochondrion; EXPRESSED IN: 16 plant structures; EXPRESSED DURING: 7 growth stages; CONTAINS InterPro DOMAIN/s: Pentatricopeptide repeat (InterPro:IPR002885); BEST Arabidopsis thaliana protein match is: pentatricopeptide (PPR) repeat-containing protein (TAIR:AT1G09410.1); Has 56089 Blast hits to 14902 protei…	T		lipid metabolism.FA desaturation.desaturase'	1	lipid metabolism.FA desaturation.desaturase'	1	1
35.2'	not assigned.unknown'	VIT_08s0007g05890	(at3g57180 : 678.0) BRASSINAZOLE(BRZ) INSENSITIVE PALE GREEN 2 (BPG2); FUNCTIONS IN: GTP binding; INVOLVED IN: brassinosteroid mediated signaling pathway, developmental process; LOCATED IN: chloroplast; EXPRESSED IN: 17 plant structures; EXPRESSED DURING: 13 growth stages; CONTAINS InterPro DOMAIN/s: GTP-binding protein, HSR1-related (InterPro:IPR002917); BEST Arabidopsis thaliana protein match i…	T		lipid metabolism.FA desaturation.omega 3 desaturase'	1	lipid metabolism.FA desaturation.omega 3 desaturase'	4	0.25
20.2'	stress.abiotic'	VIT_02s0025g04290	(p25096|p21_soybn : 318.0) Protein P21 - Glycine max (Soybean) & (at4g11650 : 289.0) osmotin-like protein; osmotin 34 (OSM34); INVOLVED IN: defense response to fungus, incompatible interaction, response to salt stress, defense response to bacterium, incompatible interaction, response to other organism; LOCATED IN: endomembrane system; EXPRESSED IN: 6 plant structures; EXPRESSED DURING: 4 anthesis…	T		lipid metabolism.FA desaturation.omega 6 desaturase'	2	lipid metabolism.FA desaturation.omega 6 desaturase'	5	0.4
35.2'	not assigned.unknown'	VIT_13s0067g02760	(at1g24706 : 610.0) Encodes a component of the putative Arabidopsis THO/TREX complex: THO1 or HPR1 (At5g09860), THO2 (At1g24706), THO3 or TEX1 (At5g56130), THO5 (At5g42920, At1g45233), THO6 (At2g19430), and THO7 (At5g16790, At3g02950). THO/TREX complexes in animals have been implicated in the transport of mRNA precursors. Mutants of THO3/TEX1, THO1, THO6 accumulate reduced amount of small interfe…	T		lipid metabolism.FA synthesis and FA elongation.Acetyl CoA Carboxylation.heteromeric Complex.Biotin Carboxyl Carrier Protein'	1	lipid metabolism.FA synthesis and FA elongation.Acetyl CoA Carboxylation.heteromeric Complex.Biotin Carboxyl Carrier Protein'	4	0.25
35.1.26'	not assigned.no ontology.DC1 domain containing protein'	VIT_18s0122g00350	(at1g20990 : 251.0) Cysteine/Histidine-rich C1 domain family protein; LOCATED IN: chloroplast; CONTAINS InterPro DOMAIN/s: DC1 (InterPro:IPR004146), C1-like (InterPro:IPR011424); BEST Arabidopsis thaliana protein match is: Cysteine/Histidine-rich C1 domain family protein (TAIR:AT2G16050.1); Has 1603 Blast hits to 716 proteins in 35 species: Archae - 0; Bacteria - 2; Metazoa - 20; Fungi - 0; Plant…	T		lipid metabolism.FA synthesis and FA elongation.ACP desaturase'	5	lipid metabolism.FA synthesis and FA elongation.ACP desaturase'	18	0.277778
35.2'	not assigned.unknown'	VIT_06s0009g00550	no hits & (original description: no original description)'	T		lipid metabolism.FA synthesis and FA elongation.ACP protein'	2	lipid metabolism.FA synthesis and FA elongation.ACP protein'	7	0.285714
28.99'	DNA.unspecified'	VIT_06s0009g01890	(at2g26970 : 293.0) Polynucleotidyl transferase, ribonuclease H-like superfamily protein; FUNCTIONS IN: exonuclease activity, nucleic acid binding; INVOLVED IN: biological_process unknown; LOCATED IN: endomembrane system, intracellular; EXPRESSED IN: 22 plant structures; EXPRESSED DURING: 13 growth stages; CONTAINS InterPro DOMAIN/s: Exonuclease (InterPro:IPR006055), Polynucleotidyl transferase, …	T		lipid metabolism.FA synthesis and FA elongation.ACP thioesterase'	2	lipid metabolism.FA synthesis and FA elongation.ACP thioesterase'	6	0.333333
29.3.4.3'	protein.targeting.secretory pathway.vacuole'	VIT_06s0009g01880	(at4g27690 : 516.0) vacuolar protein sorting 26B (VPS26B); FUNCTIONS IN: molecular_function unknown; INVOLVED IN: intracellular protein transport, vacuolar transport, retrograde transport, endosome to Golgi; LOCATED IN: retromer complex; EXPRESSED IN: 22 plant structures; EXPRESSED DURING: 13 growth stages; CONTAINS InterPro DOMAIN/s: Vacuolar protein sorting-associated protein 26 (InterPro:IPR00…	T		lipid metabolism.FA synthesis and FA elongation.acyl coa ligase'	7	lipid metabolism.FA synthesis and FA elongation.acyl coa ligase'	21	0.333333
16.2.1.2'	secondary metabolism.phenylpropanoids.lignin biosynthesis.C4H'	VIT_11s0065g00350	(q42797|tcmo_soybn : 639.0) Trans-cinnamate 4-monooxygenase (EC 1.14.13.11) (Cinnamic acid 4-hydroxylase) (CA4H) (C4H) (P450C4H) (Cytochrome P450 73) - Glycine max (Soybean) & (at2g30490 : 628.0) Encodes a cinnamate-4-hydroxylase. Mutations in this gene impact phenylpropanoid metabolism, growth and development.; cinnamate-4-hydroxylase (C4H); FUNCTIONS IN: trans-cinnamate 4-monooxygenase activity…	T		lipid metabolism.FA synthesis and FA elongation.beta hydroxyacyl ACP dehydratase'	2	lipid metabolism.FA synthesis and FA elongation.beta hydroxyacyl ACP dehydratase'	3	0.666667
17.6.1.1'	hormone metabolism.gibberelin.synthesis-degradation.copalyl diphosphate synthase'	VIT_07s0151g01040	(o04408|ksa_pea : 868.0) Ent-kaurene synthase A, chloroplast precursor (EC 5.5.1.13) (Ent-copalyl diphosphate synthase) (KSA) - Pisum sativum (Garden pea) & (at4g02780 : 803.0) Catalyzes the conversion of geranylgeranyl pyrophosphate (GGPP) to copalyl pyrophosphate (CPP) of gibberellin biosynthesis; GA REQUIRING 1 (GA1); CONTAINS InterPro DOMAIN/s: Terpene synthase, metal-binding domain (InterPro…	T		lipid metabolism.FA synthesis and FA elongation.beta ketoacyl CoA synthase'	4	lipid metabolism.FA synthesis and FA elongation.beta ketoacyl CoA synthase'	17	0.235294
29.5.11.4.2'	protein.degradation.ubiquitin.E3.RING'	VIT_07s0005g00420	(at2g47700 : 222.0) RED AND FAR-RED INSENSITIVE 2 (RFI2); CONTAINS InterPro DOMAIN/s: Zinc finger, RING-type (InterPro:IPR001841), Zinc finger, C3HC4 RING-type (InterPro:IPR018957); BEST Arabidopsis thaliana protein match is: RING/U-box superfamily protein (TAIR:AT3G05545.1); Has 457 Blast hits to 456 proteins in 77 species: Archae - 0; Bacteria - 0; Metazoa - 168; Fungi - 17; Plants - 198; Virus…	T		lipid metabolism.FA synthesis and FA elongation.long chain fatty acid CoA ligase'	1	lipid metabolism.FA synthesis and FA elongation.long chain fatty acid CoA ligase'	7	0.142857
21.4'	redox.glutaredoxins'	VIT_08s0007g03220	(at5g03870 : 343.0) Glutaredoxin family protein; FUNCTIONS IN: electron carrier activity, protein disulfide oxidoreductase activity; INVOLVED IN: N-terminal protein myristoylation, cell redox homeostasis; LOCATED IN: cellular_component unknown; EXPRESSED IN: 15 plant structures; EXPRESSED DURING: 7 growth stages; CONTAINS InterPro DOMAIN/s: Thioredoxin fold (InterPro:IPR012335), Glutaredoxin (Int…	T		lipid metabolism.FA synthesis and FA elongation.pyruvate DH'	1	lipid metabolism.FA synthesis and FA elongation.pyruvate DH'	6	0.166667
35.2'	not assigned.unknown'	VIT_15s0048g01660	(at2g45520 : 89.7) unknown protein; FUNCTIONS IN: molecular_function unknown; INVOLVED IN: biological_process unknown; EXPRESSED IN: 23 plant structures; EXPRESSED DURING: 13 growth stages; Has 260 Blast hits to 238 proteins in 75 species: Archae - 0; Bacteria - 6; Metazoa - 94; Fungi - 40; Plants - 38; Viruses - 0; Other Eukaryotes - 82 (source: NCBI BLink). & (reliability: 179.4) & (original de…	T		lipid metabolism.glyceral metabolism.Glycerol-3-phosphate dehydrogenase (NAD+)'	1	lipid metabolism.glyceral metabolism.Glycerol-3-phosphate dehydrogenase (NAD+)'	3	0.333333
29.5.9'	protein.degradation.AAA type'	VIT_14s0066g02100	(at5g40010 : 565.0) AAA-ATPase 1 (AATP1); FUNCTIONS IN: nucleoside-triphosphatase activity, ATPase activity, nucleotide binding, ATP binding; EXPRESSED IN: stem, inflorescence meristem, root, flower, stamen; EXPRESSED DURING: 4 anthesis, petal differentiation and expansion stage; CONTAINS InterPro DOMAIN/s: ATPase, AAA-type, core (InterPro:IPR003959), ATPase, AAA+ type, core (InterPro:IPR003593),…	T		lipid metabolism.glycolipid synthesis.MGDG synthase'	1	lipid metabolism.glycolipid synthesis.MGDG synthase'	2	0.5
27.3.99'	RNA.regulation of transcription.unclassified'	VIT_14s0083g01090	(at3g02320 : 892.0) N2,N2-dimethylguanosine tRNA methyltransferase; FUNCTIONS IN: RNA binding, tRNA (guanine-N2-)-methyltransferase activity; INVOLVED IN: tRNA processing; LOCATED IN: cellular_component unknown; EXPRESSED IN: 15 plant structures; EXPRESSED DURING: 6 growth stages; CONTAINS InterPro DOMAIN/s: N2,N2-dimethylguanosine tRNA methyltransferase (InterPro:IPR002905); BEST Arabidopsis tha…	T		lipid metabolism.glycolipid synthesis.UDP-sulfoquinovose synthase'	1	lipid metabolism.glycolipid synthesis.UDP-sulfoquinovose synthase'	1	1
10.2.1'	cell wall.cellulose synthesis.cellulose synthase'	VIT_00s0469g00040	(at1g55850 : 328.0) encodes a protein similar to cellulose synthase; cellulose synthase like E1 (CSLE1); FUNCTIONS IN: cellulose synthase activity, transferase activity, transferring glycosyl groups; INVOLVED IN: plant-type cell wall biogenesis, cellulose biosynthetic process, polysaccharide biosynthetic process; LOCATED IN: endoplasmic reticulum, plasma membrane; EXPRESSED IN: 24 plant structure…	T		lipid metabolism.lipid degradation.beta-oxidation.acyl CoA DH'	3	lipid metabolism.lipid degradation.beta-oxidation.acyl CoA DH'	12	0.25
31.3'	cell.cycle'	VIT_13s0067g01420	(p34800|ccn1_antma : 503.0) G2/mitotic-specific cyclin-1 - Antirrhinum majus (Garden snapdragon) & (at5g06150 : 417.0) Encodes a cyclin whose expression is reduced in response to high salt.; CYC1BAT; CONTAINS InterPro DOMAIN/s: Cyclin, C-terminal (InterPro:IPR004367), Cyclin-like (InterPro:IPR011028), Cyclin, N-terminal (InterPro:IPR006671), Cyclin, A/B/D/E (InterPro:IPR014400), Cyclin (InterPro:…	T		lipid metabolism.lipid degradation.beta-oxidation.acyl-CoA thioesterase'	4	lipid metabolism.lipid degradation.beta-oxidation.acyl-CoA thioesterase'	23	0.173913
30.3'	signalling.calcium'	VIT_00s0179g00280	(at4g14640 : 210.0) encodes a divergent member of calmodulin, which is an EF-hand family of Ca2+-binding proteins. This gene is expressed in leaves, flowers and siliques. The gene functionally complements yeast calmodulin 1 (CAM1). Also the protein does not form formed a complex with a basic amphiphilic helical peptide in the presence of Ca2+ in vitro. Authors suggest that this gene may represent…	T		lipid metabolism.lipid degradation.beta-oxidation.enoyl CoA hydratase'	7	lipid metabolism.lipid degradation.beta-oxidation.enoyl CoA hydratase'	13	0.538462
35.2'	not assigned.unknown'	VIT_03s0017g01120	(at1g08125 : 340.0) S-adenosyl-L-methionine-dependent methyltransferases superfamily protein; FUNCTIONS IN: molecular_function unknown; INVOLVED IN: biological_process unknown; LOCATED IN: endomembrane system; CONTAINS InterPro DOMAIN/s: Methyltransferase-16, putative (InterPro:IPR019410); BEST Arabidopsis thaliana protein match is: S-adenosyl-L-methionine-dependent methyltransferases superfamily…	T		lipid metabolism.lipid degradation.beta-oxidation.enoyl isomerase'	1	lipid metabolism.lipid degradation.beta-oxidation.enoyl isomerase'	1	1
27.3.99'	RNA.regulation of transcription.unclassified'	VIT_08s0007g05870	(at3g57170 : 500.0) N-acetylglucosaminyl transferase component family protein / Gpi1 family protein; FUNCTIONS IN: transferase activity, phosphatidylinositol N-acetylglucosaminyltransferase activity; INVOLVED IN: GPI anchor biosynthetic process; LOCATED IN: endomembrane system, integral to membrane; EXPRESSED IN: 23 plant structures; EXPRESSED DURING: 13 growth stages; CONTAINS InterPro DOMAIN/s:…	T		lipid metabolism.lipid degradation.lipases'	3	lipid metabolism.lipid degradation.lipases'	11	0.272727
35.2'	not assigned.unknown'	VIT_04s0008g05480	(at4g32330 : 228.0) TPX2 (targeting protein for Xklp2) protein family; FUNCTIONS IN: molecular_function unknown; INVOLVED IN: biological_process unknown; LOCATED IN: cellular_component unknown; EXPRESSED IN: 23 plant structures; EXPRESSED DURING: 13 growth stages; CONTAINS InterPro DOMAIN/s: Xklp2 targeting protein (InterPro:IPR009675); BEST Arabidopsis thaliana protein match is: TPX2 (targeting …	T		lipid metabolism.lipid degradation.lipases.acylglycerol lipase'	1	lipid metabolism.lipid degradation.lipases.acylglycerol lipase'	2	0.5
35.2'	not assigned.unknown'	VIT_00s0198g00130	no hits & (original description: no original description)'	T		lipid metabolism.lipid degradation.lipases.triacylglycerol lipase'	15	lipid metabolism.lipid degradation.lipases.triacylglycerol lipase'	39	0.384615
26.7'	misc.oxidases - copper, flavone etc'	VIT_08s0007g04540	(at2g36690 : 373.0) 2-oxoglutarate (2OG) and Fe(II)-dependent oxygenase superfamily protein; FUNCTIONS IN: oxidoreductase activity, acting on paired donors, with incorporation or reduction of molecular oxygen, 2-oxoglutarate as one donor, and incorporation of one atom each of oxygen into both donors, oxidoreductase activity; INVOLVED IN: biosynthetic process; LOCATED IN: cellular_component unknow…	T		lipid metabolism.lipid degradation.lysophospholipases'	4	lipid metabolism.lipid degradation.lysophospholipases'	8	0.5
35.2'	not assigned.unknown'	VIT_17s0000g00750	no hits & (original description: no original description)'	T		lipid metabolism.lipid degradation.lysophospholipases.carboxylesterase'	5	lipid metabolism.lipid degradation.lysophospholipases.carboxylesterase'	30	0.166667
29.5.11.4.2'	protein.degradation.ubiquitin.E3.RING'	VIT_14s0219g00030	(at3g27330 : 159.0) zinc finger (C3HC4-type RING finger) family protein; FUNCTIONS IN: zinc ion binding; EXPRESSED IN: 18 plant structures; EXPRESSED DURING: 8 growth stages; CONTAINS InterPro DOMAIN/s: Zinc finger, RING-type, conserved site (InterPro:IPR017907), Zinc finger, RING-type (InterPro:IPR001841), Protein of unknown function DUF23 (InterPro:IPR008166); BEST Arabidopsis thaliana protein …	T		lipid metabolism.lipid degradation.lysophospholipases.glycerophosphodiester phosphodiesterase'	31	lipid metabolism.lipid degradation.lysophospholipases.glycerophosphodiester phosphodiesterase'	146	0.212329
29.8'	protein.assembly and cofactor ligation'	VIT_01s0026g01040	(at1g59840 : 347.0) cofactor assembly of complex C (CCB4); FUNCTIONS IN: molecular_function unknown; INVOLVED IN: cytochrome b6f complex assembly; LOCATED IN: chloroplast; EXPRESSED IN: 20 plant structures; EXPRESSED DURING: 13 growth stages; CONTAINS InterPro DOMAIN/s: Protein of unknown function DUF2930 (InterPro:IPR021325); Has 35333 Blast hits to 34131 proteins in 2444 species: Archae - 798; …	T		lipid metabolism.lipid degradation.lysophospholipases.phospholipase D'	5	lipid metabolism.lipid degradation.lysophospholipases.phospholipase D'	13	0.384615
26.10'	misc.cytochrome P450'	VIT_15s0048g01670	(at2g45510 : 528.0) member of CYP704A; "cytochrome P450, family 704, subfamily A, polypeptide 2" (CYP704A2); FUNCTIONS IN: electron carrier activity, monooxygenase activity, iron ion binding, oxygen binding, heme binding; INVOLVED IN: oxidation reduction; LOCATED IN: endoplasmic reticulum; EXPRESSED IN: callus; CONTAINS InterPro DOMAIN/s: Cytochrome P450 (InterPro:IPR001128), Cytochrome P450, E-c…	T		lipid metabolism.lipid transfer proteins etc'	5	lipid metabolism.lipid transfer proteins etc'	15	0.333333
35.1.5'	not assigned.no ontology.pentatricopeptide (PPR) repeat-containing protein'	VIT_00s0592g00010	(at4g16470 : 542.0) Tetratricopeptide repeat (TPR)-like superfamily protein; CONTAINS InterPro DOMAIN/s: Pentatricopeptide repeat (InterPro:IPR002885); BEST Arabidopsis thaliana protein match is: Pentatricopeptide repeat (PPR) superfamily protein (TAIR:AT1G11290.1); Has 33210 Blast hits to 13021 proteins in 214 species: Archae - 0; Bacteria - 0; Metazoa - 30; Fungi - 34; Plants - 32761; Viruses -…	T		lipid metabolism.Phospholipid synthesis'	2	lipid metabolism.Phospholipid synthesis'	17	0.117647
33.30.1'	development.multitarget.target of rapamycin'	VIT_03s0088g00450	(at1g50030 : 3861.0) Related to TOR proteins from yeast and mammals, regulators of cell growth in response to nutrient availability. TOR proteins belong to the family of phosphatidylinositol 3-kinase and are targets of the antiproliferative drug rapamycin. AtTOR binds the yeast FKBP12 protein in the presence of Rapamycin, is involved in embryogenesis and is expressed in embryos, endosperm and mer…	T		lipid metabolism.Phospholipid synthesis.(S)-coclaurine-N-methyltransferase'	1	lipid metabolism.Phospholipid synthesis.(S)-coclaurine-N-methyltransferase'	2	0.5
29.2.1.2.1.27'	protein.synthesis.ribosomal protein.eukaryotic.40S subunit.S27'	VIT_14s0068g00880	(at3g61110 : 146.0) Arabidopsis ribosomal protein; ribosomal protein S27 (RS27A); FUNCTIONS IN: structural constituent of ribosome; INVOLVED IN: translation, ribosome biogenesis; LOCATED IN: cytosolic small ribosomal subunit, cytosolic ribosome, ribosome, cell wall; EXPRESSED IN: 22 plant structures; EXPRESSED DURING: 13 growth stages; CONTAINS InterPro DOMAIN/s: Ribosomal protein, zinc-binding d…	T		lipid metabolism.Phospholipid synthesis.1-acylglycerol-3-phosphate O-acyltransferase'	1	lipid metabolism.Phospholipid synthesis.1-acylglycerol-3-phosphate O-acyltransferase'	5	0.2
26.12'	misc.peroxidases'	VIT_04s0008g05490	(at4g32320 : 320.0) Encodes a cytosolic ascorbate peroxidase APX6. Ascorbate peroxidases are enzymes that scavenge hydrogen peroxide in plant cells. Eight types of APX have been described for Arabidopsis: three cytosolic (APX1, APX2, APX6), two chloroplastic types (stromal sAPX, thylakoid tAPX), and three microsomal (APX3, APX4, APX5) isoforms.; ascorbate peroxidase 6 (APX6); FUNCTIONS IN: L-asco…	T		lipid metabolism.Phospholipid synthesis.choline kinase'	1	lipid metabolism.Phospholipid synthesis.choline kinase'	4	0.25
35.2'	not assigned.unknown'	VIT_11s0016g04380	(at4g13370 : 699.0) Plant protein of unknown function (DUF936); CONTAINS InterPro DOMAIN/s: Protein of unknown function DUF936, plant (InterPro:IPR010341); BEST Arabidopsis thaliana protein match is: Plant protein of unknown function (DUF936) (TAIR:AT3G14170.1); Has 492 Blast hits to 349 proteins in 79 species: Archae - 0; Bacteria - 30; Metazoa - 82; Fungi - 18; Plants - 260; Viruses - 6; Other …	T		lipid metabolism.Phospholipid synthesis.choline-phosphate cytidylyltransferase'	1	lipid metabolism.Phospholipid synthesis.choline-phosphate cytidylyltransferase'	2	0.5
31.4'	cell.vesicle transport'	VIT_00s0179g00200	(at3g22845 : 315.0) emp24/gp25L/p24 family/GOLD family protein; INVOLVED IN: transport; LOCATED IN: vacuole; EXPRESSED IN: 24 plant structures; EXPRESSED DURING: 15 growth stages; CONTAINS InterPro DOMAIN/s: GOLD (InterPro:IPR009038), emp24/gp25L/p24 (InterPro:IPR000348); BEST Arabidopsis thaliana protein match is: emp24/gp25L/p24 family/GOLD family protein (TAIR:AT3G07680.1); Has 1821 Blast hits…	T		lipid metabolism.Phospholipid synthesis.cyclopropane-fatty-acyl-phospholipid synthase'	1	lipid metabolism.Phospholipid synthesis.cyclopropane-fatty-acyl-phospholipid synthase'	3	0.333333
29.2.1.2.1.515'	protein.synthesis.ribosomal protein.eukaryotic.40S subunit.S15A'	VIT_13s0019g00530	(at5g59850 : 255.0) Ribosomal protein S8 family protein; FUNCTIONS IN: structural constituent of ribosome; INVOLVED IN: translation; LOCATED IN: cytosolic small ribosomal subunit, cell wall, membrane; EXPRESSED IN: 22 plant structures; EXPRESSED DURING: 13 growth stages; CONTAINS InterPro DOMAIN/s: Ribosomal protein S8 (InterPro:IPR000630); BEST Arabidopsis thaliana protein match is: ribosomal pr…	T		lipid metabolism.Phospholipid synthesis.diacylglycerol kinase'	7	lipid metabolism.Phospholipid synthesis.diacylglycerol kinase'	18	0.388889
35.2'	not assigned.unknown'	VIT_14s0066g02120	no hits & (original description: no original description)'	T		lipid metabolism.Phospholipid synthesis.phosphatidate cytidylyltransferase'	3	lipid metabolism.Phospholipid synthesis.phosphatidate cytidylyltransferase'	6	0.5
27.3.69'	RNA.regulation of transcription.SET-domain transcriptional regulator family'	VIT_18s0001g03730	(at2g17900 : 662.0) Homology Subgroup S-ET - Protein containing an interrupted SET domain.; SET domain group 37 (SDG37); FUNCTIONS IN: zinc ion binding; INVOLVED IN: biological_process unknown; EXPRESSED IN: 11 plant structures; EXPRESSED DURING: 6 growth stages; CONTAINS InterPro DOMAIN/s: Zinc finger, MYND-type (InterPro:IPR002893), SET domain (InterPro:IPR001214); BEST Arabidopsis thaliana pro…	T		lipid metabolism.TAG synthesis'	1	lipid metabolism.TAG synthesis'	8	0.125
20.2.3'	stress.abiotic.drought/salt'	VIT_04s0008g04160	(at5g25610 : 294.0) responsive to dehydration 22 (RD22) mediated by ABA; RESPONSIVE TO DESSICATION 22 (RD22); FUNCTIONS IN: nutrient reservoir activity; INVOLVED IN: response to desiccation, response to salt stress, response to abscisic acid stimulus; LOCATED IN: endomembrane system; EXPRESSED IN: 21 plant structures; EXPRESSED DURING: 13 growth stages; CONTAINS InterPro DOMAIN/s: BURP (InterPro:…	T		lipid metabolism.unassigned'	3	lipid metabolism.unassigned'	6	0.5
35.2'	not assigned.unknown'	VIT_13s0067g02770	(at2g38695 : 223.0) unknown protein; Has 56 Blast hits to 54 proteins in 13 species: Archae - 0; Bacteria - 0; Metazoa - 0; Fungi - 0; Plants - 56; Viruses - 0; Other Eukaryotes - 0 (source: NCBI BLink). & (reliability: 446.0) & (original description: no original description)'	T			154		597	0.257956
26.12'	misc.peroxidases'	VIT_05s0077g00720	(at4g16270 : 345.0) Peroxidase superfamily protein; FUNCTIONS IN: peroxidase activity, heme binding; INVOLVED IN: oxidation reduction, response to oxidative stress; LOCATED IN: endomembrane system; EXPRESSED IN: 9 plant structures; EXPRESSED DURING: F mature embryo stage, petal differentiation and expansion stage, E expanded cotyledon stage, D bilateral stage; CONTAINS InterPro DOMAIN/s: Haem per…	T
34.9'	transport.metabolite transporters at the mitochondrial membrane'	VIT_14s0068g00890	(at5g51050 : 679.0) Mitochondrial substrate carrier family protein; FUNCTIONS IN: binding, calcium ion binding; INVOLVED IN: transport, transmembrane transport; LOCATED IN: mitochondrial inner membrane, membrane; EXPRESSED IN: 23 plant structures; EXPRESSED DURING: 15 growth stages; CONTAINS InterPro DOMAIN/s: EF-Hand 1, calcium-binding site (InterPro:IPR018247), Mitochondrial substrate carrier (…	T		major CHO metabolism.degradation.starch.D enzyme'	2	major CHO metabolism.degradation.starch.D enzyme'	3	0.666667
28.1'	DNA.synthesis/chromatin structure'	VIT_07s0031g00700	(at3g50360 : 246.0) centrin2 (CEN2); FUNCTIONS IN: calcium ion binding; INVOLVED IN: biological_process unknown; LOCATED IN: plasma membrane; EXPRESSED IN: 24 plant structures; EXPRESSED DURING: 15 growth stages; CONTAINS InterPro DOMAIN/s: EF-Hand 1, calcium-binding site (InterPro:IPR018247), EF-HAND 2 (InterPro:IPR018249), EF-hand-like domain (InterPro:IPR011992), Calcium-binding EF-hand (Inter…	T		major CHO metabolism.degradation.starch.laforin like phosphoglucan phosphatase (SEX4)'	1	major CHO metabolism.degradation.starch.laforin like phosphoglucan phosphatase (SEX4)'	1	1
31.4'	cell.vesicle transport'	VIT_00s0179g00210	(at4g02660 : 4397.0) Beige/BEACH domain ;WD domain, G-beta repeat protein; FUNCTIONS IN: binding; INVOLVED IN: signal transduction; LOCATED IN: chloroplast; EXPRESSED IN: 10 plant structures; EXPRESSED DURING: 6 growth stages; CONTAINS InterPro DOMAIN/s: WD40 repeat 2 (InterPro:IPR019782), Beige/BEACH (InterPro:IPR000409), WD40 repeat, conserved site (InterPro:IPR019775), WD40 repeat (InterPro:IP…	T		major CHO metabolism.degradation.starch.starch cleavage.alpha amylase'	3	major CHO metabolism.degradation.starch.starch cleavage.alpha amylase'	7	0.428571
35.1.5'	not assigned.no ontology.pentatricopeptide (PPR) repeat-containing protein'	VIT_11s0065g00380	(at3g42630 : 462.0) Pentatricopeptide repeat (PPR) superfamily protein; LOCATED IN: chloroplast; EXPRESSED IN: 22 plant structures; EXPRESSED DURING: 13 growth stages; CONTAINS InterPro DOMAIN/s: Pentatricopeptide repeat (InterPro:IPR002885); BEST Arabidopsis thaliana protein match is: Pentatricopeptide repeat (PPR) superfamily protein (TAIR:AT4G14190.1); Has 5690 Blast hits to 3414 proteins in 1…	T		major CHO metabolism.degradation.starch.starch cleavage.beta amylase'	3	major CHO metabolism.degradation.starch.starch cleavage.beta amylase'	11	0.272727
29.2.2.50'	protein.synthesis.ribosome biogenesis.BRIX'	VIT_07s0005g00470	(at5g61770 : 472.0) PETER PAN-like protein (PPAN); CONTAINS InterPro DOMAIN/s: Brix domain (InterPro:IPR007109); Has 35333 Blast hits to 34131 proteins in 2444 species: Archae - 798; Bacteria - 22429; Metazoa - 974; Fungi - 991; Plants - 531; Viruses - 0; Other Eukaryotes - 9610 (source: NCBI BLink). & (reliability: 944.0) & (original description: no original description)'	T		major CHO metabolism.degradation.starch.transporter'	2	major CHO metabolism.degradation.starch.transporter'	5	0.4
20.1'	stress.biotic'	VIT_14s0066g02130	(at5g40020 : 347.0) Pathogenesis-related thaumatin superfamily protein; FUNCTIONS IN: molecular_function unknown; INVOLVED IN: response to other organism; LOCATED IN: endomembrane system; EXPRESSED IN: 13 plant structures; EXPRESSED DURING: 6 growth stages; CONTAINS InterPro DOMAIN/s: Thaumatin, pathogenesis-related (InterPro:IPR001938); BEST Arabidopsis thaliana protein match is: Pathogenesis-re…	T		major CHO metabolism.degradation.sucrose.fructokinase'	2	major CHO metabolism.degradation.sucrose.fructokinase'	7	0.285714
26.6'	misc.O-methyl transferases'	VIT_08s0007g04520	(at3g53140 : 557.0) O-methyltransferase family protein; FUNCTIONS IN: methyltransferase activity, protein dimerization activity, O-methyltransferase activity; INVOLVED IN: biological_process unknown; CONTAINS InterPro DOMAIN/s: Winged helix-turn-helix transcription repressor DNA-binding (InterPro:IPR011991), Plant methyltransferase dimerisation (InterPro:IPR012967), O-methyltransferase, family 2 …	T		major CHO metabolism.degradation.sucrose.hexokinase'	1	major CHO metabolism.degradation.sucrose.hexokinase'	6	0.166667
35.2'	not assigned.unknown'	VIT_13s0073g00690	(at3g52060 : 338.0) Core-2/I-branching beta-1,6-N-acetylglucosaminyltransferase family protein; FUNCTIONS IN: molecular_function unknown; INVOLVED IN: biological_process unknown; LOCATED IN: endomembrane system; EXPRESSED IN: 24 plant structures; EXPRESSED DURING: 14 growth stages; CONTAINS InterPro DOMAIN/s: Core-2/I-Branching enzyme (InterPro:IPR021141); BEST Arabidopsis thaliana protein match …	T		major CHO metabolism.degradation.sucrose.invertases.cell wall'	2	major CHO metabolism.degradation.sucrose.invertases.cell wall'	6	0.333333
30.2.24'	signalling.receptor kinases.S-locus glycoprotein like'	VIT_00s0286g00010	(at4g21380 : 91.3) encodes a putative receptor-like serine/threonine protein kinases that is similar to Brassica self-incompatibility (S) locus. Expressed in root. Shoot expression limited to limited to the root-hypocotyl transition zone and at the base of lateral roots as well as in axillary buds, and pedicels.; receptor kinase 3 (RK3); FUNCTIONS IN: transmembrane receptor protein serine/threoni…	T		major CHO metabolism.synthesis.starch.AGPase'	1	major CHO metabolism.synthesis.starch.AGPase'	9	0.111111
26.19'	misc.plastocyanin-like'	VIT_05s0020g03130	(at5g26330 : 174.0) Cupredoxin superfamily protein; FUNCTIONS IN: electron carrier activity, copper ion binding; LOCATED IN: anchored to membrane; EXPRESSED IN: 16 plant structures; EXPRESSED DURING: 10 growth stages; CONTAINS InterPro DOMAIN/s: Plastocyanin-like (InterPro:IPR003245), Cupredoxin (InterPro:IPR008972); BEST Arabidopsis thaliana protein match is: Cupredoxin superfamily protein (TAIR…	T		major CHO metabolism.synthesis.starch.debranching'	1	major CHO metabolism.synthesis.starch.debranching'	4	0.25
35.2'	not assigned.unknown'	VIT_13s0067g01470	(at3g56040 : 1094.0) UDP-glucose pyrophosphorylase 3 (UGP3); FUNCTIONS IN: nucleotidyltransferase activity; INVOLVED IN: metabolic process; LOCATED IN: chloroplast; EXPRESSED IN: 22 plant structures; EXPRESSED DURING: 13 growth stages; CONTAINS InterPro DOMAIN/s: UTP--glucose-1-phosphate uridylyltransferase (InterPro:IPR002618); Has 215 Blast hits to 211 proteins in 91 species: Archae - 0; Bacter…	T		major CHO metabolism.synthesis.starch.starch synthase'	3	major CHO metabolism.synthesis.starch.starch synthase'	11	0.272727
27.1.19'	RNA.processing.ribonucleases'	VIT_13s0067g00140	(at2g40815 : 194.0) Calcium-dependent lipid-binding (CaLB domain) family protein; FUNCTIONS IN: molecular_function unknown; INVOLVED IN: biological_process unknown; LOCATED IN: cellular_component unknown; CONTAINS InterPro DOMAIN/s: C2 calcium-dependent membrane targeting (InterPro:IPR000008); Has 2829 Blast hits to 2399 proteins in 295 species: Archae - 0; Bacteria - 112; Metazoa - 998; Fungi - …	T		major CHO metabolism.synthesis.sucrose.SPP'	1	major CHO metabolism.synthesis.sucrose.SPP'	2	0.5
35.2'	not assigned.unknown'	VIT_17s0000g10120	no hits & (original description: no original description)'	T		major CHO metabolism.synthesis.sucrose.SPS'	1	major CHO metabolism.synthesis.sucrose.SPS'	7	0.142857
35.2'	not assigned.unknown'	VIT_04s0008g01900	(at2g26340 : 207.0) unknown protein. & (reliability: 414.0) & (original description: no original description)'	T		metal handling'	2	metal handling'	11	0.181818
27.3.3'	RNA.regulation of transcription.AP2/EREBP, APETALA2/Ethylene-responsive element binding protein family'	VIT_14s0068g00860	(at5g13910 : 127.0) Encodes a member of the ERF (ethylene response factor) subfamily B-1 of ERF/AP2 transcription factor family (LEAFY PETIOLE). The protein contains one AP2 domain. There are 15 members in this subfamily including ATERF-3, ATERF-4, ATERF-7, and LEAFY PETIOLE. Acts as a positive regulator of gibberellic acid-induced germination.; LEAFY PETIOLE (LEP); CONTAINS InterPro DOMAIN/s: DN…	T		metal handling.acquisition'	3	metal handling.acquisition'	12	0.25
29.4'	protein.postranslational modification'	VIT_14s0066g02140	(at5g40030 : 694.0) Protein kinase superfamily protein; FUNCTIONS IN: kinase activity; INVOLVED IN: protein amino acid phosphorylation; LOCATED IN: chloroplast; EXPRESSED IN: shoot apex, embryo, root, flower, seed; EXPRESSED DURING: F mature embryo stage, petal differentiation and expansion stage, E expanded cotyledon stage, D bilateral stage; CONTAINS InterPro DOMAIN/s: Protein kinase, catalytic…	T		metal handling.binding, chelation and storage'	9	metal handling.binding, chelation and storage'	64	0.140625
35.2'	not assigned.unknown'	VIT_01s0146g00460	no hits & (original description: no original description)'	T		metal handling.regulation'	1	metal handling.regulation'	4	0.25
20.2.3'	stress.abiotic.drought/salt'	VIT_01s0026g02340	(at1g26850 : 1048.0) S-adenosyl-L-methionine-dependent methyltransferases superfamily protein; LOCATED IN: Golgi apparatus, membrane; EXPRESSED IN: 25 plant structures; EXPRESSED DURING: 15 growth stages; CONTAINS InterPro DOMAIN/s: Protein of unknown function DUF248, methyltransferase putative (InterPro:IPR004159); BEST Arabidopsis thaliana protein match is: S-adenosyl-L-methionine-dependent met…	T		mino acid metabolism.degradation.aspartate family.lysine.lysine decarboxylase'	1	mino acid metabolism.degradation.aspartate family.lysine.lysine decarboxylase'	6	0.166667
35.2'	not assigned.unknown'	VIT_00s0198g00180	no hits & (original description: no original description)'	T		minor CHO metabolism.callose'	1	minor CHO metabolism.callose'	13	0.0769231
35.2'	not assigned.unknown'	VIT_08s0056g00500	(at3g08600 : 202.0) Protein of unknown function (DUF1191); FUNCTIONS IN: molecular_function unknown; INVOLVED IN: biological_process unknown; LOCATED IN: plasma membrane; EXPRESSED IN: 23 plant structures; EXPRESSED DURING: 13 growth stages; CONTAINS InterPro DOMAIN/s: Protein of unknown function DUF1191 (InterPro:IPR010605); BEST Arabidopsis thaliana protein match is: Protein of unknown function…	T		minor CHO metabolism.galactose.alpha-galactosidases'	1	minor CHO metabolism.galactose.alpha-galactosidases'	6	0.166667
34.2'	transport.sugars'	VIT_05s0020g03100	(at5g26250 : 652.0) Major facilitator superfamily protein; FUNCTIONS IN: carbohydrate transmembrane transporter activity, sugar:hydrogen symporter activity; INVOLVED IN: transport, transmembrane transport; LOCATED IN: endomembrane system, integral to membrane, membrane; CONTAINS InterPro DOMAIN/s: Sugar transporter, conserved site (InterPro:IPR005829), Major facilitator superfamily (InterPro:IPR0…	T		minor CHO metabolism.galactose.galactokinases'	2	minor CHO metabolism.galactose.galactokinases'	4	0.5
29.4.1.59'	protein.postranslational modification.kinase.receptor like cytoplasmatic kinase IX'	VIT_11s0065g00390	(at2g24370 : 800.0) Protein kinase protein with adenine nucleotide alpha hydrolases-like domain; FUNCTIONS IN: protein serine/threonine kinase activity, protein kinase activity, kinase activity, ATP binding; INVOLVED IN: protein amino acid phosphorylation, response to stress; LOCATED IN: cellular_component unknown; EXPRESSED IN: 6 plant structures; EXPRESSED DURING: L mature pollen stage, M germi…	T		minor CHO metabolism.myo-inositol.myo inositol oxygenases'	1	minor CHO metabolism.myo-inositol.myo inositol oxygenases'	3	0.333333
35.2'	not assigned.unknown'	VIT_15s0048g00310	(at2g45320 : 520.0) unknown protein; FUNCTIONS IN: molecular_function unknown; INVOLVED IN: biological_process unknown; LOCATED IN: mitochondrion; EXPRESSED IN: 20 plant structures; EXPRESSED DURING: 10 growth stages; Has 45 Blast hits to 45 proteins in 16 species: Archae - 0; Bacteria - 8; Metazoa - 0; Fungi - 0; Plants - 37; Viruses - 0; Other Eukaryotes - 0 (source: NCBI BLink). & (reliability…	T		minor CHO metabolism.others'	10	minor CHO metabolism.others'	53	0.188679
29.5.11.4.2'	protein.degradation.ubiquitin.E3.RING'	VIT_13s0067g01460	(at3g46510 : 378.0) Encodes a protein containing a UND, a U-box, and an ARM domain. This protein has E3 ubiquitin ligase activity based on in vitro assays. Can be phosphorylated in vitro by MLPK, ARK1, and ARK2 but not by SD1-29.; plant U-box 13 (PUB13); CONTAINS InterPro DOMAIN/s: U box domain (InterPro:IPR003613), Armadillo-like helical (InterPro:IPR011989), Armadillo (InterPro:IPR000225), Arma…	T		minor CHO metabolism.raffinose family.galactinol synthases.known'	4	minor CHO metabolism.raffinose family.galactinol synthases.known'	12	0.333333
35.2'	not assigned.unknown'	VIT_11s0016g00800	(at1g23070 : 492.0) Protein of unknown function (DUF300); CONTAINS InterPro DOMAIN/s: Protein of unknown function DUF300 (InterPro:IPR005178); BEST Arabidopsis thaliana protein match is: Protein of unknown function (DUF300) (TAIR:AT4G38360.2); Has 840 Blast hits to 837 proteins in 189 species: Archae - 0; Bacteria - 0; Metazoa - 286; Fungi - 190; Plants - 245; Viruses - 0; Other Eukaryotes - 119 …	T		minor CHO metabolism.raffinose family.galactinol synthases.putative'	5	minor CHO metabolism.raffinose family.galactinol synthases.putative'	14	0.357143
27.3.5'	RNA.regulation of transcription.ARR'	VIT_17s0000g10110	(at1g67710 : 266.0) Encodes an Arabidopsis response regulator (ARR) protein that acts in concert with other type-B ARRs in the cytokinin signaling pathway.; response regulator 11 (ARR11); CONTAINS InterPro DOMAIN/s: Response regulator, plant B-type (InterPro:IPR017053), Myb-like DNA-binding domain, SHAQKYF class (InterPro:IPR006447), CheY-like (InterPro:IPR011006), Myb, DNA-binding (InterPro:IPR0…	T		minor CHO metabolism.raffinose family.raffinose synthases.putative'	1	minor CHO metabolism.raffinose family.raffinose synthases.putative'	8	0.125
35.2'	not assigned.unknown'	VIT_18s0122g00300	(at1g76600 : 158.0) unknown protein; FUNCTIONS IN: molecular_function unknown; INVOLVED IN: N-terminal protein myristoylation; LOCATED IN: nucleolus, nucleus; EXPRESSED IN: 24 plant structures; EXPRESSED DURING: 15 growth stages; BEST Arabidopsis thaliana protein match is: unknown protein (TAIR:AT1G21010.1); Has 220 Blast hits to 220 proteins in 14 species: Archae - 0; Bacteria - 0; Metazoa - 0; …	T		minor CHO metabolism.trehalose.potential TPS/TPP'	1	minor CHO metabolism.trehalose.potential TPS/TPP'	16	0.0625
35.2'	not assigned.unknown'	VIT_01s0146g00440	(at5g13210 : 739.0) Uncharacterised conserved protein UCP015417, vWA; CONTAINS InterPro DOMAIN/s: Uncharacterised conserved protein UCP015417, vWA (InterPro:IPR011205), von Willebrand factor, type A (InterPro:IPR002035); BEST Arabidopsis thaliana protein match is: Uncharacterised conserved protein UCP015417, vWA (TAIR:AT3G24780.1); Has 1807 Blast hits to 1807 proteins in 277 species: Archae - 0; …	T		minor CHO metabolism.trehalose.TPP'	1	minor CHO metabolism.trehalose.TPP'	8	0.125
9.7'	mitochondrial electron transport / ATP synthesis.cytochrome c oxidase'	VIT_16s0039g02250	(at1g02410 : 315.0) cytochrome c oxidase assembly protein CtaG / Cox11 family; FUNCTIONS IN: copper ion binding; INVOLVED IN: biological_process unknown; EXPRESSED IN: 24 plant structures; EXPRESSED DURING: 15 growth stages; CONTAINS InterPro DOMAIN/s: Cytochrome c oxidase assembly protein CtaG/Cox11 (InterPro:IPR007533); Has 2749 Blast hits to 2749 proteins in 659 species: Archae - 0; Bacteria -…	T		misc.acid and other phosphatases'	13	misc.acid and other phosphatases'	74	0.175676
35.2'	not assigned.unknown'	VIT_00s0179g00240	no hits & (original description: no original description)'	T		misc.acyl transferases'	5	misc.acyl transferases'	17	0.294118
35.2'	not assigned.unknown'	VIT_05s0062g01310	(at4g03420 : 321.0) Protein of unknown function (DUF789); CONTAINS InterPro DOMAIN/s: Protein of unknown function DUF789 (InterPro:IPR008507); BEST Arabidopsis thaliana protein match is: Protein of unknown function (DUF789) (TAIR:AT1G03610.1); Has 30201 Blast hits to 17322 proteins in 780 species: Archae - 12; Bacteria - 1396; Metazoa - 17338; Fungi - 3422; Plants - 5037; Viruses - 0; Other Eukar…	T		misc.alcohol dehydrogenases'	4	misc.alcohol dehydrogenases'	17	0.235294
18'	Co-factor and vitamine metabolism'	VIT_18s0001g03760	(at2g25710 : 482.0) Encodes holocarboxylase synthase.; holocarboxylase synthase 1 (HCS1); FUNCTIONS IN: biotin-[acetyl-CoA-carboxylase] ligase activity, catalytic activity; INVOLVED IN: protein modification process; EXPRESSED IN: 22 plant structures; EXPRESSED DURING: 13 growth stages; CONTAINS InterPro DOMAIN/s: Biotin protein ligase, C-terminal (InterPro:IPR003142), Biotin/lipoate A/B protein l…	T		misc.alcohol dehydrogenases.cinnamyl alcohol dehydrogenase'	6	misc.alcohol dehydrogenases.cinnamyl alcohol dehydrogenase'	28	0.214286
35.2'	not assigned.unknown'	VIT_18s0001g01100	no hits & (original description: no original description)'	T		misc.beta 1,3 glucan hydrolases'	5	misc.beta 1,3 glucan hydrolases'	27	0.185185
33.99'	development.unspecified'	VIT_15s0048g00300	(at2g45330 : 343.0) embryo defective 1067 (emb1067); FUNCTIONS IN: tRNA 2'-phosphotransferase activity, transferase activity, transferring phosphorus-containing groups; INVOLVED IN: tRNA splicing, via endonucleolytic cleavage and ligation, embryo development ending in seed dormancy; EXPRESSED IN: male gametophyte, pollen tube; EXPRESSED DURING: L mature pollen stage, M germinated pollen stage; CO…	T		misc.beta 1,3 glucan hydrolases.glucan endo-1,3-beta-glucosidase'	13	misc.beta 1,3 glucan hydrolases.glucan endo-1,3-beta-glucosidase'	44	0.295455
30.99'	signalling.unspecified'	VIT_05s0049g00830	(at2g20410 : 194.0) RNA-binding ASCH domain protein; CONTAINS InterPro DOMAIN/s: ASCH domain (InterPro:IPR007374); Has 281 Blast hits to 281 proteins in 129 species: Archae - 2; Bacteria - 93; Metazoa - 106; Fungi - 0; Plants - 38; Viruses - 0; Other Eukaryotes - 42 (source: NCBI BLink). & (reliability: 388.0) & (original description: no original description)'	T		misc.calcineurin-like phosphoesterase family protein'	1	misc.calcineurin-like phosphoesterase family protein'	8	0.125
27.2'	RNA.transcription'	VIT_08s0007g08090	(at3g57660 : 1444.0) Encodes a subunit of RNA polymerase I (aka RNA polymerase A).; nuclear RNA polymerase A1 (NRPA1); FUNCTIONS IN: DNA-directed RNA polymerase activity, DNA binding, zinc ion binding; INVOLVED IN: transcription; LOCATED IN: nucleus; EXPRESSED IN: 24 plant structures; EXPRESSED DURING: 13 growth stages; CONTAINS InterPro DOMAIN/s: RNA polymerase, N-terminal (InterPro:IPR006592), …	T		misc.cytochrome P450'	55	misc.cytochrome P450'	378	0.145503
35.2'	not assigned.unknown'	VIT_05s0020g03160	(at4g14950 : 541.0) SNARE associated Golgi protein family; FUNCTIONS IN: molecular_function unknown; INVOLVED IN: biological_process unknown; LOCATED IN: endoplasmic reticulum; EXPRESSED IN: 19 plant structures; EXPRESSED DURING: 9 growth stages; CONTAINS InterPro DOMAIN/s: SNARE associated Golgi protein (InterPro:IPR015414); BEST Arabidopsis thaliana protein match is: unknown protein (TAIR:AT1G0…	T		misc.dynamin'	3	misc.dynamin'	21	0.142857
26.2'	misc.UDP glucosyl and glucoronyl transferases'	VIT_06s0004g07230	(at2g30140 : 494.0) UDP-Glycosyltransferase superfamily protein; CONTAINS InterPro DOMAIN/s: UDP-glucuronosyl/UDP-glucosyltransferase (InterPro:IPR002213); BEST Arabidopsis thaliana protein match is: UDP-Glycosyltransferase superfamily protein (TAIR:AT2G30150.1); Has 7928 Blast hits to 7876 proteins in 486 species: Archae - 0; Bacteria - 504; Metazoa - 2238; Fungi - 27; Plants - 5010; Viruses - 7…	T		misc.GCN5-related N-acetyltransferase'	8	misc.GCN5-related N-acetyltransferase'	34	0.235294
20.1.7'	stress.biotic.PR-proteins'	VIT_00s0487g00050	(at5g66900 : 525.0) Disease resistance protein (CC-NBS-LRR class) family; FUNCTIONS IN: ATP binding; INVOLVED IN: apoptosis, defense response; CONTAINS InterPro DOMAIN/s: NB-ARC (InterPro:IPR002182), Powdery mildew resistance protein, RPW8 domain (InterPro:IPR008808), Disease resistance protein (InterPro:IPR000767); BEST Arabidopsis thaliana protein match is: Disease resistance protein (CC-NBS-LR…	T		misc.GDSL-motif lipase'	23	misc.GDSL-motif lipase'	94	0.244681
35.2'	not assigned.unknown'	VIT_09s0018g00080	no hits & (original description: no original description)'	T		misc.gluco-, galacto- and mannosidases'	7	misc.gluco-, galacto- and mannosidases'	58	0.12069
35.2'	not assigned.unknown'	VIT_19s0085g00530	no hits & (original description: no original description)'	T		misc.gluco-, galacto- and mannosidases.alpha-galactosidase'	2	misc.gluco-, galacto- and mannosidases.alpha-galactosidase'	13	0.153846
35.2'	not assigned.unknown'	VIT_04s0008g01920	(at2g06040 : 272.0) CONTAINS InterPro DOMAIN/s: Leucine-rich repeat, cysteine-containing subtype (InterPro:IPR006553); BEST Arabidopsis thaliana protein match is: RNI-like superfamily protein (TAIR:AT5G21900.1); Has 5028 Blast hits to 2547 proteins in 240 species: Archae - 0; Bacteria - 125; Metazoa - 2326; Fungi - 765; Plants - 1373; Viruses - 0; Other Eukaryotes - 439 (source: NCBI BLink). & (r…	T		misc.gluco-, galacto- and mannosidases.alpha-mannosidase'	2	misc.gluco-, galacto- and mannosidases.alpha-mannosidase'	7	0.285714
27.3.25'	RNA.regulation of transcription.MYB domain transcription factor family'	VIT_13s0106g00370	(at5g45420 : 186.0) Duplicated homeodomain-like superfamily protein; FUNCTIONS IN: DNA binding, sequence-specific DNA binding transcription factor activity; LOCATED IN: endoplasmic reticulum, plasma membrane; EXPRESSED IN: 24 plant structures; EXPRESSED DURING: 14 growth stages; CONTAINS InterPro DOMAIN/s: SANT, DNA-binding (InterPro:IPR001005), Molecular chaperone, heat shock protein, Hsp40, Dna…	T		misc.gluco-, galacto- and mannosidases.beta-galactosidase'	4	misc.gluco-, galacto- and mannosidases.beta-galactosidase'	33	0.121212
29.5.11.3'	protein.degradation.ubiquitin.E2'	VIT_08s0040g00040	(at1g64230 : 307.0) ubiquitin-conjugating enzyme 28 (UBC28); CONTAINS InterPro DOMAIN/s: Ubiquitin-conjugating enzyme/RWD-like (InterPro:IPR016135), Ubiquitin-conjugating enzyme, E2 (InterPro:IPR000608); BEST Arabidopsis thaliana protein match is: ubiquitin conjugating enzyme 8 (TAIR:AT5G41700.5). & (p25866|ubc2_wheat : 144.0) Ubiquitin-conjugating enzyme E2-17 kDa (EC 6.3.2.19) (Ubiquitin-protei…	T		misc.gluco-, galacto- and mannosidases.endoglucanase'	4	misc.gluco-, galacto- and mannosidases.endoglucanase'	22	0.181818
35.2'	not assigned.unknown'	VIT_11s0016g04340	(at4g13400 : 522.0) 2-oxoglutarate (2OG) and Fe(II)-dependent oxygenase superfamily protein; BEST Arabidopsis thaliana protein match is: 2-oxoglutarate (2OG) and Fe(II)-dependent oxygenase superfamily protein (TAIR:AT3G63290.1); Has 390 Blast hits to 389 proteins in 142 species: Archae - 0; Bacteria - 106; Metazoa - 14; Fungi - 122; Plants - 74; Viruses - 0; Other Eukaryotes - 74 (source: NCBI BL…	T		misc.glutathione S transferases'	20	misc.glutathione S transferases'	120	0.166667
27.1'	RNA.processing'	VIT_13s0019g01820	(at5g13830 : 268.0) FtsJ-like methyltransferase family protein; FUNCTIONS IN: methyltransferase activity, nucleic acid binding, RNA methyltransferase activity; INVOLVED IN: methylation, rRNA processing, rRNA methylation; LOCATED IN: cellular_component unknown; EXPRESSED IN: shoot apex, embryo, root, flower, seed; EXPRESSED DURING: petal differentiation and expansion stage, E expanded cotyledon st…	T		misc.invertase/pectin methylesterase inhibitor family protein'	3	misc.invertase/pectin methylesterase inhibitor family protein'	27	0.111111
35.2'	not assigned.unknown'	VIT_18s0001g09870	(at3g53010 : 280.0) Domain of unknown function (DUF303) ; FUNCTIONS IN: molecular_function unknown; INVOLVED IN: biological_process unknown; LOCATED IN: endomembrane system; CONTAINS InterPro DOMAIN/s: Protein of unknown function DUF303, acetylesterase putative (InterPro:IPR005181); BEST Arabidopsis thaliana protein match is: Domain of unknown function (DUF303) (TAIR:AT4G34215.2); Has 339 Blast h…	T		misc.misc2'	12	misc.misc2'	53	0.226415
35.2'	not assigned.unknown'	VIT_01s0010g00790	no hits & (original description: no original description)'	T		misc.myrosinases-lectin-jacalin'	6	misc.myrosinases-lectin-jacalin'	40	0.15
20.1.7'	stress.biotic.PR-proteins'	VIT_14s0036g01230	(at4g27220 : 234.0) NB-ARC domain-containing disease resistance protein; FUNCTIONS IN: ATP binding; INVOLVED IN: defense response, apoptosis; CONTAINS InterPro DOMAIN/s: NB-ARC (InterPro:IPR002182), Leucine-rich repeat (InterPro:IPR001611), Disease resistance protein (InterPro:IPR000767); BEST Arabidopsis thaliana protein match is: NB-ARC domain-containing disease resistance protein (TAIR:AT4G271…	T		misc.nitrilases, *nitrile lyases, berberine bridge enzymes, reticuline oxidases, troponine reductases'	19	misc.nitrilases, *nitrile lyases, berberine bridge enzymes, reticuline oxidases, troponine reductases'	95	0.2
35.2'	not assigned.unknown'	VIT_10s0003g01970	no hits & (original description: no original description)'	T		misc.O-methyl transferases'	11	misc.O-methyl transferases'	33	0.333333
20.2.99'	stress.abiotic.unspecified'	VIT_16s0098g01910	(at5g61750 : 226.0) RmlC-like cupins superfamily protein; FUNCTIONS IN: manganese ion binding, nutrient reservoir activity; INVOLVED IN: response to salt stress; LOCATED IN: endomembrane system, apoplast; EXPRESSED IN: inflorescence meristem, hypocotyl, flower; EXPRESSED DURING: petal differentiation and expansion stage; CONTAINS InterPro DOMAIN/s: Cupin, RmlC-type (InterPro:IPR011051), Cupin 1 (…	T		misc.oxidases - copper, flavone etc'	29	misc.oxidases - copper, flavone etc'	132	0.219697
31.2'	cell.division'	VIT_14s0068g00840	(at3g12280 : 564.0) Encodes a retinoblastoma homologue RETINOBLASTOMA-RELATED protein (RBR or RBR1). RBR controls nuclear proliferation in the female gametophyte. Also required for correct differentiation of male gametophytic cell types. Regulates stem cell maintenance in Arabidopsis roots. Involved in the determination of cell cycle arrest in G1 phase after sucrose starvation. RBR1 is also invol…	T		misc.oxygenases'	3	misc.oxygenases'	13	0.230769
34.15'	transport.potassium'	VIT_14s0068g00840	(at3g12280 : 564.0) Encodes a retinoblastoma homologue RETINOBLASTOMA-RELATED protein (RBR or RBR1). RBR controls nuclear proliferation in the female gametophyte. Also required for correct differentiation of male gametophytic cell types. Regulates stem cell maintenance in Arabidopsis roots. Involved in the determination of cell cycle arrest in G1 phase after sucrose starvation. RBR1 is also invol…	T		misc.peroxidases'	17	misc.peroxidases'	85	0.2
10.1'	cell wall.precursor synthesis'	VIT_00s1959g00010	(at1g31070 : 188.0) Encodes a protein that functions as an N-acetylglucosamine-1-phosphate uridylyltransferase that catalyzes the formation of UDP-N-acetylglucosamine (UDP-GlcNAc). This is an essential precursor for glycolipid and glycoprotein synthesis and is also used for regulatory protein modification in signaling pathways. The enzyme can also catalyze the reverse reaction using both UDP-GlcN…	T		misc.plastocyanin-like'	8	misc.plastocyanin-like'	35	0.228571
26.2'	misc.UDP glucosyl and glucoronyl transferases'	VIT_00s1959g00010	(at1g31070 : 188.0) Encodes a protein that functions as an N-acetylglucosamine-1-phosphate uridylyltransferase that catalyzes the formation of UDP-N-acetylglucosamine (UDP-GlcNAc). This is an essential precursor for glycolipid and glycoprotein synthesis and is also used for regulatory protein modification in signaling pathways. The enzyme can also catalyze the reverse reaction using both UDP-GlcN…	T		misc.protease inhibitor/seed storage/lipid transfer protein (LTP) family protein'	8	misc.protease inhibitor/seed storage/lipid transfer protein (LTP) family protein'	42	0.190476
10.8.1'	cell wall.pectin*esterases.PME'	VIT_11s0016g03020	(at5g19730 : 511.0) Pectin lyase-like superfamily protein; FUNCTIONS IN: pectinesterase activity; INVOLVED IN: cell wall modification; LOCATED IN: cell wall, plant-type cell wall, cytoplasm; EXPRESSED IN: 17 plant structures; EXPRESSED DURING: 8 growth stages; CONTAINS InterPro DOMAIN/s: Pectinesterase, active site (InterPro:IPR018040), Pectin lyase fold/virulence factor (InterPro:IPR011050), Pec…	T		misc.rhodanese'	5	misc.rhodanese'	8	0.625
30.3'	signalling.calcium'	VIT_13s0019g01830	(at5g13460 : 287.0) IQ-domain 11 (IQD11); FUNCTIONS IN: calmodulin binding; INVOLVED IN: biological_process unknown; LOCATED IN: plasma membrane; EXPRESSED IN: 22 plant structures; EXPRESSED DURING: 13 growth stages; CONTAINS InterPro DOMAIN/s: IQ calmodulin-binding region (InterPro:IPR000048); BEST Arabidopsis thaliana protein match is: IQ-domain 12 (TAIR:AT5G03960.1); Has 1807 Blast hits to 180…	T		misc.short chain dehydrogenase/reductase (SDR)'	14	misc.short chain dehydrogenase/reductase (SDR)'	74	0.189189
23.2'	nucleotide metabolism.degradation'	VIT_13s0073g00650	(at2g38680 : 438.0) 5'-nucleotidases;magnesium ion binding; FUNCTIONS IN: magnesium ion binding, 5'-nucleotidase activity; INVOLVED IN: biological_process unknown; LOCATED IN: cytoplasm; EXPRESSED IN: 24 plant structures; EXPRESSED DURING: 15 growth stages; CONTAINS InterPro DOMAIN/s: HAD-superfamily hydrolase, subfamily IE (InterPro:IPR006434); Has 332 Blast hits to 332 proteins in 84 species: A…	T		misc.UDP glucosyl and glucoronyl transferases'	52	misc.UDP glucosyl and glucoronyl transferases'	339	0.153392
35.1'	not assigned.no ontology'	VIT_01s0011g00770	(at1g26520 : 542.0) Cobalamin biosynthesis CobW-like protein; CONTAINS InterPro DOMAIN/s: Cobalamin (vitamin B12) biosynthesis CobW-like (InterPro:IPR003495), Cobalamin (vitamin B12) biosynthesis CobW-like, C-terminal (InterPro:IPR011629); BEST Arabidopsis thaliana protein match is: Cobalamin biosynthesis CobW-like protein (TAIR:AT1G15730.1); Has 8517 Blast hits to 8427 proteins in 1716 species: …	T		mitochondrial electron transport / ATP synthesis.cytochrome c'	2	mitochondrial electron transport / ATP synthesis.cytochrome c'	13	0.153846
35.2'	not assigned.unknown'	VIT_04s0008g01940	no hits & (original description: no original description)'	T		mitochondrial electron transport / ATP synthesis.cytochrome c oxidase'	10	mitochondrial electron transport / ATP synthesis.cytochrome c oxidase'	25	0.4
27.3.11'	RNA.regulation of transcription.C2H2 zinc finger family'	VIT_08s0007g08070	(at3g57670 : 404.0) NO TRANSMITTING TRACT (NTT); CONTAINS InterPro DOMAIN/s: Zinc finger, C2H2-like (InterPro:IPR015880), Zinc finger, C2H2-type (InterPro:IPR007087); BEST Arabidopsis thaliana protein match is: WIP domain protein 4 (TAIR:AT3G20880.1); Has 16303 Blast hits to 11155 proteins in 263 species: Archae - 2; Bacteria - 36; Metazoa - 14565; Fungi - 231; Plants - 853; Viruses - 60; Other E…	T		mitochondrial electron transport / ATP synthesis.cytochrome c reductase'	1	mitochondrial electron transport / ATP synthesis.cytochrome c reductase'	9	0.111111
25.1'	C1-metabolism.glycine hydroxymethyltransferase'	VIT_00s0211g00070	(p50433|glym_soltu : 917.0) Serine hydroxymethyltransferase, mitochondrial precursor (EC 2.1.2.1) (Serine methylase) (Glycine hydroxymethyltransferase) (SHMT) - Solanum tuberosum (Potato) & (at4g37930 : 889.0) Encodes a protein with mitochondrial serine hydroxymethyltransferase activity, which functions in the photorespiratory pathway, catalyzes the conversion of serine and tetrahydrofolate to gl…	T		mitochondrial electron transport / ATP synthesis.electron transfer flavoprotein'	1	mitochondrial electron transport / ATP synthesis.electron transfer flavoprotein'	3	0.333333
31.1'	cell.organisation'	VIT_08s0032g01060	(at5g02370 : 357.0) ATP binding microtubule motor family protein; FUNCTIONS IN: microtubule motor activity, DNA binding, ATP binding; INVOLVED IN: DNA repair, microtubule-based movement; LOCATED IN: chloroplast; EXPRESSED IN: 17 plant structures; EXPRESSED DURING: 10 growth stages; CONTAINS InterPro DOMAIN/s: Kinesin, motor region, conserved site (InterPro:IPR019821), Helix-hairpin-helix DNA-bind…	T		mitochondrial electron transport / ATP synthesis.F1-ATPase'	2	mitochondrial electron transport / ATP synthesis.F1-ATPase'	28	0.0714286
26.10'	misc.cytochrome P450'	VIT_15s0048g02900	(o48927|c78a3_soybn : 678.0) Cytochrome P450 78A3 (EC 1.14.-.-) - Glycine max (Soybean) & (at2g46660 : 670.0) member of CYP78A; "cytochrome P450, family 78, subfamily A, polypeptide 6" (CYP78A6); FUNCTIONS IN: electron carrier activity, monooxygenase activity, iron ion binding, oxygen binding, heme binding; INVOLVED IN: oxidation reduction; LOCATED IN: endomembrane system; EXPRESSED IN: 13 plant …	T		mitochondrial electron transport / ATP synthesis.NADH-DH.complex I'	3	mitochondrial electron transport / ATP synthesis.NADH-DH.complex I'	8	0.375
35.1'	not assigned.no ontology'	VIT_14s0083g01010	(at5g38900 : 312.0) Thioredoxin superfamily protein; FUNCTIONS IN: protein disulfide oxidoreductase activity; INVOLVED IN: defense response to fungus, incompatible interaction; LOCATED IN: cellular_component unknown; EXPRESSED IN: 16 plant structures; EXPRESSED DURING: 10 growth stages; CONTAINS InterPro DOMAIN/s: DSBA oxidoreductase (InterPro:IPR001853), Thioredoxin-like fold (InterPro:IPR012336…	T		mitochondrial electron transport / ATP synthesis.NADH-DH.complex I.carbonic anhydrase'	1	mitochondrial electron transport / ATP synthesis.NADH-DH.complex I.carbonic anhydrase'	3	0.333333
10.1.2'	cell wall.precursor synthesis.UGE'	VIT_02s0025g04210	(at1g12780 : 627.0) Encodes a UDP-glucose epimerase that catalyzes the interconversion of the sugar nucleotides UDP-glucose UDP-galactose via a UDP-4-keto-hexose intermediate. Responsive to stress.; UDP-D-glucose/UDP-D-galactose 4-epimerase 1 (UGE1); FUNCTIONS IN: UDP-glucose 4-epimerase activity, protein dimerization activity; INVOLVED IN: response to stress, galactose biosynthetic process; LOCA…	T		mitochondrial electron transport / ATP synthesis.NADH-DH.localisation not clear'	12	mitochondrial electron transport / ATP synthesis.NADH-DH.localisation not clear'	41	0.292683
34.16'	transport.ABC transporters and multidrug resistance systems'	VIT_02s0012g01060	(at1g32500 : 151.0) Encodes a member of a heterogenous group of non-intrinsic ATP-binding cassette (ABC) proteins. Members of this group bear no close resemblance to each other nor to representatives of specific ABC protein subfamilies from other organisms. This grouping is arbitrary and will likely change upon acquisition of further data.; non-intrinsic ABC protein 6 (NAP6); CONTAINS InterPro DO…	T		mitochondrial electron transport / ATP synthesis.NADH-DH.type II.external'	1	mitochondrial electron transport / ATP synthesis.NADH-DH.type II.external'	4	0.25
35.2'	not assigned.unknown'	VIT_07s0031g00730	(at3g50370 : 1231.0) unknown protein; FUNCTIONS IN: molecular_function unknown; INVOLVED IN: biological_process unknown; LOCATED IN: cellular_component unknown; EXPRESSED IN: 26 plant structures; EXPRESSED DURING: 15 growth stages; Has 27734 Blast hits to 16708 proteins in 1259 species: Archae - 81; Bacteria - 3434; Metazoa - 10876; Fungi - 2514; Plants - 987; Viruses - 212; Other Eukaryotes - 96…	T		mitochondrial electron transport / ATP synthesis.NADH-DH.type II.internal matrix'	3	mitochondrial electron transport / ATP synthesis.NADH-DH.type II.internal matrix'	3	1
26.28'	misc.GDSL-motif lipase'	VIT_14s0060g00680	(at1g09390 : 486.0) GDSL-like Lipase/Acylhydrolase superfamily protein; FUNCTIONS IN: hydrolase activity, acting on ester bonds, carboxylesterase activity; INVOLVED IN: glycerol biosynthetic process, lipid metabolic process; LOCATED IN: chloroplast stroma; EXPRESSED IN: 22 plant structures; EXPRESSED DURING: 13 growth stages; CONTAINS InterPro DOMAIN/s: Lipase, GDSL (InterPro:IPR001087); BEST Ara…	T		mitochondrial electron transport / ATP synthesis.NADH-DH.type II.mitochondrial'	1	mitochondrial electron transport / ATP synthesis.NADH-DH.type II.mitochondrial'	1	1
28.1'	DNA.synthesis/chromatin structure'	VIT_11s0052g00940	(at5g57450 : 283.0) Involved in homologous recombination and recombinational repair, mutants are sterile, hypersensitive to DNA crosslinking agents, show aberrant meiosis with extensive chromosome fragmentation; homolog of X-ray repair cross complementing 3 (XRCC3) (XRCC3); CONTAINS InterPro DOMAIN/s: DNA recombination/repair protein RecA/RadB, ATP-binding domain (InterPro:IPR020588), DNA recombi…	T		mitochondrial electron transport / ATP synthesis.uncoupling protein'	1	mitochondrial electron transport / ATP synthesis.uncoupling protein'	4	0.25
27.3.44'	RNA.regulation of transcription.Chromatin Remodeling Factors'	VIT_17s0000g06900	(at5g07810 : 201.0) SNF2 domain-containing protein / helicase domain-containing protein / HNH endonuclease domain-containing protein; FUNCTIONS IN: helicase activity, DNA binding, ATP binding, nucleic acid binding, endonuclease activity; EXPRESSED IN: 13 plant structures; EXPRESSED DURING: 8 growth stages; CONTAINS InterPro DOMAIN/s: DEAD-like helicase, N-terminal (InterPro:IPR014001), DNA/RNA he…	T		N-metabolism.ammonia metabolism.glutamate synthase.ferredoxin dependent'	1	N-metabolism.ammonia metabolism.glutamate synthase.ferredoxin dependent'	1	1
28.99'	DNA.unspecified'	VIT_14s0068g00810	(at3g02060 : 1223.0) DEAD/DEAH box helicase, putative; FUNCTIONS IN: in 6 functions; INVOLVED IN: DNA repair, regulation of transcription, DNA-dependent; LOCATED IN: chloroplast; EXPRESSED IN: 16 plant structures; EXPRESSED DURING: 12 growth stages; CONTAINS InterPro DOMAIN/s: Transcription-repair-coupling factor (InterPro:IPR005118), DNA/RNA helicase, DEAD/DEAH box type, N-terminal (InterPro:IPR…	T		N-metabolism.ammonia metabolism.glutamate synthase.NADH dependent'	2	N-metabolism.ammonia metabolism.glutamate synthase.NADH dependent'	4	0.5
26.4.1'	misc.beta 1,3 glucan hydrolases.glucan endo-1,3-beta-glucosidase'	VIT_11s0016g04360	(at3g24330 : 670.0) O-Glycosyl hydrolases family 17 protein; FUNCTIONS IN: cation binding, hydrolase activity, hydrolyzing O-glycosyl compounds, catalytic activity; INVOLVED IN: carbohydrate metabolic process; LOCATED IN: anchored to membrane; CONTAINS InterPro DOMAIN/s: X8 (InterPro:IPR012946), Glycoside hydrolase, catalytic core (InterPro:IPR017853), Glycoside hydrolase, family 17 (InterPro:IPR…	T		N-metabolism.ammonia metabolism.glutamine synthetase'	2	N-metabolism.ammonia metabolism.glutamine synthetase'	6	0.333333
30.2.99'	signalling.receptor kinases.misc'	VIT_17s0000g09170	(at1g15530 : 770.0) Concanavalin A-like lectin protein kinase family protein; FUNCTIONS IN: carbohydrate binding, kinase activity; INVOLVED IN: protein amino acid phosphorylation; LOCATED IN: plasma membrane, vacuole; EXPRESSED IN: synergid, cultured cell; CONTAINS InterPro DOMAIN/s: Legume lectin, beta chain (InterPro:IPR001220), Protein kinase, ATP binding site (InterPro:IPR017441), Serine/thre…	T		N-metabolism.misc'	4	N-metabolism.misc'	9	0.444444
3.2.3'	minor CHO metabolism.trehalose.potential TPS/TPP'	VIT_14s0036g01210	(at1g60140 : 219.0) Encodes an enzyme putatively involved in trehalose biosynthesis. The protein has a trehalose synthase (TPS)-like domain that may or may not be active as well as a trehalose phosphatase (TPP)-like domain.; trehalose phosphate synthase (TPS10); FUNCTIONS IN: transferase activity, transferring glycosyl groups, trehalose-phosphatase activity; INVOLVED IN: trehalose biosynthetic pr…	T		N-metabolism.N-degradation.glutamate dehydrogenase'	1	N-metabolism.N-degradation.glutamate dehydrogenase'	7	0.142857
27.3.99'	RNA.regulation of transcription.unclassified'	VIT_08s0007g08060	(at5g37055 : 205.0) Encodes SERRATED LEAVES AND EARLY FLOWERING (SEF), an Arabidopsis homolog of the yeast SWC6 protein, a conserved subunit of the SWR1/SRCAP complex. SEF loss-of-function mutants have a pleiotropic phenotype characterized by serrated leaves, frequent absence of inflorescence internodes, bushy aspect, and flowers with altered number and size of organs. sef plants flower earlier t…	T		N-metabolism.nitrate metabolism.nitrite reductase'	1	N-metabolism.nitrate metabolism.nitrite reductase'	1	1
25.1'	C1-metabolism.glycine hydroxymethyltransferase'	VIT_00s0211g00080	(p49358|glyn_flapr : 202.0) Serine hydroxymethyltransferase 2, mitochondrial precursor (EC 2.1.2.1) (Serine methylase) (Glycine hydroxymethyltransferase) (SHMT) - Flaveria pringlei & (at5g26780 : 196.0) Encodes a protein with serine hydroxymethyltransferase activity which is thought to be localized in the mitochondrial matrix. SHM2 expression fails to rescue the conditional lethal phenotype of th…	T		not assigned.no ontology'	321	not assigned.no ontology'	1274	0.251962
26.2'	misc.UDP glucosyl and glucoronyl transferases'	VIT_06s0004g07220	(at2g30140 : 487.0) UDP-Glycosyltransferase superfamily protein; CONTAINS InterPro DOMAIN/s: UDP-glucuronosyl/UDP-glucosyltransferase (InterPro:IPR002213); BEST Arabidopsis thaliana protein match is: UDP-Glycosyltransferase superfamily protein (TAIR:AT2G30150.1); Has 7928 Blast hits to 7876 proteins in 486 species: Archae - 0; Bacteria - 504; Metazoa - 2238; Fungi - 27; Plants - 5010; Viruses - 7…	T		not assigned.no ontology.ABC1 family protein'	1	not assigned.no ontology.ABC1 family protein'	13	0.0769231
35.2'	not assigned.unknown'	VIT_19s0015g01230	(at5g56120 : 266.0) unknown protein; BEST Arabidopsis thaliana protein match is: unknown protein (TAIR:AT3G12870.1); Has 77 Blast hits to 75 proteins in 12 species: Archae - 0; Bacteria - 0; Metazoa - 0; Fungi - 0; Plants - 77; Viruses - 0; Other Eukaryotes - 0 (source: NCBI BLink). & (reliability: 532.0) & (original description: no original description)'	T		not assigned.no ontology.agenet domain-containing protein'	6	not assigned.no ontology.agenet domain-containing protein'	10	0.6
17.5.2'	hormone metabolism.ethylene.signal transduction'	VIT_07s0031g00720	(at4g34410 : 92.8) encodes a member of the ERF (ethylene response factor) subfamily B-3 of ERF/AP2 transcription factor family. The protein contains one AP2 domain. There are 18 members in this subfamily including ATERF-1, ATERF-2, AND ATERF-5.; redox responsive transcription factor 1 (RRTF1); CONTAINS InterPro DOMAIN/s: DNA-binding, integrase-type (InterPro:IPR016177), Pathogenesis-related trans…	T		not assigned.no ontology.armadillo/beta-catenin repeat family protein'	10	not assigned.no ontology.armadillo/beta-catenin repeat family protein'	37	0.27027
35.1'	not assigned.no ontology'	VIT_02s0025g04200	(at4g11655 : 129.0) Uncharacterised protein family (UPF0497); CONTAINS InterPro DOMAIN/s: Uncharacterised protein family UPF0497, trans-membrane plant (InterPro:IPR006702); BEST Arabidopsis thaliana protein match is: Uncharacterised protein family (UPF0497) (TAIR:AT2G36330.1); Has 35333 Blast hits to 34131 proteins in 2444 species: Archae - 798; Bacteria - 22429; Metazoa - 974; Fungi - 991; Plant…	T		not assigned.no ontology.AT hook motif-containing protein'	1	not assigned.no ontology.AT hook motif-containing protein'	2	0.5
35.2'	not assigned.unknown'	VIT_09s0018g00070	no hits & (original description: no original description)'	T		not assigned.no ontology.BSD domain-containing protein'	2	not assigned.no ontology.BSD domain-containing protein'	5	0.4
35.2'	not assigned.unknown'	VIT_02s0012g01070	no hits & (original description: no original description)'	T		not assigned.no ontology.BTB/POZ domain-containing protein'	1	not assigned.no ontology.BTB/POZ domain-containing protein'	8	0.125
30.2.22'	signalling.receptor kinases.proline extensin like'	VIT_03s0063g02440	(at3g18810 : 575.0) Protein kinase superfamily protein; FUNCTIONS IN: protein serine/threonine kinase activity, protein kinase activity, ATP binding; INVOLVED IN: protein amino acid phosphorylation; LOCATED IN: chloroplast; EXPRESSED IN: 20 plant structures; EXPRESSED DURING: 14 growth stages; CONTAINS InterPro DOMAIN/s: Protein kinase, ATP binding site (InterPro:IPR017441), Protein kinase, catal…	T		not assigned.no ontology.C2 domain-containing protein'	13	not assigned.no ontology.C2 domain-containing protein'	55	0.236364
27.3.16'	RNA.regulation of transcription.CCAAT box binding factor family, HAP5'	VIT_19s0085g00520	(at1g56170 : 223.0) Encodes a protein with similarity to a subunit of the CCAAT promoter motif binding complex of yeast.One of two members of this class (HAP5B) and expressed in vegetative and reproductive tissues; "nuclear factor Y, subunit C2" (NF-YC2); CONTAINS InterPro DOMAIN/s: Transcription factor CBF/NF-Y/archaeal histone (InterPro:IPR003958), Histone-fold (InterPro:IPR009072); BEST Arabid…	T		not assigned.no ontology.DC1 domain containing protein'	7	not assigned.no ontology.DC1 domain containing protein'	27	0.259259
31.4'	cell.vesicle transport'	VIT_11s0016g04370	(at3g24350 : 315.0) member of Glycoside Hydrolase Family 17; syntaxin of plants 32 (SYP32); FUNCTIONS IN: SNAP receptor activity; INVOLVED IN: intracellular protein transport, cellular membrane fusion; LOCATED IN: membrane; EXPRESSED IN: 23 plant structures; EXPRESSED DURING: 15 growth stages; CONTAINS InterPro DOMAIN/s: Target SNARE coiled-coil domain (InterPro:IPR000727), Syntaxin/epimorphin, c…	T		not assigned.no ontology.epsin N-terminal homology (ENTH) domain-containing protein'	4	not assigned.no ontology.epsin N-terminal homology (ENTH) domain-containing protein'	16	0.25
27.3.36'	RNA.regulation of transcription.Argonaute'	VIT_08s0040g00070	(at2g27040 : 1223.0) AGO4 is a member of a class of PAZ/PIWI domain containing proteins involved in siRNA mediated gene silencing.Loss of function mutations have reduced site specific CpNpG and CpHpH methylation and increased susceptibility to bacterial pathogens.; ARGONAUTE 4 (AGO4); CONTAINS InterPro DOMAIN/s: Domain of unknown function DUF1785 (InterPro:IPR014811), Stem cell self-renewal prote…	T		not assigned.no ontology.formin homology 2 domain-containing protein'	4	not assigned.no ontology.formin homology 2 domain-containing protein'	11	0.363636
33.99'	development.unspecified'	VIT_08s0040g00070	(at2g27040 : 1223.0) AGO4 is a member of a class of PAZ/PIWI domain containing proteins involved in siRNA mediated gene silencing.Loss of function mutations have reduced site specific CpNpG and CpHpH methylation and increased susceptibility to bacterial pathogens.; ARGONAUTE 4 (AGO4); CONTAINS InterPro DOMAIN/s: Domain of unknown function DUF1785 (InterPro:IPR014811), Stem cell self-renewal prote…	T		not assigned.no ontology.glycine rich proteins'	3	not assigned.no ontology.glycine rich proteins'	31	0.0967742
7.1.3'	OPP.oxidative PP.6-phosphogluconate dehydrogenase'	VIT_00s2795g00010	(at3g25530 : 113.0) Encodes gamma-hydroxybutyrate dehydrogenase (AtGHBDH). Contains a NADP-binding domain. GHBDH is proposed to function in oxidative stress tolerance.; glyoxylate reductase 1 (GLYR1); FUNCTIONS IN: 3-hydroxybutyrate dehydrogenase activity, phosphogluconate dehydrogenase (decarboxylating) activity; INVOLVED IN: response to oxidative stress; LOCATED IN: cytosol; EXPRESSED IN: 23 pl…	T		not assigned.no ontology.hydroxyproline rich proteins'	7	not assigned.no ontology.hydroxyproline rich proteins'	40	0.175
27.3.67'	RNA.regulation of transcription.putative transcription regulator'	VIT_13s0073g00670	(at2g41350 : 413.0) unknown protein; BEST Arabidopsis thaliana protein match is: unknown protein (TAIR:AT2G21980.1); Has 35333 Blast hits to 34131 proteins in 2444 species: Archae - 798; Bacteria - 22429; Metazoa - 974; Fungi - 991; Plants - 531; Viruses - 0; Other Eukaryotes - 9610 (source: NCBI BLink). & (reliability: 826.0) & (original description: no original description)'	T		not assigned.no ontology.pentatricopeptide (PPR) repeat-containing protein'	226	not assigned.no ontology.pentatricopeptide (PPR) repeat-containing protein'	592	0.381757
30.5'	signalling.G-proteins'	VIT_13s0019g00520	(at5g59840 : 338.0) Ras-related small GTP-binding family protein; FUNCTIONS IN: GTP binding; INVOLVED IN: protein transport, small GTPase mediated signal transduction; LOCATED IN: plasma membrane; EXPRESSED IN: 23 plant structures; EXPRESSED DURING: 15 growth stages; CONTAINS InterPro DOMAIN/s: Ras GTPase (InterPro:IPR001806), Small GTP-binding protein (InterPro:IPR005225), Small GTPase (InterPro…	T		not assigned.no ontology.proline rich family'	5	not assigned.no ontology.proline rich family'	13	0.384615
27.3.25'	RNA.regulation of transcription.MYB domain transcription factor family'	VIT_14s0006g01620	(at4g38620 : 233.0) Encodes a R2R3 MYB protein which is involved in the response to UV-B. It functions as a repressor of target gene expression. One of its target genes encodes cinnamate 4-hydroxylase; mutants accumulate sinapate esters in their leaves. MYB4 binds to its own promoter and represses its own expression. Nuclear localization of MYB4 depends on the action of the beta importin SAD2.; m…	T		not assigned.no ontology.pumilio/Puf RNA-binding domain-containing protein'	1	not assigned.no ontology.pumilio/Puf RNA-binding domain-containing protein'	11	0.0909091
30.11'	signalling.light'	VIT_05s0020g03150	(at3g22380 : 558.0) Encodes a nucleus-acting plant-specific clock regulator working close to the central oscillator and affecting the circadian gating of light responses. Circadian gating is the alteration of circadian phase according to the photoperiod of the entraining day/light cycle and the rhythmic antagonism of light responses in the early subjective night. TIC differentially regulates CCA1…	T		not assigned.no ontology.S RNA-binding domain-containing protein'	1	not assigned.no ontology.S RNA-binding domain-containing protein'	5	0.2
30.2.6'	signalling.receptor kinases.leucine rich repeat VI'	VIT_19s0014g01240	(at4g18640 : 89.7) Required for root hair elongation during tip growth.; morphogenesis of root hair 1 (MRH1); FUNCTIONS IN: protein serine/threonine kinase activity, protein kinase activity, ATP binding; INVOLVED IN: protein amino acid phosphorylation, transmembrane receptor protein tyrosine kinase signaling pathway, root hair cell differentiation; LOCATED IN: endomembrane system; EXPRESSED IN: 2…	T		not assigned.no ontology.SET domain-containing protein'	1	not assigned.no ontology.SET domain-containing protein'	2	0.5
27.3.37'	RNA.regulation of transcription.AS2,Lateral Organ Boundaries Gene Family'	VIT_14s0006g02950	(at3g02550 : 270.0) LOB domain-containing protein 41 (LBD41); CONTAINS InterPro DOMAIN/s: Lateral organ boundaries, LOB (InterPro:IPR004883), Asymmetric leaves, AS2/LOB (InterPro:IPR017414); BEST Arabidopsis thaliana protein match is: LOB domain-containing protein 40 (TAIR:AT1G67100.1); Has 601 Blast hits to 600 proteins in 23 species: Archae - 0; Bacteria - 0; Metazoa - 0; Fungi - 0; Plants - 60…	T		not assigned.no ontology.speckle-type POZ protein-related'	1	not assigned.no ontology.speckle-type POZ protein-related'	2	0.5
35.2'	not assigned.unknown'	VIT_00s0391g00050	(at5g10320 : 132.0) unknown protein; Has 51 Blast hits to 50 proteins in 17 species: Archae - 0; Bacteria - 4; Metazoa - 0; Fungi - 0; Plants - 47; Viruses - 0; Other Eukaryotes - 0 (source: NCBI BLink). & (reliability: 264.0) & (original description: no original description)'	T		not assigned.no ontology.tetratricopeptide repeat (TPR)'	9	not assigned.no ontology.tetratricopeptide repeat (TPR)'	42	0.214286
13.1.3.5.5'	amino acid metabolism.synthesis.aspartate family.lysine.diaminopimelate decarboxylase'	VIT_08s0056g00530	(at3g14390 : 348.0) Pyridoxal-dependent decarboxylase family protein; FUNCTIONS IN: diaminopimelate decarboxylase activity; INVOLVED IN: lysine biosynthetic process via diaminopimelate; LOCATED IN: chloroplast; EXPRESSED IN: guard cell, cultured cell; CONTAINS InterPro DOMAIN/s: Alanine racemase/group IV decarboxylase, C-terminal (InterPro:IPR009006), Ornithine/DAP/Arg decarboxylase (InterPro:IPR…	T		not assigned.no ontology.transcription factor jumonji (jmjC) domain-containing protein'	1	not assigned.no ontology.transcription factor jumonji (jmjC) domain-containing protein'	3	0.333333
35.2'	not assigned.unknown'	VIT_07s0031g00790	(at4g37030 : 629.0) unknown protein; FUNCTIONS IN: molecular_function unknown; INVOLVED IN: biological_process unknown; LOCATED IN: endomembrane system; BEST Arabidopsis thaliana protein match is: unknown protein (TAIR:AT4G12680.1); Has 101 Blast hits to 99 proteins in 12 species: Archae - 0; Bacteria - 0; Metazoa - 0; Fungi - 0; Plants - 101; Viruses - 0; Other Eukaryotes - 0 (source: NCBI BLink…	T		not assigned.unknown'	2100	not assigned.unknown'	10320	0.203488
27.3.24'	RNA.regulation of transcription.MADS box transcription factor family'	VIT_14s0083g01030	(at1g69120 : 266.0) Floral homeotic gene encoding a MADS domain protein homologous to SRF transcription factors. Specifies floral meristem and sepal identity. Required for the transcriptional activation of AGAMOUS. Interacts with LEAFY.Binds to promoter and regulates the expression of flowering time genes SVP, SOC1 and AGL24.; APETALA1 (AP1); CONTAINS InterPro DOMAIN/s: Transcription factor, MADS…	T		nucleotide metabolism'	1	nucleotide metabolism'	1	1
33.99'	development.unspecified'	VIT_14s0083g01030	(at1g69120 : 266.0) Floral homeotic gene encoding a MADS domain protein homologous to SRF transcription factors. Specifies floral meristem and sepal identity. Required for the transcriptional activation of AGAMOUS. Interacts with LEAFY.Binds to promoter and regulates the expression of flowering time genes SVP, SOC1 and AGL24.; APETALA1 (AP1); CONTAINS InterPro DOMAIN/s: Transcription factor, MADS…	T		nucleotide metabolism.degradation'	4	nucleotide metabolism.degradation'	23	0.173913
27.3.71'	RNA.regulation of transcription.SNF7'	VIT_04s0008g00630	(at4g29160 : 236.0) SNF7.1; CONTAINS InterPro DOMAIN/s: Snf7 (InterPro:IPR005024); BEST Arabidopsis thaliana protein match is: SNF7 family protein (TAIR:AT2G19830.1); Has 1847 Blast hits to 1847 proteins in 245 species: Archae - 2; Bacteria - 29; Metazoa - 703; Fungi - 444; Plants - 428; Viruses - 0; Other Eukaryotes - 241 (source: NCBI BLink). & (reliability: 472.0) & (original description: no o…	T		nucleotide metabolism.degradation.pyrimidine.dihydropyrimidinase'	1	nucleotide metabolism.degradation.pyrimidine.dihydropyrimidinase'	4	0.25
10.8.1'	cell wall.pectin*esterases.PME'	VIT_14s0060g01950	(at5g27870 : 592.0) Plant invertase/pectin methylesterase inhibitor superfamily; FUNCTIONS IN: enzyme inhibitor activity, pectinesterase activity; INVOLVED IN: cell wall modification; LOCATED IN: cell wall, plant-type cell wall; EXPRESSED IN: 9 plant structures; EXPRESSED DURING: L mature pollen stage, M germinated pollen stage, 4 anthesis, C globular stage, petal differentiation and expansion st…	T		nucleotide metabolism.degradation.pyrimidine.uridine nucleosidase'	1	nucleotide metabolism.degradation.pyrimidine.uridine nucleosidase'	2	0.5
31.4'	cell.vesicle transport'	VIT_03s0063g02450	(at4g34450 : 1423.0) coatomer gamma-2 subunit, putative / gamma-2 coat protein, putative / gamma-2 COP, putative; FUNCTIONS IN: clathrin binding, structural molecule activity, binding; INVOLVED IN: intracellular protein transport, vesicle-mediated transport; LOCATED IN: chloroplast, membrane; EXPRESSED IN: 26 plant structures; EXPRESSED DURING: 15 growth stages; CONTAINS InterPro DOMAIN/s: Coatom…	T		nucleotide metabolism.deoxynucleotide metabolism.ribonucleoside-diphosphate reductase'	1	nucleotide metabolism.deoxynucleotide metabolism.ribonucleoside-diphosphate reductase'	6	0.166667
35.2'	not assigned.unknown'	VIT_05s0102g00210	(at2g43320 : 495.0) S-adenosyl-L-methionine-dependent methyltransferases superfamily protein; FUNCTIONS IN: molecular_function unknown; INVOLVED IN: biological_process unknown; EXPRESSED IN: 25 plant structures; EXPRESSED DURING: 13 growth stages; CONTAINS InterPro DOMAIN/s: Methyltransferase-16, putative (InterPro:IPR019410); BEST Arabidopsis thaliana protein match is: Putative methyltransferase…	T		nucleotide metabolism.phosphotransfer and pyrophosphatases.adenylate kinase'	4	nucleotide metabolism.phosphotransfer and pyrophosphatases.adenylate kinase'	7	0.571429
20.2.1'	stress.abiotic.heat'	VIT_07s0129g00500	(at4g37480 : 134.0) Chaperone DnaJ-domain superfamily protein; FUNCTIONS IN: heat shock protein binding; INVOLVED IN: protein folding; LOCATED IN: mitochondrion; EXPRESSED IN: 22 plant structures; EXPRESSED DURING: 13 growth stages; CONTAINS InterPro DOMAIN/s: Molecular chaperone, heat shock protein, Hsp40, DnaJ (InterPro:IPR015609), Heat shock protein DnaJ, N-terminal (InterPro:IPR001623), Heat …	T		nucleotide metabolism.phosphotransfer and pyrophosphatases.guanylate kinase'	2	nucleotide metabolism.phosphotransfer and pyrophosphatases.guanylate kinase'	2	1
35.1.5'	not assigned.no ontology.pentatricopeptide (PPR) repeat-containing protein'	VIT_11s0037g00540	(at4g30700 : 981.0) Pentatricopeptide repeat (PPR) superfamily protein; CONTAINS InterPro DOMAIN/s: Pentatricopeptide repeat (InterPro:IPR002885); BEST Arabidopsis thaliana protein match is: Tetratricopeptide repeat (TPR)-like superfamily protein (TAIR:AT4G33990.1); Has 41014 Blast hits to 14356 proteins in 276 species: Archae - 0; Bacteria - 8; Metazoa - 149; Fungi - 107; Plants - 40176; Viruses…	T		nucleotide metabolism.phosphotransfer and pyrophosphatases.misc'	1	nucleotide metabolism.phosphotransfer and pyrophosphatases.misc'	8	0.125
11.9.2.2'	lipid metabolism.lipid degradation.lipases.acylglycerol lipase'	VIT_14s0006g02900	(at5g16120 : 496.0) alpha/beta-Hydrolases superfamily protein; CONTAINS InterPro DOMAIN/s: Serine hydrolase (InterPro:IPR005645); BEST Arabidopsis thaliana protein match is: alpha/beta-Hydrolases superfamily protein (TAIR:AT1G77420.1); Has 30201 Blast hits to 17322 proteins in 780 species: Archae - 12; Bacteria - 1396; Metazoa - 17338; Fungi - 3422; Plants - 5037; Viruses - 0; Other Eukaryotes - …	T		nucleotide metabolism.phosphotransfer and pyrophosphatases.nucleoside diphosphate kinase'	1	nucleotide metabolism.phosphotransfer and pyrophosphatases.nucleoside diphosphate kinase'	6	0.166667
9.9'	mitochondrial electron transport / ATP synthesis.F1-ATPase'	VIT_14s0036g01270	(p05499|atp6_tobac : 121.0) ATP synthase a chain (EC 3.6.3.14) (ATPase protein 6) - Nicotiana tabacum (Common tobacco) & (atmg00410 : 104.0) ATPase subunit 6; ATPase subunit 6-1 (ATP6-1); CONTAINS InterPro DOMAIN/s: ATPase, F0 complex, subunit A (InterPro:IPR000568); BEST Arabidopsis thaliana protein match is: ATPase, F0 complex, subunit A protein (TAIR:AT2G07741.1). & (reliability: 208.0) & (ori…	T		nucleotide metabolism.phosphotransfer and pyrophosphatases.uridylate kinase'	1	nucleotide metabolism.phosphotransfer and pyrophosphatases.uridylate kinase'	6	0.166667
34.1.1'	transport.p- and v-ATPases.H+-transporting two-sector ATPase'	VIT_14s0036g01270	(p05499|atp6_tobac : 121.0) ATP synthase a chain (EC 3.6.3.14) (ATPase protein 6) - Nicotiana tabacum (Common tobacco) & (atmg00410 : 104.0) ATPase subunit 6; ATPase subunit 6-1 (ATP6-1); CONTAINS InterPro DOMAIN/s: ATPase, F0 complex, subunit A (InterPro:IPR000568); BEST Arabidopsis thaliana protein match is: ATPase, F0 complex, subunit A protein (TAIR:AT2G07741.1). & (reliability: 208.0) & (ori…	T		nucleotide metabolism.salvage'	1	nucleotide metabolism.salvage'	4	0.25
35.2'	not assigned.unknown'	VIT_17s0000g04300	(at3g13230 : 275.0) RNA-binding KH domain-containing protein; FUNCTIONS IN: RNA binding; LOCATED IN: cellular_component unknown; EXPRESSED IN: 22 plant structures; EXPRESSED DURING: 13 growth stages; CONTAINS InterPro DOMAIN/s: K Homology, type 1, subgroup (InterPro:IPR018111), K Homology (InterPro:IPR004087); Has 734 Blast hits to 734 proteins in 323 species: Archae - 189; Bacteria - 0; Metazoa …	T		nucleotide metabolism.salvage.nucleoside kinases.uridine kinase'	1	nucleotide metabolism.salvage.nucleoside kinases.uridine kinase'	4	0.25
20.1.3.1'	stress.biotic.signalling.MLO-like'	VIT_13s0019g04070	(at2g39200 : 555.0) A member of a large family of seven-transmembrane domain proteins specific to plants, homologs of the barley mildew resistance locus o (MLO) protein. The Arabidopsis genome contains 15 genes encoding MLO proteins, with localization in plasma membrane. Phylogenetic analysis revealed four clades of closely-related AtMLO genes. ATMLO6 belongs to the clade IV, with AtMLO2, AtMLO3 …	T		nucleotide metabolism.salvage.NUDIX hydrolases'	4	nucleotide metabolism.salvage.NUDIX hydrolases'	23	0.173913
28.2'	DNA.repair'	VIT_19s0014g01290	(at3g14890 : 418.0) phosphoesterase; FUNCTIONS IN: DNA binding, catalytic activity, zinc ion binding; EXPRESSED IN: 24 plant structures; EXPRESSED DURING: 15 growth stages; CONTAINS InterPro DOMAIN/s: HAD-superfamily hydrolase, subfamily IIIA (InterPro:IPR006549), Polynucleotide kinase 3 phosphatase, central region (InterPro:IPR013954), Zinc finger, PARP-type (InterPro:IPR001510), Polynucleotide …	T		nucleotide metabolism.salvage.phosphoribosyltransferases.aprt'	1	nucleotide metabolism.salvage.phosphoribosyltransferases.aprt'	4	0.25
12.2.1.2'	N-metabolism.ammonia metabolism.glutamate synthase.NADH dependent'	VIT_15s0024g01030	(at5g53460 : 226.0) NADH-dependent glutamate synthase; NADH-dependent glutamate synthase 1 (GLT1); CONTAINS InterPro DOMAIN/s: FAD-dependent pyridine nucleotide-disulphide oxidoreductase (InterPro:IPR013027), Glutamine amidotransferase, class-II (InterPro:IPR000583), Aldolase-type TIM barrel (InterPro:IPR013785), Glutamate synthase, alpha subunit, C-terminal (InterPro:IPR002489), Glutamate syntha…	T		nucleotide metabolism.salvage.phosphoribosyltransferases.hgprt'	1	nucleotide metabolism.salvage.phosphoribosyltransferases.hgprt'	1	1
35.2'	not assigned.unknown'	VIT_05s0049g00880	no hits & (original description: no original description)'	T		nucleotide metabolism.synthesis.PRS-PP'	1	nucleotide metabolism.synthesis.PRS-PP'	4	0.25
30.2.6'	signalling.receptor kinases.leucine rich repeat VI'	VIT_13s0073g00600	(at3g03770 : 515.0) Leucine-rich repeat protein kinase family protein; FUNCTIONS IN: protein serine/threonine kinase activity, protein kinase activity, ATP binding; INVOLVED IN: transmembrane receptor protein tyrosine kinase signaling pathway, protein amino acid phosphorylation; LOCATED IN: endomembrane system; EXPRESSED IN: 22 plant structures; EXPRESSED DURING: 13 growth stages; CONTAINS InterP…	T		nucleotide metabolism.synthesis.purine.GAR transformylase'	1	nucleotide metabolism.synthesis.purine.GAR transformylase'	2	0.5
35.1.5'	not assigned.no ontology.pentatricopeptide (PPR) repeat-containing protein'	VIT_01s0010g00730	(at1g68930 : 925.0) pentatricopeptide (PPR) repeat-containing protein; CONTAINS InterPro DOMAIN/s: Pentatricopeptide repeat (InterPro:IPR002885); BEST Arabidopsis thaliana protein match is: pentatricopeptide (PPR) repeat-containing protein (TAIR:AT2G22070.1); Has 47331 Blast hits to 14466 proteins in 272 species: Archae - 2; Bacteria - 18; Metazoa - 110; Fungi - 135; Plants - 46381; Viruses - 0; …	T		nucleotide metabolism.synthesis.purine.IMP dehydrogenase'	1	nucleotide metabolism.synthesis.purine.IMP dehydrogenase'	1	1
35.1.21'	not assigned.no ontology.epsin N-terminal homology (ENTH) domain-containing protein'	VIT_04s0008g00640	(at5g11710 : 540.0) EPSIN1 plays an important role in the vacuolar trafficking of soluble proteins at the trans-Golgi network via its interaction with gamma-ADR, VTI11, VSR1, and clathrin. Associated with actin filaments and with the Golgi complex. Expressed in most tissues.; ENTH/VHS family protein; FUNCTIONS IN: binding; INVOLVED IN: protein targeting to vacuole; LOCATED IN: thylakoid, actin fi…	T		nucleotide metabolism.synthesis.pyrimidine.CTP synthetase'	1	nucleotide metabolism.synthesis.pyrimidine.CTP synthetase'	4	0.25
30.1'	signalling.in sugar and nutrient physiology'	VIT_10s0003g00680	(at4g35290 : 225.0) Encodes a putative glutamate receptor like-protein, member of Putative ligand-gated ion channel subunit family; glutamate receptor 2 (GLUR2); FUNCTIONS IN: intracellular ligand-gated ion channel activity; INVOLVED IN: cellular calcium ion homeostasis, response to light stimulus, cellular sodium ion homeostasis, cellular potassium ion homeostasis; LOCATED IN: endomembrane syste…	T		OPP.electron transfer'	1	OPP.electron transfer'	3	0.333333
30.2.13'	signalling.receptor kinases.leucine rich repeat XIII'	VIT_04s0008g01970	(at2g26330 : 1404.0) Homologous to receptor protein kinases. Involved in specification of organs originating from the shoot apical meristem. Contains a cytoplasmic protein kinase catalytic domain, a transmembrane region, and an extracellular leucine-rich repeat. ER has been identified as a quantitative trait locus for transpiration efficiency by influencing epidermal and mesophyll development, st…	T		OPP.non-reductive PP.ribose 5-phosphate isomerase'	3	OPP.non-reductive PP.ribose 5-phosphate isomerase'	4	0.75
23.3.3'	nucleotide metabolism.salvage.NUDIX hydrolases'	VIT_11s0016g04300	(at5g19460 : 356.0) nudix hydrolase homolog 20 (NUDT20); FUNCTIONS IN: hydrolase activity; INVOLVED IN: biological_process unknown; LOCATED IN: chloroplast; CONTAINS InterPro DOMAIN/s: NUDIX hydrolase domain-like (InterPro:IPR015797), NUDIX hydrolase domain (InterPro:IPR000086); BEST Arabidopsis thaliana protein match is: nudix hydrolase homolog 24 (TAIR:AT5G19470.1); Has 30201 Blast hits to 1732…	T		OPP.non-reductive PP.ribulose-phosphate 3-epimerase'	1	OPP.non-reductive PP.ribulose-phosphate 3-epimerase'	1	1
10.8.1'	cell wall.pectin*esterases.PME'	VIT_14s0060g01960	(at3g05620 : 663.0) Plant invertase/pectin methylesterase inhibitor superfamily; FUNCTIONS IN: enzyme inhibitor activity, pectinesterase activity; INVOLVED IN: cell wall modification; LOCATED IN: endomembrane system, cell wall, plant-type cell wall; EXPRESSED IN: shoot, leaf apex, hypocotyl, flower, pollen tube; EXPRESSED DURING: petal differentiation and expansion stage; CONTAINS InterPro DOMAIN…	T		OPP.oxidative PP.6-phosphogluconate dehydrogenase'	2	OPP.oxidative PP.6-phosphogluconate dehydrogenase'	10	0.2
27.3.99'	RNA.regulation of transcription.unclassified'	VIT_03s0063g02460	(at3g18870 : 320.0) Mitochondrial transcription termination factor family protein; FUNCTIONS IN: molecular_function unknown; INVOLVED IN: biological_process unknown; LOCATED IN: chloroplast; EXPRESSED IN: 8 plant structures; EXPRESSED DURING: LP.04 four leaves visible, LP.10 ten leaves visible, LP.02 two leaves visible; CONTAINS InterPro DOMAIN/s: Mitochodrial transcription termination factor-rel…	T		OPP.oxidative PP.G6PD'	2	OPP.oxidative PP.G6PD'	5	0.4
27.3.34'	RNA.regulation of transcription.Orphan family'	VIT_15s0046g00750	(at1g48380 : 338.0) Encodes a novel nuclear protein required for root hair initiation and ploidy-dependent cell growth. Its sequence has similarity to the C-terminal domain of mammalian DNA topo IIalpha. Shows in vitro DNA binding activity and is likely to be part of the topo VI complex by binding to subunit A.; ROOT HAIRLESS 1 (RHL1); FUNCTIONS IN: protein binding, DNA binding; INVOLVED IN: root…	T		polyamine metabolism.degradation.polyamin oxidase'	1	polyamine metabolism.degradation.polyamin oxidase'	5	0.2
33.99'	development.unspecified'	VIT_15s0046g00750	(at1g48380 : 338.0) Encodes a novel nuclear protein required for root hair initiation and ploidy-dependent cell growth. Its sequence has similarity to the C-terminal domain of mammalian DNA topo IIalpha. Shows in vitro DNA binding activity and is likely to be part of the topo VI complex by binding to subunit A.; ROOT HAIRLESS 1 (RHL1); FUNCTIONS IN: protein binding, DNA binding; INVOLVED IN: root…	T		polyamine metabolism.synthesis.SAM decarboxylase'	1	polyamine metabolism.synthesis.SAM decarboxylase'	5	0.2
35.2'	not assigned.unknown'	VIT_07s0005g06610	(at4g13150 : 360.0) unknown protein; Has 83 Blast hits to 82 proteins in 37 species: Archae - 0; Bacteria - 51; Metazoa - 0; Fungi - 0; Plants - 30; Viruses - 0; Other Eukaryotes - 2 (source: NCBI BLink). & (reliability: 720.0) & (original description: no original description)'	T		polyamine metabolism.synthesis.spermidine synthase'	1	polyamine metabolism.synthesis.spermidine synthase'	3	0.333333
30.3'	signalling.calcium'	VIT_12s0121g00080	(at1g08860 : 801.0) Encodes a copine-like protein, which is a member of a newly identified class of calcium-dependent, phospholipid binding proteins that are present in a wide range of organisms. Overexpression of this gene suppresses bon1-1 phenotypes. Double mutant analyses with bon1-1 suggest that BON1 and BON3 have overlapping functions in maintaining cellular homeostasis and inhibiting cell …	T		polyamine metabolism.synthesis.spermine synthase'	1	polyamine metabolism.synthesis.spermine synthase'	3	0.333333
10.2.1'	cell wall.cellulose synthesis.cellulose synthase'	VIT_11s0037g00530	(at5g17420 : 1598.0) Encodes a xylem-specific cellulose synthase that is phosphorylated on one or more serine residues (on either S185 or one of S180 or S181).; IRREGULAR XYLEM 3 (IRX3); FUNCTIONS IN: cellulose synthase activity; INVOLVED IN: cellulose biosynthetic process, plant-type cell wall biogenesis, secondary cell wall biogenesis, rhamnogalacturonan I side chain metabolic process; LOCATED …	T		protein.aa activation'	3	protein.aa activation'	9	0.333333
1.1.3.4'	PS.lightreaction.cytochrome b6/f.apocytochrome f (CYF)'	VIT_08s0056g00590	(q68rz4|cema_pangi : 362.0) Chloroplast envelope membrane protein - Panax ginseng (Korean ginseng) & (atcg00540 : 333.0) Encodes cytochrome f apoprotein; involved in photosynthetic electron transport chain; encoded by the chloroplast genome and is transcriptionally repressed by a nuclear gene HCF2.; photosynthetic electron transfer A (PETA); FUNCTIONS IN: electron transporter, transferring electr…	T		protein.aa activation.arginine-tRNA ligase'	1	protein.aa activation.arginine-tRNA ligase'	3	0.333333
29.4.1'	protein.postranslational modification.kinase'	VIT_00s1364g00020	(at2g22560 : 729.0) Kinase interacting (KIP1-like) family protein; FUNCTIONS IN: molecular_function unknown; INVOLVED IN: biological_process unknown; LOCATED IN: plasma membrane; EXPRESSED IN: 15 plant structures; EXPRESSED DURING: 6 growth stages; CONTAINS InterPro DOMAIN/s: KIP1-like (InterPro:IPR011684); BEST Arabidopsis thaliana protein match is: Kinase interacting (KIP1-like) family protein …	T		protein.aa activation.asparagine-tRNA ligase'	3	protein.aa activation.asparagine-tRNA ligase'	11	0.272727
35.2'	not assigned.unknown'	VIT_13s0019g05390	(at5g04460 : 693.0) RING/U-box superfamily protein; FUNCTIONS IN: zinc ion binding; INVOLVED IN: biological_process unknown; LOCATED IN: cellular_component unknown; EXPRESSED IN: 23 plant structures; EXPRESSED DURING: 12 growth stages; CONTAINS InterPro DOMAIN/s: Zinc finger, RING-type (InterPro:IPR001841); BEST Arabidopsis thaliana protein match is: Ring/U-Box superfamily protein (TAIR:AT2G27950…	T		protein.aa activation.cysteine-tRNA ligase'	1	protein.aa activation.cysteine-tRNA ligase'	5	0.2
35.1'	not assigned.no ontology'	VIT_17s0000g05620	(at5g62720 : 290.0) Integral membrane HPP family protein; CONTAINS InterPro DOMAIN/s: HPP (InterPro:IPR007065); BEST Arabidopsis thaliana protein match is: Integral membrane HPP family protein (TAIR:AT3G47980.1); Has 35333 Blast hits to 34131 proteins in 2444 species: Archae - 798; Bacteria - 22429; Metazoa - 974; Fungi - 991; Plants - 531; Viruses - 0; Other Eukaryotes - 9610 (source: NCBI BLink…	T		protein.aa activation.glycine-tRNA ligase'	1	protein.aa activation.glycine-tRNA ligase'	3	0.333333
29.5.11'	protein.degradation.ubiquitin'	VIT_13s0073g00610	(at5g06600 : 1771.0) Encodes a ubiquitin-specific protease.; ubiquitin-specific protease 12 (UBP12); FUNCTIONS IN: ubiquitin-specific protease activity, ubiquitin thiolesterase activity; INVOLVED IN: ubiquitin-dependent protein catabolic process; LOCATED IN: cellular_component unknown; EXPRESSED IN: 25 plant structures; EXPRESSED DURING: 14 growth stages; CONTAINS InterPro DOMAIN/s: TRAF-like (In…	T		protein.aa activation.lysine-tRNA ligase'	1	protein.aa activation.lysine-tRNA ligase'	4	0.25
29.5.11.5'	protein.degradation.ubiquitin.ubiquitin protease'	VIT_13s0073g00610	(at5g06600 : 1771.0) Encodes a ubiquitin-specific protease.; ubiquitin-specific protease 12 (UBP12); FUNCTIONS IN: ubiquitin-specific protease activity, ubiquitin thiolesterase activity; INVOLVED IN: ubiquitin-dependent protein catabolic process; LOCATED IN: cellular_component unknown; EXPRESSED IN: 25 plant structures; EXPRESSED DURING: 14 growth stages; CONTAINS InterPro DOMAIN/s: TRAF-like (In…	T		protein.aa activation.phenylalanine-tRNA ligase'	5	protein.aa activation.phenylalanine-tRNA ligase'	9	0.555556
27.3.6'	RNA.regulation of transcription.bHLH,Basic Helix-Loop-Helix family'	VIT_01s0010g00740	(at1g68920 : 372.0) basic helix-loop-helix (bHLH) DNA-binding superfamily protein; FUNCTIONS IN: sequence-specific DNA binding transcription factor activity; INVOLVED IN: regulation of transcription; LOCATED IN: nucleus; EXPRESSED IN: 22 plant structures; EXPRESSED DURING: 13 growth stages; CONTAINS InterPro DOMAIN/s: Helix-loop-helix DNA-binding domain (InterPro:IPR001092), Helix-loop-helix DNA-…	T		protein.aa activation.pseudouridylate synthase'	3	protein.aa activation.pseudouridylate synthase'	15	0.2
26.12'	misc.peroxidases'	VIT_10s0003g00650	(at2g34060 : 443.0) Peroxidase superfamily protein; FUNCTIONS IN: peroxidase activity, heme binding; INVOLVED IN: response to oxidative stress, oxidation reduction; LOCATED IN: endomembrane system; EXPRESSED IN: root, flower; EXPRESSED DURING: petal differentiation and expansion stage; CONTAINS InterPro DOMAIN/s: Haem peroxidase (InterPro:IPR010255), Plant peroxidase (InterPro:IPR000823), Peroxid…	T		protein.aa activation.serine-tRNA ligase'	1	protein.aa activation.serine-tRNA ligase'	3	0.333333
16.8.2.1'	secondary metabolism.flavonoids.chalcones.naringenin-chalcone synthase'	VIT_16s0100g00830	(p28343|ths1_vitvi : 715.0) Stilbene synthase 1 (EC 2.3.1.95) (Resveratrol synthase 1) (Trihydroxystilbene synthase 1) (PSV25) - Vitis vinifera (Grape) & (at5g13930 : 551.0) Encodes chalcone synthase (CHS), a key enzyme involved in the biosynthesis of flavonoids. Required for the accumulation of purple anthocyanins in leaves and stems. Also involved in the regulation of auxin transport and the mo…	T		protein.aa activation.valine-tRNA ligase'	2	protein.aa activation.valine-tRNA ligase'	7	0.285714
27.3.25'	RNA.regulation of transcription.MYB domain transcription factor family'	VIT_19s0015g01280	(at5g56110 : 363.0) Encodes a member of the R2R3 MYB transcription factor gene family that is required for anther development by regulation tapetum development, callose dissolution and exine formation. It acts upstream of MS2.; myb domain protein 103 (MYB103); CONTAINS InterPro DOMAIN/s: SANT, DNA-binding (InterPro:IPR001005), Homeodomain-like (InterPro:IPR009057), Myb, DNA-binding (InterPro:IPR0…	T		protein.assembly and cofactor ligation'	7	protein.assembly and cofactor ligation'	30	0.233333
26.9'	misc.glutathione S transferases'	VIT_05s0051g00320	(at2g29450 : 138.0) Encodes a member of the TAU glutathione S-transferase gene family. Gene expression is induced by exposure to auxin, pathogen and herbicides. Naming convention according to Wagner et al. (2002); glutathione S-transferase tau 5 (GSTU5); FUNCTIONS IN: glutathione transferase activity, glutathione binding; INVOLVED IN: response to oxidative stress, toxin catabolic process; LOCATED…	T		protein.degradation'	46	protein.degradation'	210	0.219048
30.2.8.2'	signalling.receptor kinases.leucine rich repeat VIII.VIII-2'	VIT_10s0003g01980	(at1g07650 : 743.0) Leucine-rich repeat transmembrane protein kinase; FUNCTIONS IN: protein serine/threonine kinase activity, kinase activity, ATP binding; INVOLVED IN: transmembrane receptor protein tyrosine kinase signaling pathway, protein amino acid phosphorylation; LOCATED IN: endomembrane system; EXPRESSED IN: 22 plant structures; EXPRESSED DURING: 13 growth stages; CONTAINS InterPro DOMAIN…	T		protein.degradation.AAA type'	22	protein.degradation.AAA type'	82	0.268293
34.16'	transport.ABC transporters and multidrug resistance systems'	VIT_05s0020g00900	(at2g47000 : 1485.0) Multidrug resistance P-glycoprotein (MDR/PGP) subfamily of ABC transporters. Functions in the basipetal redirection of auxin from the root tip. Exhibits apolar plasma membrane localization in the root cap and polar localization in tissues above.; ATP binding cassette subfamily B4 (ABCB4); FUNCTIONS IN: xenobiotic-transporting ATPase activity, ATPase activity, coupled to trans…	T		protein.degradation.aspartate protease'	8	protein.degradation.aspartate protease'	52	0.153846
17'	hormone metabolism'	VIT_03s0063g01140	(at3g50440 : 221.0) Encodes a protein shown to have methyl jasmonate esterase activity in vitro. This protein does not act on methyl IAA, MeSA, MeGA4, or MEGA9 in vitro.; methyl esterase 10 (MES10); CONTAINS InterPro DOMAIN/s: Alpha/beta hydrolase fold-1 (InterPro:IPR000073); BEST Arabidopsis thaliana protein match is: methyl esterase 1 (TAIR:AT2G23620.1); Has 1602 Blast hits to 1600 proteins in …	T		protein.degradation.autophagy'	5	protein.degradation.autophagy'	22	0.227273
26.8'	misc.nitrilases, *nitrile lyases, berberine bridge enzymes, reticuline oxidases, troponine reductases'	VIT_03s0063g01140	(at3g50440 : 221.0) Encodes a protein shown to have methyl jasmonate esterase activity in vitro. This protein does not act on methyl IAA, MeSA, MeGA4, or MEGA9 in vitro.; methyl esterase 10 (MES10); CONTAINS InterPro DOMAIN/s: Alpha/beta hydrolase fold-1 (InterPro:IPR000073); BEST Arabidopsis thaliana protein match is: methyl esterase 1 (TAIR:AT2G23620.1); Has 1602 Blast hits to 1600 proteins in …	T		protein.degradation.cysteine protease'	12	protein.degradation.cysteine protease'	52	0.230769
7.1.1'	OPP.oxidative PP.G6PD'	VIT_14s0060g00640	(at1g09420 : 786.0) Encodes a protein similar to glucose-6-phosphate dehydrogenase but, based on amino acid differences in the active site and lack of activity, does not encode a functional G6PDH. The amino acid sequence for the consensus sequence of the G6PDH active site (DHYLGKE) differs in three places in this protein. gc exon splice site at 20574 is based on protein alignment, and is not conf…	T		protein.degradation.metalloprotease'	6	protein.degradation.metalloprotease'	47	0.12766
20.1.7'	stress.biotic.PR-proteins'	VIT_18s0001g07270	(at3g14470 : 413.0) NB-ARC domain-containing disease resistance protein; FUNCTIONS IN: protein binding; INVOLVED IN: apoptosis, defense response; LOCATED IN: endomembrane system; EXPRESSED IN: 23 plant structures; EXPRESSED DURING: 14 growth stages; CONTAINS InterPro DOMAIN/s: Leucine-rich repeat-containing protein (InterPro:IPR015766), NB-ARC (InterPro:IPR002182), Leucine-rich repeat (InterPro:I…	T		protein.degradation.serine protease'	20	protein.degradation.serine protease'	114	0.175439
35.2'	not assigned.unknown'	VIT_11s0016g04310	no hits & (original description: no original description)'	T		protein.degradation.subtilases'	25	protein.degradation.subtilases'	104	0.240385
26.24'	misc.GCN5-related N-acetyltransferase'	VIT_08s0056g00580	(at1g32070 : 302.0) Encodes a nuclear acetyltransferase (NSI)that interacts with the geminivirus movement protein NSP. This interaction is required for viral infection and systemic spread. Acetylates the viral coat protein (CP) in vitro, but not NSP. NSP inhibits NSI activity in vitro. NSI is highly transcribed in phloem and in xylem parenchyma cells, and in the apical meristem and guard cells, w…	T		protein.degradation.ubiquitin'	17	protein.degradation.ubiquitin'	71	0.239437
28.99'	DNA.unspecified'	VIT_13s0106g00390	(at3g60600 : 194.0) Encodes VAP27 (for Vesicle-Associated Protein). VAP27 has high homology to the VAP33 family of SNARE-like proteins from animals. May be involved in vesicular transport to or from the ER. Located exclusively in limiting membrane of protein storage vacuoles. Binds SRC2.; VAMP/SYNAPTOBREVIN-ASSOCIATED PROTEIN 27-1 (VAP27-1); FUNCTIONS IN: protein binding; INVOLVED IN: intracellul…	T		protein.degradation.ubiquitin.E2'	13	protein.degradation.ubiquitin.E2'	44	0.295455
29.3.4.1'	protein.targeting.secretory pathway.ER'	VIT_13s0106g00390	(at3g60600 : 194.0) Encodes VAP27 (for Vesicle-Associated Protein). VAP27 has high homology to the VAP33 family of SNARE-like proteins from animals. May be involved in vesicular transport to or from the ER. Located exclusively in limiting membrane of protein storage vacuoles. Binds SRC2.; VAMP/SYNAPTOBREVIN-ASSOCIATED PROTEIN 27-1 (VAP27-1); FUNCTIONS IN: protein binding; INVOLVED IN: intracellul…	T		protein.degradation.ubiquitin.E3.BTB/POZ Cullin3.BTB/POZ'	1	protein.degradation.ubiquitin.E3.BTB/POZ Cullin3.BTB/POZ'	8	0.125
35.2'	not assigned.unknown'	VIT_09s0002g08110	no hits & (original description: no original description)'	T		protein.degradation.ubiquitin.E3.BTB/POZ Cullin3.Cullin3'	1	protein.degradation.ubiquitin.E3.BTB/POZ Cullin3.Cullin3'	5	0.2
17.2.3'	hormone metabolism.auxin.induced-regulated-responsive-activated'	VIT_15s0046g00730	(at3g61750 : 436.0) Cytochrome b561/ferric reductase transmembrane with DOMON related domain; FUNCTIONS IN: dopamine beta-monooxygenase activity; INVOLVED IN: histidine catabolic process; LOCATED IN: membrane; CONTAINS InterPro DOMAIN/s: Cytochrome b561, eukaryote (InterPro:IPR004877), DOMON related (InterPro:IPR005018), Cytochrome b561/ferric reductase transmembrane (InterPro:IPR006593), DOMON (…	T		protein.degradation.ubiquitin.E3.HECT'	4	protein.degradation.ubiquitin.E3.HECT'	16	0.25
27.3.29'	RNA.regulation of transcription.TCP transcription factor family'	VIT_10s0042g00170	(at5g23280 : 162.0) TCP family transcription factor ; CONTAINS InterPro DOMAIN/s: Transcription factor, TCP (InterPro:IPR005333), Transcription factor TCP subgroup (InterPro:IPR017887); BEST Arabidopsis thaliana protein match is: TCP family transcription factor (TAIR:AT5G08330.1); Has 1807 Blast hits to 1807 proteins in 277 species: Archae - 0; Bacteria - 0; Metazoa - 736; Fungi - 347; Plants - 3…	T		protein.degradation.ubiquitin.E3.RING'	90	protein.degradation.ubiquitin.E3.RING'	375	0.24
26.22'	misc.short chain dehydrogenase/reductase (SDR)'	VIT_17s0000g05610	(at2g47140 : 275.0) NAD(P)-binding Rossmann-fold superfamily protein; FUNCTIONS IN: oxidoreductase activity, binding, catalytic activity; INVOLVED IN: oxidation reduction, metabolic process; LOCATED IN: cellular_component unknown; EXPRESSED IN: 6 plant structures; EXPRESSED DURING: 4 anthesis, LP.10 ten leaves visible, petal differentiation and expansion stage, LP.08 eight leaves visible, LP.12 t…	T		protein.degradation.ubiquitin.E3.SCF.FBOX'	44	protein.degradation.ubiquitin.E3.SCF.FBOX'	244	0.180328
29.5.11.3'	protein.degradation.ubiquitin.E2'	VIT_13s0019g04090	(at1g50490 : 223.0) Encodes one of two ubiquitin-conjugating enzymes belonging to the E2-C gene family (the other being UBC19). Transcript is always found in diving cells, but also in other non-dividing cells.; ubiquitin-conjugating enzyme 20 (UBC20); CONTAINS InterPro DOMAIN/s: Ubiquitin-conjugating enzyme/RWD-like (InterPro:IPR016135), Ubiquitin-conjugating enzyme E2 H10 (InterPro:IPR015582), U…	T		protein.degradation.ubiquitin.E3.SCF.SKP'	3	protein.degradation.ubiquitin.E3.SCF.SKP'	14	0.214286
35.2'	not assigned.unknown'	VIT_05s0020g00910	no hits & (original description: no original description)'	T		protein.degradation.ubiquitin.proteasom'	13	protein.degradation.ubiquitin.proteasom'	65	0.2
35.1'	not assigned.no ontology'	VIT_17s0000g06940	(at5g07910 : 312.0) Leucine-rich repeat (LRR) family protein; INVOLVED IN: N-terminal protein myristoylation; LOCATED IN: plasma membrane; EXPRESSED IN: 26 plant structures; EXPRESSED DURING: 15 growth stages; CONTAINS InterPro DOMAIN/s: Leucine-rich repeat, typical subtype (InterPro:IPR003591), Leucine-rich repeat (InterPro:IPR001611); BEST Arabidopsis thaliana protein match is: unknown protein …	T		protein.degradation.ubiquitin.ubiquitin'	6	protein.degradation.ubiquitin.ubiquitin'	32	0.1875
35.2'	not assigned.unknown'	VIT_13s0074g00630	no hits & (original description: no original description)'	T		protein.degradation.ubiquitin.ubiquitin protease'	11	protein.degradation.ubiquitin.ubiquitin protease'	36	0.305556
35.2'	not assigned.unknown'	VIT_13s0064g00790	no hits & (original description: no original description)'	T		protein.folding'	25	protein.folding'	78	0.320513
34.99'	transport.misc'	VIT_16s0050g00900	(at4g25640 : 634.0) Encodes a multidrug and toxin efflux family transporter. Involved in flavonoid metabolism, affecting Root growth, seed development and germination, and pollen development, release and viability.; detoxifying efflux carrier 35 (DTX35); FUNCTIONS IN: antiporter activity, drug transmembrane transporter activity; INVOLVED IN: anther dehiscence, flavonoid metabolic process, pollen …	T		protein.glycosylation'	10	protein.glycosylation'	38	0.263158
35.2'	not assigned.unknown'	VIT_07s0031g00760	no hits & (original description: no original description)'	T		protein.glycosylation.alpha-1,3-mannosyl-glycoprotein-beta-1,2-N-acetylglucosaminyltransferase(GnTI)'	1	protein.glycosylation.alpha-1,3-mannosyl-glycoprotein-beta-1,2-N-acetylglucosaminyltransferase(GnTI)'	9	0.111111
35.2'	not assigned.unknown'	VIT_08s0058g00310	no hits & (original description: no original description)'	T		protein.glycosylation.mannosyl-oligosaccharide alpha-1,2-mannosidase'	2	protein.glycosylation.mannosyl-oligosaccharide alpha-1,2-mannosidase'	6	0.333333
20.1'	stress.biotic'	VIT_15s0045g00980	(at1g50180 : 364.0) NB-ARC domain-containing disease resistance protein; FUNCTIONS IN: ATP binding; INVOLVED IN: apoptosis, defense response; LOCATED IN: cellular_component unknown; EXPRESSED IN: shoot; CONTAINS InterPro DOMAIN/s: NB-ARC (InterPro:IPR002182), Disease resistance protein (InterPro:IPR000767); BEST Arabidopsis thaliana protein match is: Disease resistance protein (CC-NBS-LRR class) …	T		protein.glycosylation.UDP-glucose glycoprotein glucosyltransferase'	1	protein.glycosylation.UDP-glucose glycoprotein glucosyltransferase'	1	1
20.1.7'	stress.biotic.PR-proteins'	VIT_15s0045g00980	(at1g50180 : 364.0) NB-ARC domain-containing disease resistance protein; FUNCTIONS IN: ATP binding; INVOLVED IN: apoptosis, defense response; LOCATED IN: cellular_component unknown; EXPRESSED IN: shoot; CONTAINS InterPro DOMAIN/s: NB-ARC (InterPro:IPR002182), Disease resistance protein (InterPro:IPR000767); BEST Arabidopsis thaliana protein match is: Disease resistance protein (CC-NBS-LRR class) …	T		protein.postranslational modification'	163	protein.postranslational modification'	818	0.199267
27.1.2'	RNA.processing.RNA helicase'	VIT_09s0002g08120	(at5g51280 : 1038.0) DEAD-box protein abstrakt, putative; FUNCTIONS IN: helicase activity, zinc ion binding, ATP-dependent helicase activity, nucleic acid binding, ATP binding; LOCATED IN: cellular_component unknown; EXPRESSED IN: 22 plant structures; EXPRESSED DURING: 13 growth stages; CONTAINS InterPro DOMAIN/s: RNA helicase, DEAD-box type, Q motif (InterPro:IPR014014), DNA/RNA helicase, DEAD/D…	T		protein.postranslational modification.kinase'	8	protein.postranslational modification.kinase'	40	0.2
17.4.1'	hormone metabolism.cytokinin.synthesis-degradation'	VIT_00s0391g00010	(at1g22360 : 596.0) UDP-glucosyl transferase 85A2 (UGT85A2); FUNCTIONS IN: UDP-glycosyltransferase activity, transferase activity, transferring glycosyl groups, glucuronosyltransferase activity; INVOLVED IN: metabolic process; LOCATED IN: cellular_component unknown; EXPRESSED IN: 21 plant structures; EXPRESSED DURING: 11 growth stages; CONTAINS InterPro DOMAIN/s: UDP-glucuronosyl/UDP-glucosyltran…	T		protein.postranslational modification.kinase.receptor like cytoplasmatic kinase I'	1	protein.postranslational modification.kinase.receptor like cytoplasmatic kinase I'	2	0.5
26.2'	misc.UDP glucosyl and glucoronyl transferases'	VIT_00s0391g00010	(at1g22360 : 596.0) UDP-glucosyl transferase 85A2 (UGT85A2); FUNCTIONS IN: UDP-glycosyltransferase activity, transferase activity, transferring glycosyl groups, glucuronosyltransferase activity; INVOLVED IN: metabolic process; LOCATED IN: cellular_component unknown; EXPRESSED IN: 21 plant structures; EXPRESSED DURING: 11 growth stages; CONTAINS InterPro DOMAIN/s: UDP-glucuronosyl/UDP-glucosyltran…	T		protein.postranslational modification.kinase.receptor like cytoplasmatic kinase II'	1	protein.postranslational modification.kinase.receptor like cytoplasmatic kinase II'	6	0.166667
30.2.8.1'	signalling.receptor kinases.leucine rich repeat VIII.VIII-1'	VIT_08s0056g00570	(at5g01950 : 1046.0) Leucine-rich repeat protein kinase family protein; FUNCTIONS IN: protein serine/threonine kinase activity, kinase activity, ATP binding; INVOLVED IN: transmembrane receptor protein tyrosine kinase signaling pathway, protein amino acid phosphorylation; LOCATED IN: chloroplast, plasma membrane; EXPRESSED IN: 19 plant structures; EXPRESSED DURING: 10 growth stages; CONTAINS Inte…	T		protein.postranslational modification.kinase.receptor like cytoplasmatic kinase III'	1	protein.postranslational modification.kinase.receptor like cytoplasmatic kinase III'	4	0.25
35.2'	not assigned.unknown'	VIT_11s0016g04330	no hits & (original description: no original description)'	T		protein.postranslational modification.kinase.receptor like cytoplasmatic kinase IV'	1	protein.postranslational modification.kinase.receptor like cytoplasmatic kinase IV'	5	0.2
26.22'	misc.short chain dehydrogenase/reductase (SDR)'	VIT_17s0000g05600	(at2g47140 : 259.0) NAD(P)-binding Rossmann-fold superfamily protein; FUNCTIONS IN: oxidoreductase activity, binding, catalytic activity; INVOLVED IN: oxidation reduction, metabolic process; LOCATED IN: cellular_component unknown; EXPRESSED IN: 6 plant structures; EXPRESSED DURING: 4 anthesis, LP.10 ten leaves visible, petal differentiation and expansion stage, LP.08 eight leaves visible, LP.12 t…	T		protein.postranslational modification.kinase.receptor like cytoplasmatic kinase IX'	9	protein.postranslational modification.kinase.receptor like cytoplasmatic kinase IX'	20	0.45
27.3.6'	RNA.regulation of transcription.bHLH,Basic Helix-Loop-Helix family'	VIT_17s0000g06930	(at4g00050 : 140.0) unfertilized embryo sac 10 (UNE10); FUNCTIONS IN: DNA binding, sequence-specific DNA binding transcription factor activity; INVOLVED IN: double fertilization forming a zygote and endosperm, regulation of transcription; LOCATED IN: nucleus; EXPRESSED IN: 20 plant structures; EXPRESSED DURING: 13 growth stages; CONTAINS InterPro DOMAIN/s: Helix-loop-helix DNA-binding domain (Int…	T		protein.postranslational modification.kinase.receptor like cytoplasmatic kinase V'	2	protein.postranslational modification.kinase.receptor like cytoplasmatic kinase V'	13	0.153846
29.3.4.99'	protein.targeting.secretory pathway.unspecified'	VIT_13s0019g04080	(at5g60460 : 116.0) Preprotein translocase Sec, Sec61-beta subunit protein; FUNCTIONS IN: protein transporter activity; INVOLVED IN: protein transport; LOCATED IN: plasma membrane; EXPRESSED IN: 22 plant structures; EXPRESSED DURING: 13 growth stages; CONTAINS InterPro DOMAIN/s: Preprotein translocase Sec, Sec61-beta subunit, eukarya (InterPro:IPR016482), Preprotein translocase Sec, Sec61-beta su…	T		protein.postranslational modification.kinase.receptor like cytoplasmatic kinase VI'	4	protein.postranslational modification.kinase.receptor like cytoplasmatic kinase VI'	15	0.266667
35.2'	not assigned.unknown'	VIT_10s0042g00160	no hits & (original description: no original description)'	T		protein.postranslational modification.kinase.receptor like cytoplasmatic kinase VII'	16	protein.postranslational modification.kinase.receptor like cytoplasmatic kinase VII'	53	0.301887
26.3'	misc.gluco-, galacto- and mannosidases'	VIT_01s0011g00750	(at1g26560 : 810.0) beta glucosidase 40 (BGLU40); FUNCTIONS IN: cation binding, hydrolase activity, hydrolyzing O-glycosyl compounds, catalytic activity; INVOLVED IN: carbohydrate metabolic process; LOCATED IN: apoplast, chloroplast; EXPRESSED IN: 23 plant structures; EXPRESSED DURING: 13 growth stages; CONTAINS InterPro DOMAIN/s: Glycoside hydrolase, family 1 (InterPro:IPR001360), Glycoside hydr…	T		protein.postranslational modification.kinase.receptor like cytoplasmatic kinase VIII'	1	protein.postranslational modification.kinase.receptor like cytoplasmatic kinase VIII'	5	0.2
34.16'	transport.ABC transporters and multidrug resistance systems'	VIT_18s0072g00230	(at1g53390 : 97.4) P-loop containing nucleoside triphosphate hydrolases superfamily protein; FUNCTIONS IN: ATPase activity, coupled to transmembrane movement of substances; LOCATED IN: plasma membrane; EXPRESSED IN: 23 plant structures; EXPRESSED DURING: 13 growth stages; CONTAINS InterPro DOMAIN/s: ATPase, AAA+ type, core (InterPro:IPR003593), ABC transporter-like (InterPro:IPR003439), ABC trans…	T		protein.synthesis.elongation'	6	protein.synthesis.elongation'	48	0.125
35.2'	not assigned.unknown'	VIT_04s0008g00550	(at1g76480 : 133.0) unknown protein; FUNCTIONS IN: molecular_function unknown; INVOLVED IN: biological_process unknown; LOCATED IN: cellular_component unknown; BEST Arabidopsis thaliana protein match is: unknown protein (TAIR:AT1G20890.1). & (reliability: 266.0) & (original description: no original description)'	T		protein.synthesis.initiation'	19	protein.synthesis.initiation'	90	0.211111
18.6.1'	Co-factor and vitamine metabolism.biotin.biotin synthase'	VIT_05s0102g00090	(at2g43360 : 596.0) Catalyzes the conversion of dethiobiotin to biotin.; BIOTIN AUXOTROPH 2 (BIO2); CONTAINS InterPro DOMAIN/s: Biotin/thiamin synthesis-associated protein (InterPro:IPR010722), Aldolase-type TIM barrel (InterPro:IPR013785), Elongator protein 3/MiaB/NifB (InterPro:IPR006638), Radical SAM (InterPro:IPR007197), Biotin synthase (InterPro:IPR002684); Has 5366 Blast hits to 5366 protei…	T		protein.synthesis.misc'	1	protein.synthesis.misc'	9	0.111111
35.2'	not assigned.unknown'	VIT_09s0002g03240	no hits & (original description: no original description)'	T		protein.synthesis.release'	2	protein.synthesis.release'	11	0.181818
35.2'	not assigned.unknown'	VIT_12s0028g02120	no hits & (original description: no original description)'	T		protein.synthesis.ribosomal protein.eukaryotic.40S subunit.S11'	1	protein.synthesis.ribosomal protein.eukaryotic.40S subunit.S11'	2	0.5
35.2'	not assigned.unknown'	VIT_08s0058g01430	(at2g38570 : 268.0) CONTAINS InterPro DOMAIN/s: PRC-barrel-like (InterPro:IPR011033); Has 300 Blast hits to 300 proteins in 81 species: Archae - 0; Bacteria - 135; Metazoa - 0; Fungi - 0; Plants - 37; Viruses - 0; Other Eukaryotes - 128 (source: NCBI BLink). & (reliability: 536.0) & (original description: no original description)'	T		protein.synthesis.ribosomal protein.eukaryotic.40S subunit.S15A'	1	protein.synthesis.ribosomal protein.eukaryotic.40S subunit.S15A'	3	0.333333
35.2'	not assigned.unknown'	VIT_07s0104g01180	no hits & (original description: no original description)'	T		protein.synthesis.ribosomal protein.eukaryotic.40S subunit.S17'	2	protein.synthesis.ribosomal protein.eukaryotic.40S subunit.S17'	4	0.5
35.2'	not assigned.unknown'	VIT_08s0040g02510	(at5g13660 : 258.0) unknown protein; FUNCTIONS IN: molecular_function unknown; INVOLVED IN: biological_process unknown; LOCATED IN: cellular_component unknown; BEST Arabidopsis thaliana protein match is: unknown protein (TAIR:AT5G59830.2); Has 30201 Blast hits to 17322 proteins in 780 species: Archae - 12; Bacteria - 1396; Metazoa - 17338; Fungi - 3422; Plants - 5037; Viruses - 0; Other Eukaryote…	T		protein.synthesis.ribosomal protein.eukaryotic.40S subunit.S24'	1	protein.synthesis.ribosomal protein.eukaryotic.40S subunit.S24'	2	0.5
11.9.4.3'	lipid metabolism.lipid degradation.beta-oxidation.enoyl CoA hydratase'	VIT_00s0229g00140	(at3g60510 : 415.0) ATP-dependent caseinolytic (Clp) protease/crotonase family protein; FUNCTIONS IN: catalytic activity; INVOLVED IN: metabolic process; EXPRESSED IN: 22 plant structures; EXPRESSED DURING: 13 growth stages; CONTAINS InterPro DOMAIN/s: Crotonase, core (InterPro:IPR001753); BEST Arabidopsis thaliana protein match is: ATP-dependent caseinolytic (Clp) protease/crotonase family prote…	T		protein.synthesis.ribosomal protein.eukaryotic.40S subunit.S25'	1	protein.synthesis.ribosomal protein.eukaryotic.40S subunit.S25'	2	0.5
13.2.4.3'	amino acid metabolism.degradation.branched chain group.valine'	VIT_00s0229g00140	(at3g60510 : 415.0) ATP-dependent caseinolytic (Clp) protease/crotonase family protein; FUNCTIONS IN: catalytic activity; INVOLVED IN: metabolic process; EXPRESSED IN: 22 plant structures; EXPRESSED DURING: 13 growth stages; CONTAINS InterPro DOMAIN/s: Crotonase, core (InterPro:IPR001753); BEST Arabidopsis thaliana protein match is: ATP-dependent caseinolytic (Clp) protease/crotonase family prote…	T		protein.synthesis.ribosomal protein.eukaryotic.40S subunit.S27'	3	protein.synthesis.ribosomal protein.eukaryotic.40S subunit.S27'	5	0.6
13.2.6.3'	amino acid metabolism.degradation.aromatic aa.tryptophan'	VIT_00s0229g00140	(at3g60510 : 415.0) ATP-dependent caseinolytic (Clp) protease/crotonase family protein; FUNCTIONS IN: catalytic activity; INVOLVED IN: metabolic process; EXPRESSED IN: 22 plant structures; EXPRESSED DURING: 13 growth stages; CONTAINS InterPro DOMAIN/s: Crotonase, core (InterPro:IPR001753); BEST Arabidopsis thaliana protein match is: ATP-dependent caseinolytic (Clp) protease/crotonase family prote…	T		protein.synthesis.ribosomal protein.eukaryotic.40S subunit.S3'	1	protein.synthesis.ribosomal protein.eukaryotic.40S subunit.S3'	6	0.166667
20.1.7'	stress.biotic.PR-proteins'	VIT_07s0005g06540	(at3g14470 : 108.0) NB-ARC domain-containing disease resistance protein; FUNCTIONS IN: protein binding; INVOLVED IN: apoptosis, defense response; LOCATED IN: endomembrane system; EXPRESSED IN: 23 plant structures; EXPRESSED DURING: 14 growth stages; CONTAINS InterPro DOMAIN/s: Leucine-rich repeat-containing protein (InterPro:IPR015766), NB-ARC (InterPro:IPR002182), Leucine-rich repeat (InterPro:I…	T		protein.synthesis.ribosomal protein.eukaryotic.40S subunit.S7'	2	protein.synthesis.ribosomal protein.eukaryotic.40S subunit.S7'	3	0.666667
35.1'	not assigned.no ontology'	VIT_03s0091g01140	(at3g17380 : 181.0) TRAF-like family protein; CONTAINS InterPro DOMAIN/s: TRAF-like (InterPro:IPR008974), MATH (InterPro:IPR002083); BEST Arabidopsis thaliana protein match is: TRAF-like family protein (TAIR:AT3G20370.1); Has 1739 Blast hits to 1291 proteins in 145 species: Archae - 0; Bacteria - 0; Metazoa - 259; Fungi - 101; Plants - 1336; Viruses - 0; Other Eukaryotes - 43 (source: NCBI BLink)…	T		protein.synthesis.ribosomal protein.eukaryotic.40S subunit.S8'	1	protein.synthesis.ribosomal protein.eukaryotic.40S subunit.S8'	5	0.2
30.2.26'	signalling.receptor kinases.crinkly like'	VIT_13s0019g04150	(at3g09780 : 701.0) CRINKLY4 related 1 (CCR1); FUNCTIONS IN: protein serine/threonine kinase activity, receptor activity, protein kinase activity, kinase activity, ATP binding; INVOLVED IN: protein amino acid phosphorylation; EXPRESSED IN: 16 plant structures; EXPRESSED DURING: 7 growth stages; CONTAINS InterPro DOMAIN/s: TNFR/CD27/30/40/95 cysteine-rich region (InterPro:IPR001368), Protein kinas…	T		protein.synthesis.ribosomal protein.eukaryotic.40S subunit.SA'	1	protein.synthesis.ribosomal protein.eukaryotic.40S subunit.SA'	3	0.333333
16.8.3.2'	secondary metabolism.flavonoids.dihydroflavonols.flavanone 3-hydroxylase'	VIT_04s0023g03370	(p41090|fl3h_vitvi : 659.0) Naringenin,2-oxoglutarate 3-dioxygenase (EC 1.14.11.9) (Flavonone-3-hydroxylase) (F3H) (FHT) - Vitis vinifera (Grape) & (at3g51240 : 592.0) Encodes flavanone 3-hydroxylase that is coordinately expressed with chalcone synthase and chalcone isomerases. Regulates flavonoid biosynthesis.; flavanone 3-hydroxylase (F3H); CONTAINS InterPro DOMAIN/s: Oxoglutarate/iron-dependen…	T		protein.synthesis.ribosomal protein.eukaryotic.60S subunit.L17'	1	protein.synthesis.ribosomal protein.eukaryotic.60S subunit.L17'	2	0.5
29.3.4.1'	protein.targeting.secretory pathway.ER'	VIT_04s0023g02040	(at2g21600 : 275.0) Key player of retrieval of ER membrane proteins; endoplasmatic reticulum retrieval protein 1B (RER1B); FUNCTIONS IN: molecular_function unknown; INVOLVED IN: retrograde vesicle-mediated transport, Golgi to ER; LOCATED IN: Golgi apparatus, endoplasmic reticulum, cis-Golgi network; EXPRESSED IN: 25 plant structures; EXPRESSED DURING: 15 growth stages; CONTAINS InterPro DOMAIN/s:…	T		protein.synthesis.ribosomal protein.eukaryotic.60S subunit.L18'	1	protein.synthesis.ribosomal protein.eukaryotic.60S subunit.L18'	5	0.2
31.4'	cell.vesicle transport'	VIT_04s0023g02040	(at2g21600 : 275.0) Key player of retrieval of ER membrane proteins; endoplasmatic reticulum retrieval protein 1B (RER1B); FUNCTIONS IN: molecular_function unknown; INVOLVED IN: retrograde vesicle-mediated transport, Golgi to ER; LOCATED IN: Golgi apparatus, endoplasmic reticulum, cis-Golgi network; EXPRESSED IN: 25 plant structures; EXPRESSED DURING: 15 growth stages; CONTAINS InterPro DOMAIN/s:…	T		protein.synthesis.ribosomal protein.eukaryotic.60S subunit.L18A'	1	protein.synthesis.ribosomal protein.eukaryotic.60S subunit.L18A'	3	0.333333
3.5'	minor CHO metabolism.others'	VIT_03s0038g00920	(at1g49350 : 383.0) pfkB-like carbohydrate kinase family protein; FUNCTIONS IN: kinase activity, ribokinase activity; INVOLVED IN: D-ribose metabolic process; LOCATED IN: cellular_component unknown; EXPRESSED IN: 22 plant structures; EXPRESSED DURING: 13 growth stages; CONTAINS InterPro DOMAIN/s: Carbohydrate/purine kinase (InterPro:IPR011611), Ribokinase (InterPro:IPR002139), Carbohydrate/puine …	T		protein.synthesis.ribosomal protein.eukaryotic.60S subunit.L21'	1	protein.synthesis.ribosomal protein.eukaryotic.60S subunit.L21'	3	0.333333
27.3.99'	RNA.regulation of transcription.unclassified'	VIT_10s0003g04040	(at2g34620 : 378.0) Mitochondrial transcription termination factor family protein; CONTAINS InterPro DOMAIN/s: Mitochodrial transcription termination factor-related (InterPro:IPR003690); BEST Arabidopsis thaliana protein match is: Mitochondrial transcription termination factor family protein (TAIR:AT2G03050.1); Has 1033 Blast hits to 730 proteins in 67 species: Archae - 0; Bacteria - 0; Metazoa -…	T		protein.synthesis.ribosomal protein.eukaryotic.60S subunit.L22'	1	protein.synthesis.ribosomal protein.eukaryotic.60S subunit.L22'	4	0.25
17.2.1'	hormone metabolism.auxin.synthesis-degradation'	VIT_16s0098g00780	(at5g54140 : 427.0) encodes a protein similar to IAA amino acid conjugate hydrolase; IAA-leucine-resistant (ILR1)-like 3 (ILL3); FUNCTIONS IN: metallopeptidase activity, IAA-amino acid conjugate hydrolase activity; INVOLVED IN: proteolysis, auxin metabolic process; LOCATED IN: endomembrane system; EXPRESSED IN: 21 plant structures; EXPRESSED DURING: 12 growth stages; CONTAINS InterPro DOMAIN/s: P…	T		protein.synthesis.ribosomal protein.eukaryotic.60S subunit.L23'	1	protein.synthesis.ribosomal protein.eukaryotic.60S subunit.L23'	2	0.5
31.1'	cell.organisation'	VIT_19s0015g02380	(at5g04700 : 208.0) Ankyrin repeat family protein; CONTAINS InterPro DOMAIN/s: Ankyrin repeat-containing domain (InterPro:IPR020683), Ankyrin repeat (InterPro:IPR002110); BEST Arabidopsis thaliana protein match is: Ankyrin repeat family protein (TAIR:AT5G04680.1); Has 1807 Blast hits to 1807 proteins in 277 species: Archae - 0; Bacteria - 0; Metazoa - 736; Fungi - 347; Plants - 385; Viruses - 0; …	T		protein.synthesis.ribosomal protein.eukaryotic.60S subunit.L24'	1	protein.synthesis.ribosomal protein.eukaryotic.60S subunit.L24'	5	0.2
35.1'	not assigned.no ontology'	VIT_19s0015g01050	(at3g13225 : 92.0) WW domain-containing protein; CONTAINS InterPro DOMAIN/s: WW/Rsp5/WWP (InterPro:IPR001202); Has 1723 Blast hits to 1069 proteins in 210 species: Archae - 2; Bacteria - 74; Metazoa - 564; Fungi - 222; Plants - 86; Viruses - 6; Other Eukaryotes - 769 (source: NCBI BLink). & (reliability: 184.0) & (original description: no original description)'	T		protein.synthesis.ribosomal protein.eukaryotic.60S subunit.L26'	1	protein.synthesis.ribosomal protein.eukaryotic.60S subunit.L26'	4	0.25
35.2'	not assigned.unknown'	VIT_04s0008g00560	(at4g32820 : 2013.0) Tetratricopeptide repeat (TPR)-like superfamily protein; FUNCTIONS IN: binding; INVOLVED IN: biological_process unknown; LOCATED IN: cellular_component unknown; CONTAINS InterPro DOMAIN/s: Tetratricopeptide-like helical (InterPro:IPR011990), Tetratricopeptide repeat-containing (InterPro:IPR013026); Has 168 Blast hits to 155 proteins in 63 species: Archae - 8; Bacteria - 15; M…	T		protein.synthesis.ribosomal protein.eukaryotic.60S subunit.L27'	1	protein.synthesis.ribosomal protein.eukaryotic.60S subunit.L27'	2	0.5
29.6'	protein.folding'	VIT_15s0021g00250	(at3g17668 : 127.0) ENHANCER OF ATNSI ACTIVITY (ENA); FUNCTIONS IN: unfolded protein binding, heat shock protein binding; INVOLVED IN: protein folding; LOCATED IN: chloroplast; CONTAINS InterPro DOMAIN/s: Heat shock protein DnaJ, cysteine-rich domain (InterPro:IPR001305); Has 136 Blast hits to 128 proteins in 43 species: Archae - 2; Bacteria - 19; Metazoa - 39; Fungi - 2; Plants - 45; Viruses - 0…	T		protein.synthesis.ribosomal protein.eukaryotic.60S subunit.L28'	1	protein.synthesis.ribosomal protein.eukaryotic.60S subunit.L28'	2	0.5
28.1'	DNA.synthesis/chromatin structure'	VIT_12s0028g03440	(at1g03750 : 848.0) switch 2 (SWI2); FUNCTIONS IN: helicase activity, DNA binding, ATP binding, nucleic acid binding; LOCATED IN: membrane; EXPRESSED IN: 24 plant structures; EXPRESSED DURING: 15 growth stages; CONTAINS InterPro DOMAIN/s: DEAD-like helicase, N-terminal (InterPro:IPR014001), DNA/RNA helicase, C-terminal (InterPro:IPR001650), Helicase, superfamily 1/2, ATP-binding domain (InterPro:…	T		protein.synthesis.ribosomal protein.eukaryotic.60S subunit.L29'	1	protein.synthesis.ribosomal protein.eukaryotic.60S subunit.L29'	2	0.5
35.2'	not assigned.unknown'	VIT_08s0058g01420	(at5g01910 : 102.0) unknown protein; FUNCTIONS IN: molecular_function unknown; INVOLVED IN: biological_process unknown; EXPRESSED IN: 16 plant structures; EXPRESSED DURING: 11 growth stages; Has 30201 Blast hits to 17322 proteins in 780 species: Archae - 12; Bacteria - 1396; Metazoa - 17338; Fungi - 3422; Plants - 5037; Viruses - 0; Other Eukaryotes - 2996 (source: NCBI BLink). & (reliability: 20…	T		protein.synthesis.ribosomal protein.eukaryotic.60S subunit.L3'	1	protein.synthesis.ribosomal protein.eukaryotic.60S subunit.L3'	3	0.333333
35.2'	not assigned.unknown'	VIT_03s0038g03190	no hits & (original description: no original description)'	T		protein.synthesis.ribosomal protein.eukaryotic.60S subunit.L34'	1	protein.synthesis.ribosomal protein.eukaryotic.60S subunit.L34'	10	0.1
29.4'	protein.postranslational modification'	VIT_11s0016g04500	(at5g25510 : 677.0) Protein phosphatase 2A regulatory B subunit family protein; FUNCTIONS IN: protein phosphatase type 2A regulator activity; INVOLVED IN: signal transduction; LOCATED IN: chloroplast, protein phosphatase type 2A complex; EXPRESSED IN: 24 plant structures; EXPRESSED DURING: 15 growth stages; CONTAINS InterPro DOMAIN/s: Protein phosphatase 2A, regulatory B subunit, B56 (InterPro:IP…	T		protein.synthesis.ribosomal protein.eukaryotic.60S subunit.L36A'	1	protein.synthesis.ribosomal protein.eukaryotic.60S subunit.L36A'	3	0.333333
29.1.30'	protein.aa activation.pseudouridylate synthase'	VIT_05s0020g00860	(at3g06950 : 275.0) Pseudouridine synthase family protein; FUNCTIONS IN: pseudouridine synthase activity; INVOLVED IN: pseudouridine synthesis, RNA modification; LOCATED IN: chloroplast; EXPRESSED IN: 23 plant structures; EXPRESSED DURING: 13 growth stages; CONTAINS InterPro DOMAIN/s: Pseudouridine synthase, catalytic domain (InterPro:IPR020103), Pseudouridine synthase I, TruA, N-terminal (InterP…	T		protein.synthesis.ribosomal protein.eukaryotic.60S subunit.L39'	3	protein.synthesis.ribosomal protein.eukaryotic.60S subunit.L39'	3	1
16.2'	secondary metabolism.phenylpropanoids'	VIT_11s0037g00570	(at2g19070 : 469.0) encodes a protein whose sequence is similar to anthranilate N-hydroxycinnamoyl/benzoyltransferase from Dianthus caryophyllus (gi:2239091); spermidine hydroxycinnamoyl transferase (SHT); CONTAINS InterPro DOMAIN/s: Transferase (InterPro:IPR003480); BEST Arabidopsis thaliana protein match is: hydroxycinnamoyl-CoA shikimate/quinate hydroxycinnamoyl transferase (TAIR:AT5G48930.1);…	T		protein.synthesis.ribosomal protein.eukaryotic.60S subunit.L40'	1	protein.synthesis.ribosomal protein.eukaryotic.60S subunit.L40'	2	0.5
34.16'	transport.ABC transporters and multidrug resistance systems'	VIT_13s0074g00680	(q2pcf1|pdr2_nicpl : 2125.0) Pleiotropic drug resistance protein 2 (NpPDR2) - Nicotiana plumbaginifolia (Leadwort-leaved tobacco) & (at2g36380 : 2048.0) pleiotropic drug resistance 6 (PDR6); FUNCTIONS IN: ATPase activity, coupled to transmembrane movement of substances; LOCATED IN: plasma membrane; EXPRESSED IN: 24 plant structures; EXPRESSED DURING: 13 growth stages; CONTAINS InterPro DOMAIN/s: …	T		protein.synthesis.ribosomal protein.eukaryotic.60S subunit.L6'	1	protein.synthesis.ribosomal protein.eukaryotic.60S subunit.L6'	3	0.333333
35.2'	not assigned.unknown'	VIT_19s0014g03840	(at5g45540 : 309.0) Protein of unknown function (DUF594); CONTAINS InterPro DOMAIN/s: Protein of unknown function DUF594 (InterPro:IPR007658); BEST Arabidopsis thaliana protein match is: Protein of unknown function (DUF594) (TAIR:AT5G45480.1); Has 1285 Blast hits to 857 proteins in 12 species: Archae - 0; Bacteria - 0; Metazoa - 0; Fungi - 0; Plants - 1285; Viruses - 0; Other Eukaryotes - 0 (sour…	T		protein.synthesis.ribosomal protein.eukaryotic.60S subunit.L7'	6	protein.synthesis.ribosomal protein.eukaryotic.60S subunit.L7'	14	0.428571
33.99'	development.unspecified'	VIT_08s0040g02500	(at2g37460 : 384.0) nodulin MtN21 /EamA-like transporter family protein; LOCATED IN: membrane; EXPRESSED IN: 23 plant structures; EXPRESSED DURING: 13 growth stages; CONTAINS InterPro DOMAIN/s: Protein of unknown function DUF6, transmembrane (InterPro:IPR000620); BEST Arabidopsis thaliana protein match is: nodulin MtN21 /EamA-like transporter family protein (TAIR:AT2G37450.2); Has 3094 Blast hits…	T		protein.synthesis.ribosomal protein.eukaryotic.60S subunit.L7A'	1	protein.synthesis.ribosomal protein.eukaryotic.60S subunit.L7A'	6	0.166667
26.19'	misc.plastocyanin-like'	VIT_12s0028g03450	(at5g53870 : 145.0) early nodulin-like protein 1 (ENODL1); FUNCTIONS IN: electron carrier activity, copper ion binding; LOCATED IN: plasma membrane, anchored to membrane; EXPRESSED IN: 22 plant structures; EXPRESSED DURING: 9 growth stages; CONTAINS InterPro DOMAIN/s: Plastocyanin-like (InterPro:IPR003245), Cupredoxin (InterPro:IPR008972); BEST Arabidopsis thaliana protein match is: early nodulin…	T		protein.synthesis.ribosomal protein.eukaryotic.60S subunit.L8'	1	protein.synthesis.ribosomal protein.eukaryotic.60S subunit.L8'	7	0.142857
35.2'	not assigned.unknown'	VIT_07s0129g00440	(at2g23093 : 501.0) Major facilitator superfamily protein; FUNCTIONS IN: molecular_function unknown; INVOLVED IN: biological_process unknown; LOCATED IN: endomembrane system; CONTAINS InterPro DOMAIN/s: Protein of unknown function DUF791 (InterPro:IPR008509), Major facilitator superfamily, general substrate transporter (InterPro:IPR016196); BEST Arabidopsis thaliana protein match is: Major facili…	T		protein.synthesis.ribosomal protein.eukaryotic.60S subunit.P0'	2	protein.synthesis.ribosomal protein.eukaryotic.60S subunit.P0'	7	0.285714
29.5.9'	protein.degradation.AAA type'	VIT_17s0000g05420	(at5g40010 : 399.0) AAA-ATPase 1 (AATP1); FUNCTIONS IN: nucleoside-triphosphatase activity, ATPase activity, nucleotide binding, ATP binding; EXPRESSED IN: stem, inflorescence meristem, root, flower, stamen; EXPRESSED DURING: 4 anthesis, petal differentiation and expansion stage; CONTAINS InterPro DOMAIN/s: ATPase, AAA-type, core (InterPro:IPR003959), ATPase, AAA+ type, core (InterPro:IPR003593),…	T		protein.synthesis.ribosomal protein.eukaryotic.60S subunit.unknown'	1	protein.synthesis.ribosomal protein.eukaryotic.60S subunit.unknown'	2	0.5
35.2'	not assigned.unknown'	VIT_17s0000g06750	(at3g25400 : 132.0) CONTAINS InterPro DOMAIN/s: NTP Pyrophosphohydrolase MazG-related, RS21-C6 (InterPro:IPR011394), EAR (InterPro:IPR009039), NTP pyrophosphohydrolase MazG, putative catalytic core (InterPro:IPR004518); Has 1123 Blast hits to 1121 proteins in 452 species: Archae - 22; Bacteria - 753; Metazoa - 81; Fungi - 3; Plants - 83; Viruses - 0; Other Eukaryotes - 181 (source: NCBI BLink). &…	T		protein.synthesis.ribosomal protein.prokaryotic.chloroplast.30S subunit.PSRP3'	1	protein.synthesis.ribosomal protein.prokaryotic.chloroplast.30S subunit.PSRP3'	2	0.5
35.1'	not assigned.no ontology'	VIT_10s0003g04050	(at1g30280 : 142.0) Chaperone DnaJ-domain superfamily protein; FUNCTIONS IN: heat shock protein binding; LOCATED IN: cellular_component unknown; CONTAINS InterPro DOMAIN/s: Heat shock protein DnaJ, N-terminal (InterPro:IPR001623); BEST Arabidopsis thaliana protein match is: J-domain protein required for chloroplast accumulation response 1 (TAIR:AT1G75100.1); Has 2071 Blast hits to 1585 proteins i…	T		protein.synthesis.ribosomal protein.prokaryotic.chloroplast.30S subunit.S4'	1	protein.synthesis.ribosomal protein.prokaryotic.chloroplast.30S subunit.S4'	1	1
1.1.2.1'	PS.lightreaction.photosystem I.LHC-I'	VIT_13s0019g04140	(at3g54890 : 390.0) Encodes a component of the light harvesting complex associated with photosystem I.; photosystem I light harvesting complex gene 1 (LHCA1); FUNCTIONS IN: chlorophyll binding; INVOLVED IN: response to blue light, response to red light, photosynthesis, light harvesting in photosystem I, response to far red light, photosynthesis; LOCATED IN: light-harvesting complex, chloroplast t…	T		protein.synthesis.ribosomal protein.prokaryotic.chloroplast.30S subunit.S5'	2	protein.synthesis.ribosomal protein.prokaryotic.chloroplast.30S subunit.S5'	2	1
31.2'	cell.division'	VIT_18s0001g09920	(at4g34160 : 271.0) encodes a cyclin D-type protein involved in the switch from cell proliferation to the final stages of differentiation. The gene is transcriptionally regulated by cytokinin and brassinosteroid. Protein interacts with cyclin-dependent kinase inhibitor ICK1.; CYCLIN D3;1 (CYCD3;1); CONTAINS InterPro DOMAIN/s: Cyclin, C-terminal (InterPro:IPR004367), Cyclin D (InterPro:IPR015451),…	T		protein.synthesis.ribosomal protein.prokaryotic.chloroplast.30S subunit.S7'	5	protein.synthesis.ribosomal protein.prokaryotic.chloroplast.30S subunit.S7'	8	0.625
31.3'	cell.cycle'	VIT_18s0001g09920	(at4g34160 : 271.0) encodes a cyclin D-type protein involved in the switch from cell proliferation to the final stages of differentiation. The gene is transcriptionally regulated by cytokinin and brassinosteroid. Protein interacts with cyclin-dependent kinase inhibitor ICK1.; CYCLIN D3;1 (CYCD3;1); CONTAINS InterPro DOMAIN/s: Cyclin, C-terminal (InterPro:IPR004367), Cyclin D (InterPro:IPR015451),…	T		protein.synthesis.ribosomal protein.prokaryotic.chloroplast.30S subunit.S8'	2	protein.synthesis.ribosomal protein.prokaryotic.chloroplast.30S subunit.S8'	2	1
35.2'	not assigned.unknown'	VIT_18s0089g00610	(at1g33490 : 202.0) unknown protein; CONTAINS InterPro DOMAIN/s: Protein of unknown function DUF2062 (InterPro:IPR018639); BEST Arabidopsis thaliana protein match is: unknown protein (TAIR:AT4G10140.1); Has 88 Blast hits to 88 proteins in 29 species: Archae - 0; Bacteria - 28; Metazoa - 0; Fungi - 0; Plants - 54; Viruses - 0; Other Eukaryotes - 6 (source: NCBI BLink). & (reliability: 404.0) & (or…	T		protein.synthesis.ribosomal protein.prokaryotic.chloroplast.50S subunit.L11'	1	protein.synthesis.ribosomal protein.prokaryotic.chloroplast.50S subunit.L11'	3	0.333333
35.2'	not assigned.unknown'	VIT_04s0008g00570	(at4g32915 : 143.0) FUNCTIONS IN: molecular_function unknown; INVOLVED IN: regulation of translational fidelity; LOCATED IN: chloroplast; EXPRESSED IN: 22 plant structures; EXPRESSED DURING: 13 growth stages; CONTAINS InterPro DOMAIN/s: Glu-tRNAGln amidotransferase, C subunit (InterPro:IPR003837); Has 30201 Blast hits to 17322 proteins in 780 species: Archae - 12; Bacteria - 1396; Metazoa - 17338…	T		protein.synthesis.ribosomal protein.prokaryotic.chloroplast.50S subunit.L12'	1	protein.synthesis.ribosomal protein.prokaryotic.chloroplast.50S subunit.L12'	5	0.2
29.4'	protein.postranslational modification'	VIT_07s0130g00300	(at4g36950 : 200.0) member of MEKK subfamily; mitogen-activated protein kinase kinase kinase 21 (MAPKKK21); FUNCTIONS IN: protein serine/threonine kinase activity, protein kinase activity, ATP binding; INVOLVED IN: protein amino acid phosphorylation; CONTAINS InterPro DOMAIN/s: Protein kinase, ATP binding site (InterPro:IPR017441), Protein kinase, catalytic domain (InterPro:IPR000719), Serine/thr…	T		protein.synthesis.ribosomal protein.prokaryotic.chloroplast.50S subunit.L18'	1	protein.synthesis.ribosomal protein.prokaryotic.chloroplast.50S subunit.L18'	1	1
35.1'	not assigned.no ontology'	VIT_08s0058g00120	(at5g01300 : 235.0) PEBP (phosphatidylethanolamine-binding protein) family protein; FUNCTIONS IN: phosphatidylethanolamine binding; INVOLVED IN: biological_process unknown; LOCATED IN: cellular_component unknown; EXPRESSED IN: 7 plant structures; EXPRESSED DURING: LP.04 four leaves visible, 4 anthesis, 4 leaf senescence stage, petal differentiation and expansion stage, LP.08 eight leaves visible;…	T		protein.synthesis.ribosomal protein.prokaryotic.chloroplast.50S subunit.L19'	1	protein.synthesis.ribosomal protein.prokaryotic.chloroplast.50S subunit.L19'	2	0.5
27.3.44'	RNA.regulation of transcription.Chromatin Remodeling Factors'	VIT_07s0197g00070	(at1g49520 : 164.0) SWIB complex BAF60b domain-containing protein; CONTAINS InterPro DOMAIN/s: SWIB/MDM2 domain (InterPro:IPR003121), SWIB domain (InterPro:IPR019835), DEK, C-terminal (InterPro:IPR014876); BEST Arabidopsis thaliana protein match is: SWIB complex BAF60b domain-containing protein (TAIR:AT3G19080.1); Has 3197 Blast hits to 1975 proteins in 305 species: Archae - 0; Bacteria - 439; Me…	T		protein.synthesis.ribosomal protein.prokaryotic.chloroplast.50S subunit.L21'	1	protein.synthesis.ribosomal protein.prokaryotic.chloroplast.50S subunit.L21'	3	0.333333
17.1.1.1.11'	hormone metabolism.abscisic acid.synthesis-degradation.synthesis.short chain alcohol dehydrogenmase (ABA2)'	VIT_06s0080g00980	(at3g51680 : 257.0) NAD(P)-binding Rossmann-fold superfamily protein; FUNCTIONS IN: oxidoreductase activity, binding, catalytic activity; INVOLVED IN: oxidation reduction, metabolic process; LOCATED IN: cellular_component unknown; EXPRESSED IN: cotyledon, root; CONTAINS InterPro DOMAIN/s: NAD(P)-binding domain (InterPro:IPR016040), Glucose/ribitol dehydrogenase (InterPro:IPR002347), Short-chain d…	T		protein.synthesis.ribosomal protein.prokaryotic.chloroplast.50S subunit.L23'	1	protein.synthesis.ribosomal protein.prokaryotic.chloroplast.50S subunit.L23'	3	0.333333
26.22'	misc.short chain dehydrogenase/reductase (SDR)'	VIT_06s0080g00980	(at3g51680 : 257.0) NAD(P)-binding Rossmann-fold superfamily protein; FUNCTIONS IN: oxidoreductase activity, binding, catalytic activity; INVOLVED IN: oxidation reduction, metabolic process; LOCATED IN: cellular_component unknown; EXPRESSED IN: cotyledon, root; CONTAINS InterPro DOMAIN/s: NAD(P)-binding domain (InterPro:IPR016040), Glucose/ribitol dehydrogenase (InterPro:IPR002347), Short-chain d…	T		protein.synthesis.ribosomal protein.prokaryotic.chloroplast.50S subunit.L24'	1	protein.synthesis.ribosomal protein.prokaryotic.chloroplast.50S subunit.L24'	2	0.5
34.9'	transport.metabolite transporters at the mitochondrial membrane'	VIT_07s0104g01160	(at4g03115 : 248.0) Mitochondrial substrate carrier family protein; FUNCTIONS IN: binding; INVOLVED IN: transport, transmembrane transport; LOCATED IN: mitochondrial inner membrane, membrane; CONTAINS InterPro DOMAIN/s: Mitochondrial substrate carrier (InterPro:IPR001993), Mitochondrial substrate/solute carrier (InterPro:IPR018108); BEST Arabidopsis thaliana protein match is: plant uncoupling mit…	T		protein.synthesis.ribosomal protein.prokaryotic.chloroplast.50S subunit.L29'	1	protein.synthesis.ribosomal protein.prokaryotic.chloroplast.50S subunit.L29'	2	0.5
35.2'	not assigned.unknown'	VIT_08s0040g02530	no hits & (original description: no original description)'	T		protein.synthesis.ribosomal protein.prokaryotic.chloroplast.50S subunit.L31'	1	protein.synthesis.ribosomal protein.prokaryotic.chloroplast.50S subunit.L31'	2	0.5
26.1'	misc.misc2'	VIT_12s0059g00890	(at2g32520 : 350.0) alpha/beta-Hydrolases superfamily protein; FUNCTIONS IN: hydrolase activity, transferase activity, transferring acyl groups other than amino-acyl groups; INVOLVED IN: response to zinc ion; LOCATED IN: chloroplast; EXPRESSED IN: 24 plant structures; EXPRESSED DURING: 13 growth stages; CONTAINS InterPro DOMAIN/s: Thiolase, active site (InterPro:IPR020610), Dienelactone hydrolase…	T		protein.synthesis.ribosomal protein.prokaryotic.chloroplast.50S subunit.L4'	1	protein.synthesis.ribosomal protein.prokaryotic.chloroplast.50S subunit.L4'	1	1
35.2'	not assigned.unknown'	VIT_14s0128g00870	no hits & (original description: no original description)'	T		protein.synthesis.ribosomal protein.prokaryotic.chloroplast.50S subunit.L9'	1	protein.synthesis.ribosomal protein.prokaryotic.chloroplast.50S subunit.L9'	1	1
35.2'	not assigned.unknown'	VIT_09s0002g04590	(at1g52320 : 603.0) unknown protein; FUNCTIONS IN: molecular_function unknown; INVOLVED IN: N-terminal protein myristoylation; LOCATED IN: plasma membrane; EXPRESSED IN: 23 plant structures; EXPRESSED DURING: 14 growth stages; CONTAINS InterPro DOMAIN/s: Protein of unknown function DUF632 (InterPro:IPR006867); BEST Arabidopsis thaliana protein match is: Protein of unknown function (DUF630 and DUF…	T		protein.synthesis.ribosomal protein.prokaryotic.chloroplast.50S subunit.PSRP6'	1	protein.synthesis.ribosomal protein.prokaryotic.chloroplast.50S subunit.PSRP6'	1	1
10.3'	cell wall.hemicellulose synthesis'	VIT_17s0000g05410	(at5g62620 : 649.0) Galactosyltransferase family protein; FUNCTIONS IN: transferase activity, transferring hexosyl groups, sugar binding, galactosyltransferase activity; INVOLVED IN: protein amino acid glycosylation; EXPRESSED IN: 22 plant structures; EXPRESSED DURING: 13 growth stages; CONTAINS InterPro DOMAIN/s: Galectin, carbohydrate recognition domain (InterPro:IPR001079), Glycosyl transferas…	T		protein.synthesis.ribosomal protein.prokaryotic.unknown organellar.30S subunit.S15'	2	protein.synthesis.ribosomal protein.prokaryotic.unknown organellar.30S subunit.S15'	2	1
26.2'	misc.UDP glucosyl and glucoronyl transferases'	VIT_17s0000g05410	(at5g62620 : 649.0) Galactosyltransferase family protein; FUNCTIONS IN: transferase activity, transferring hexosyl groups, sugar binding, galactosyltransferase activity; INVOLVED IN: protein amino acid glycosylation; EXPRESSED IN: 22 plant structures; EXPRESSED DURING: 13 growth stages; CONTAINS InterPro DOMAIN/s: Galectin, carbohydrate recognition domain (InterPro:IPR001079), Glycosyl transferas…	T		protein.synthesis.ribosomal protein.prokaryotic.unknown organellar.50S subunit.L15'	1	protein.synthesis.ribosomal protein.prokaryotic.unknown organellar.50S subunit.L15'	1	1
29.7'	protein.glycosylation'	VIT_17s0000g05410	(at5g62620 : 649.0) Galactosyltransferase family protein; FUNCTIONS IN: transferase activity, transferring hexosyl groups, sugar binding, galactosyltransferase activity; INVOLVED IN: protein amino acid glycosylation; EXPRESSED IN: 22 plant structures; EXPRESSED DURING: 13 growth stages; CONTAINS InterPro DOMAIN/s: Galectin, carbohydrate recognition domain (InterPro:IPR001079), Glycosyl transferas…	T		protein.synthesis.ribosomal protein.prokaryotic.unknown organellar.50S subunit.L17'	1	protein.synthesis.ribosomal protein.prokaryotic.unknown organellar.50S subunit.L17'	1	1
35.1.5'	not assigned.no ontology.pentatricopeptide (PPR) repeat-containing protein'	VIT_10s0042g00130	(at3g09040 : 443.0) Pentatricopeptide repeat (PPR) superfamily protein; CONTAINS InterPro DOMAIN/s: Pentatricopeptide repeat (InterPro:IPR002885); BEST Arabidopsis thaliana protein match is: Pentatricopeptide repeat (PPR) superfamily protein (TAIR:AT4G13650.1); Has 73401 Blast hits to 14698 proteins in 289 species: Archae - 0; Bacteria - 19; Metazoa - 251; Fungi - 280; Plants - 71776; Viruses - 0…	T		protein.synthesis.ribosomal protein.prokaryotic.unknown organellar.50S subunit.L18'	1	protein.synthesis.ribosomal protein.prokaryotic.unknown organellar.50S subunit.L18'	2	0.5
13.1.6.5.1'	amino acid metabolism.synthesis.aromatic aa.tryptophan.anthranilate synthase'	VIT_13s0019g04170	(at2g28880 : 1028.0) embryo defective 1997 (emb1997); FUNCTIONS IN: oxo-acid-lyase activity, catalytic activity, anthranilate synthase activity; INVOLVED IN: embryo development ending in seed dormancy; LOCATED IN: chloroplast; EXPRESSED IN: 20 plant structures; EXPRESSED DURING: 6 growth stages; CONTAINS InterPro DOMAIN/s: Glutamine amidotransferase class-I, C-terminal (InterPro:IPR000991), Gluta…	T		protein.synthesis.ribosomal protein.prokaryotic.unknown organellar.50S subunit.L19'	1	protein.synthesis.ribosomal protein.prokaryotic.unknown organellar.50S subunit.L19'	1	1
35.2'	not assigned.unknown'	VIT_17s0000g06740	no hits & (original description: no original description)'	T		protein.synthesis.ribosomal protein.prokaryotic.unknown organellar.50S subunit.L20'	1	protein.synthesis.ribosomal protein.prokaryotic.unknown organellar.50S subunit.L20'	1	1
27.3.11'	RNA.regulation of transcription.C2H2 zinc finger family'	VIT_16s0050g00700	(at4g25610 : 431.0) C2H2-like zinc finger protein; FUNCTIONS IN: zinc ion binding, nucleic acid binding; INVOLVED IN: biological_process unknown; LOCATED IN: intracellular; EXPRESSED IN: 20 plant structures; EXPRESSED DURING: 8 growth stages; CONTAINS InterPro DOMAIN/s: Zinc finger, C2H2-type (InterPro:IPR007087); Has 400 Blast hits to 392 proteins in 117 species: Archae - 0; Bacteria - 39; Metaz…	T		protein.synthesis.ribosomal protein.prokaryotic.unknown organellar.50S subunit.L25'	2	protein.synthesis.ribosomal protein.prokaryotic.unknown organellar.50S subunit.L25'	3	0.666667
33.99'	development.unspecified'	VIT_18s0001g09930	(at3g46630 : 237.0) Protein of unknown function (DUF3223); FUNCTIONS IN: molecular_function unknown; INVOLVED IN: biological_process unknown; LOCATED IN: chloroplast; EXPRESSED IN: 23 plant structures; EXPRESSED DURING: 15 growth stages; CONTAINS InterPro DOMAIN/s: Protein of unknown function DUF3223 (InterPro:IPR021602); BEST Arabidopsis thaliana protein match is: Protein of unknown function (DU…	T		protein.synthesis.ribosomal protein.prokaryotic.unknown organellar.50S subunit.L32'	1	protein.synthesis.ribosomal protein.prokaryotic.unknown organellar.50S subunit.L32'	1	1
35.2'	not assigned.unknown'	VIT_18s0001g13190	no hits & (original description: no original description)'	T		protein.synthesis.ribosomal protein.prokaryotic.unknown organellar.50S subunit.L35'	1	protein.synthesis.ribosomal protein.prokaryotic.unknown organellar.50S subunit.L35'	5	0.2
30.3'	signalling.calcium'	VIT_19s0015g01070	(at4g26570 : 413.0) member of AtCBLs (Calcineurin B-like Calcium Sensor Proteins); calcineurin B-like 3 (CBL3); FUNCTIONS IN: calcium ion binding; INVOLVED IN: detection of calcium ion; LOCATED IN: plasma membrane, vacuole, membrane; EXPRESSED IN: 26 plant structures; EXPRESSED DURING: 15 growth stages; CONTAINS InterPro DOMAIN/s: Recoverin (InterPro:IPR001125), EF-HAND 2 (InterPro:IPR018249), Ca…	T		protein.synthesis.ribosomal protein.prokaryotic.unknown organellar.50S subunit.L4'	1	protein.synthesis.ribosomal protein.prokaryotic.unknown organellar.50S subunit.L4'	1	1
20.1.7'	stress.biotic.PR-proteins'	VIT_14s0030g00870	(at4g27190 : 218.0) NB-ARC domain-containing disease resistance protein; FUNCTIONS IN: nucleoside-triphosphatase activity, nucleotide binding, ATP binding; INVOLVED IN: apoptosis, defense response; LOCATED IN: cellular_component unknown; CONTAINS InterPro DOMAIN/s: ATPase, AAA+ type, core (InterPro:IPR003593), NB-ARC (InterPro:IPR002182), Disease resistance protein (InterPro:IPR000767); BEST Arab…	T		protein.synthesis.ribosomal protein.prokaryotic.unknown organellar.50S subunit.L7/L12'	1	protein.synthesis.ribosomal protein.prokaryotic.unknown organellar.50S subunit.L7/L12'	2	0.5
29.2.2'	protein.synthesis.ribosome biogenesis'	VIT_08s0058g01440	(at3g08720 : 607.0) Encodes a ribosomal-protein S6 kinase. Gene expression is induced by cold and salt (NaCl). Activation of AtS6k is regulated by 1-naphthylacetic acid and kinetin, at least in part, via a lipid kinase-dependent pathway. Phosphorylates specifically mammalian and plant S6 at 25 degrees C but not at 37 degrees C. Involved in translational up-regulation of ribosomal proteins.; Arabi…	T		protein.synthesis.ribosomal protein.unknown.large subunit.L18'	1	protein.synthesis.ribosomal protein.unknown.large subunit.L18'	1	1
27.3.6'	RNA.regulation of transcription.bHLH,Basic Helix-Loop-Helix family'	VIT_08s0058g00110	(at5g01310 : 112.0) Encodes a protein that has adenylylsulfate sulfohydrolase activity (E.C. 3.6.2.1) in vitro.; APRATAXIN-like (APTX); FUNCTIONS IN: adenylylsulfatase activity, sequence-specific DNA binding transcription factor activity; INVOLVED IN: sulfur metabolic process, purine ribonucleotide metabolic process, regulation of transcription; LOCATED IN: intracellular, nucleus, chloroplast; EX…	T		protein.synthesis.ribosomal protein.unknown.large subunit.L18/L5'	1	protein.synthesis.ribosomal protein.unknown.large subunit.L18/L5'	2	0.5
26.7'	misc.oxidases - copper, flavone etc'	VIT_03s0038g03170	(at1g19250 : 404.0) FMO1 is required for full expression of TIR-NB-LRR?±conditioned resistance to avirulent pathogens and for basal resistance to invasive virulent pathogens. Functions in an EDS1-regulated but SA-independent mechanism that promotes resistance and cell death at pathogen infection sites.; flavin-dependent monooxygenase 1 (FMO1); FUNCTIONS IN: NADP or NADPH binding, oxidoreductase a…	T		protein.synthesis.ribosomal protein.unknown.small subunit.S4'	1	protein.synthesis.ribosomal protein.unknown.small subunit.S4'	1	1
27.3.25'	RNA.regulation of transcription.MYB domain transcription factor family'	VIT_14s0128g00880	(at3g05380 : 438.0) ALWAYS EARLY 2 (ALY2); FUNCTIONS IN: DNA binding, sequence-specific DNA binding transcription factor activity; CONTAINS InterPro DOMAIN/s: SANT, DNA-binding (InterPro:IPR001005), DIRP (InterPro:IPR010561); BEST Arabidopsis thaliana protein match is: DIRP ;Myb-like DNA-binding domain (TAIR:AT5G27610.1). & (reliability: 876.0) & (original description: no original description)'	T		protein.synthesis.ribosomal protein.unknown.unknown'	1	protein.synthesis.ribosomal protein.unknown.unknown'	4	0.25
20.2.99'	stress.abiotic.unspecified'	VIT_00s0527g00030	(at2g34700 : 134.0) Pollen Ole e 1 allergen and extensin family protein; FUNCTIONS IN: molecular_function unknown; INVOLVED IN: biological_process unknown; LOCATED IN: endomembrane system; EXPRESSED IN: 6 plant structures; EXPRESSED DURING: 4 anthesis, petal differentiation and expansion stage; CONTAINS InterPro DOMAIN/s: Pollen Ole e 1 allergen/extensin (InterPro:IPR006041); BEST Arabidopsis tha…	T		protein.synthesis.ribosomal RNA'	1	protein.synthesis.ribosomal RNA'	2	0.5
20.1.7'	stress.biotic.PR-proteins'	VIT_14s0036g00070	(at4g27220 : 276.0) NB-ARC domain-containing disease resistance protein; FUNCTIONS IN: ATP binding; INVOLVED IN: defense response, apoptosis; CONTAINS InterPro DOMAIN/s: NB-ARC (InterPro:IPR002182), Leucine-rich repeat (InterPro:IPR001611), Disease resistance protein (InterPro:IPR000767); BEST Arabidopsis thaliana protein match is: NB-ARC domain-containing disease resistance protein (TAIR:AT4G271…	T		protein.synthesis.ribosome biogenesis'	6	protein.synthesis.ribosome biogenesis'	15	0.4
35.1'	not assigned.no ontology'	VIT_08s0007g00980	(at3g53850 : 209.0) Uncharacterised protein family (UPF0497); FUNCTIONS IN: molecular_function unknown; INVOLVED IN: biological_process unknown; LOCATED IN: endomembrane system; CONTAINS InterPro DOMAIN/s: Uncharacterised protein family UPF0497, trans-membrane plant (InterPro:IPR006702); BEST Arabidopsis thaliana protein match is: Uncharacterised protein family (UPF0497) (TAIR:AT5G02060.1); Has 2…	T		protein.synthesis.ribosome biogenesis.Assembly factors.DExD-box helicases'	1	protein.synthesis.ribosome biogenesis.Assembly factors.DExD-box helicases'	4	0.25
27.3.6'	RNA.regulation of transcription.bHLH,Basic Helix-Loop-Helix family'	VIT_01s0244g00130	(at3g26744 : 353.0) Encodes a MYC-like bHLH transcriptional activator that binds specifically to the MYC recognition sequences in the CBF3 promoter. Mutants are defective in cold-regulated gene expression. Cold stress triggers protein degradation of nuclear GFPICE1 protein, and the RING finger protein HOS1 is required. Sumoylation of ICE1 controls CBF3/DREB1A expression and freezing tolerance.; I…	T		protein.synthesis.ribosome biogenesis.Assembly factors.misc'	1	protein.synthesis.ribosome biogenesis.Assembly factors.misc'	1	1
35.2'	not assigned.unknown'	VIT_00s0459g00010	no hits & (original description: no original description)'	T		protein.synthesis.ribosome biogenesis.BRIX'	2	protein.synthesis.ribosome biogenesis.BRIX'	9	0.222222
35.2'	not assigned.unknown'	VIT_10s0042g00120	(at3g59870 : 315.0) unknown protein; FUNCTIONS IN: molecular_function unknown; INVOLVED IN: biological_process unknown; LOCATED IN: chloroplast; EXPRESSED IN: 23 plant structures; EXPRESSED DURING: 13 growth stages; BEST Arabidopsis thaliana protein match is: unknown protein (TAIR:AT2G43945.1); Has 292 Blast hits to 292 proteins in 84 species: Archae - 0; Bacteria - 122; Metazoa - 0; Fungi - 0; P…	T		protein.synthesis.ribosome biogenesis.export from nucleus'	2	protein.synthesis.ribosome biogenesis.export from nucleus'	13	0.153846
34.16'	transport.ABC transporters and multidrug resistance systems'	VIT_13s0074g00660	(q2pcf1|pdr2_nicpl : 2075.0) Pleiotropic drug resistance protein 2 (NpPDR2) - Nicotiana plumbaginifolia (Leadwort-leaved tobacco) & (at2g36380 : 2007.0) pleiotropic drug resistance 6 (PDR6); FUNCTIONS IN: ATPase activity, coupled to transmembrane movement of substances; LOCATED IN: plasma membrane; EXPRESSED IN: 24 plant structures; EXPRESSED DURING: 13 growth stages; CONTAINS InterPro DOMAIN/s: …	T		protein.synthesis.ribosome biogenesis.Pre-rRNA processing and modifications.DExD-box helicases'	6	protein.synthesis.ribosome biogenesis.Pre-rRNA processing and modifications.DExD-box helicases'	23	0.26087
35.2'	not assigned.unknown'	VIT_03s0091g01100	(at1g49975 : 80.1) INVOLVED IN: photosynthesis; LOCATED IN: photosystem I, chloroplast, thylakoid membrane; EXPRESSED IN: 20 plant structures; EXPRESSED DURING: 13 growth stages; CONTAINS InterPro DOMAIN/s: Photosystem I reaction centre subunit N (InterPro:IPR008796); Has 34 Blast hits to 34 proteins in 14 species: Archae - 0; Bacteria - 0; Metazoa - 0; Fungi - 0; Plants - 34; Viruses - 0; Other …	T		protein.synthesis.ribosome biogenesis.Pre-rRNA processing and modifications.methylotransferases'	4	protein.synthesis.ribosome biogenesis.Pre-rRNA processing and modifications.methylotransferases'	19	0.210526
34.5'	transport.ammonium'	VIT_08s0058g00140	(at2g38290 : 544.0) encodes a high-affinity ammonium transporter, which is expressed in shoot and root. Expression in root and shoot is under nitrogen and carbon dioxide regulation, respectively.; ammonium transporter 2 (AMT2); FUNCTIONS IN: ammonium transmembrane transporter activity, high affinity secondary active ammonium transmembrane transporter activity; INVOLVED IN: ammonium transport, res…	T		protein.synthesis.ribosome biogenesis.Pre-rRNA processing and modifications.snoRNPs'	4	protein.synthesis.ribosome biogenesis.Pre-rRNA processing and modifications.snoRNPs'	15	0.266667
35.2'	not assigned.unknown'	VIT_15s0021g01550	(at3g60320 : 837.0) Protein of unknown function (DUF630 and DUF632); CONTAINS InterPro DOMAIN/s: Protein of unknown function DUF630 (InterPro:IPR006868), Protein of unknown function DUF632 (InterPro:IPR006867); BEST Arabidopsis thaliana protein match is: Protein of unknown function (DUF630 and DUF632) (TAIR:AT1G02110.1); Has 6322 Blast hits to 3163 proteins in 311 species: Archae - 2; Bacteria - …	T		protein.targeting'	1	protein.targeting'	2	0.5
1.1.2.2'	PS.lightreaction.photosystem I.PSI polypeptide subunits'	VIT_18s0001g08620	(q7yjx3|psab_calfe : 337.0) Photosystem I P700 chlorophyll a apoprotein A2 (PsaB) (PSI-B) - Calycanthus fertilis var. ferax (Calycanthus floridus var. glaucus) & (atcg00340 : 336.0) Encodes the D1 subunit of photosystem I and II reaction centers.; PSAB; FUNCTIONS IN: chlorophyll binding; INVOLVED IN: photosynthesis, light harvesting in photosystem II, photosynthesis, light harvesting in photosyst…	T		protein.targeting.chloroplast'	9	protein.targeting.chloroplast'	32	0.28125
35.2'	not assigned.unknown'	VIT_11s0052g00920	(at5g57460 : 751.0) unknown protein; FUNCTIONS IN: molecular_function unknown; INVOLVED IN: biological_process unknown; LOCATED IN: plasma membrane, chloroplast; EXPRESSED IN: 23 plant structures; EXPRESSED DURING: 13 growth stages; Has 166 Blast hits to 166 proteins in 41 species: Archae - 0; Bacteria - 0; Metazoa - 112; Fungi - 4; Plants - 36; Viruses - 0; Other Eukaryotes - 14 (source: NCBI BL…	T		protein.targeting.mitochondria'	7	protein.targeting.mitochondria'	28	0.25
29.2.3'	protein.synthesis.initiation'	VIT_08s0007g00970	(at3g11400 : 389.0) One of the 2 genes that code for the G subunit of eukaryotic initiation factor 3 (EIF3).; eukaryotic translation initiation factor 3G1 (EIF3G1); CONTAINS InterPro DOMAIN/s: RNA recognition motif, RNP-1 (InterPro:IPR000504), Nucleotide-binding, alpha-beta plait (InterPro:IPR012677), Translation initiation factor 3, RNA-binding subunit (InterPro:IPR017334); BEST Arabidopsis thal…	T		protein.targeting.nucleus'	11	protein.targeting.nucleus'	61	0.180328
29.5.11.4.3.1'	protein.degradation.ubiquitin.E3.SCF.SKP'	VIT_16s0050g00720	(at3g61415 : 374.0) SKP1-like 21 (SK21); FUNCTIONS IN: ubiquitin-protein ligase activity; INVOLVED IN: ubiquitin-dependent protein catabolic process; LOCATED IN: SCF ubiquitin ligase complex; EXPRESSED IN: stem, fruit, root, inflorescence, leaf; EXPRESSED DURING: seedling growth; CONTAINS InterPro DOMAIN/s: SKP1 component, dimerisation (InterPro:IPR016072), SKP1 component (InterPro:IPR001232), BT…	T		protein.targeting.peroxisomes'	5	protein.targeting.peroxisomes'	14	0.357143
30.4'	signalling.phosphinositides'	VIT_01s0011g00560	(at4g20260 : 184.0) Encodes a Ca2+ and Cu2+ binding protein. N-terminal myristylation on glycine 2 appears to enable it to associate tightly with the plasma membrane. Recombinant PCaP1 interacts strongly with phosphatidylinositol 3,5-bisphosphate (PtdIns(3,5)P2) and PtdIns (3,4,5)P3, and weakly with PtdIns(3,5)P2 and PtdIns(4,5). It also interacts with calmodulin (CaM) in a calcium-dependent mann…	T		protein.targeting.secretory pathway.ER'	4	protein.targeting.secretory pathway.ER'	20	0.2
30.2.5'	signalling.receptor kinases.leucine rich repeat V'	VIT_09s0054g01570	(at1g78980 : 452.0) STRUBBELIG-receptor family 5 (SRF5); FUNCTIONS IN: protein serine/threonine kinase activity, kinase activity, ATP binding; INVOLVED IN: transmembrane receptor protein tyrosine kinase signaling pathway, protein amino acid phosphorylation; LOCATED IN: endomembrane system; EXPRESSED IN: 7 plant structures; EXPRESSED DURING: L mature pollen stage, M germinated pollen stage, 4 anth…	T		protein.targeting.secretory pathway.golgi'	4	protein.targeting.secretory pathway.golgi'	15	0.266667
35.2'	not assigned.unknown'	VIT_04s0023g02080	(original description: no original description)'	T		protein.targeting.secretory pathway.plasma membrane'	3	protein.targeting.secretory pathway.plasma membrane'	6	0.5
35.2'	not assigned.unknown'	VIT_17s0000g04140	(at1g73930 : 877.0) unknown protein; CONTAINS InterPro DOMAIN/s: Protein of unknown function DUF1630 (InterPro:IPR012860); Has 35333 Blast hits to 34131 proteins in 2444 species: Archae - 798; Bacteria - 22429; Metazoa - 974; Fungi - 991; Plants - 531; Viruses - 0; Other Eukaryotes - 9610 (source: NCBI BLink). & (reliability: 1754.0) & (original description: no original description)'	T		protein.targeting.secretory pathway.unspecified'	22	protein.targeting.secretory pathway.unspecified'	99	0.222222
35.2'	not assigned.unknown'	VIT_07s0104g01140	no hits & (original description: no original description)'	T		protein.targeting.secretory pathway.vacuole'	8	protein.targeting.secretory pathway.vacuole'	38	0.210526
35.2'	not assigned.unknown'	VIT_18s0072g00270	no hits & (original description: no original description)'	T		protein.targeting.unknown'	3	protein.targeting.unknown'	13	0.230769
26.7'	misc.oxidases - copper, flavone etc'	VIT_03s0038g03150	(at1g19250 : 404.0) FMO1 is required for full expression of TIR-NB-LRR?±conditioned resistance to avirulent pathogens and for basal resistance to invasive virulent pathogens. Functions in an EDS1-regulated but SA-independent mechanism that promotes resistance and cell death at pathogen infection sites.; flavin-dependent monooxygenase 1 (FMO1); FUNCTIONS IN: NADP or NADPH binding, oxidoreductase a…	T		PS'	1	PS'	4	0.25
11.9.3.3'	lipid metabolism.lipid degradation.lysophospholipases.glycerophosphodiester phosphodiesterase'	VIT_18s0089g00620	(at1g71340 : 254.0) PLC-like phosphodiesterases superfamily protein; FUNCTIONS IN: phosphoric diester hydrolase activity, glycerophosphodiester phosphodiesterase activity; INVOLVED IN: glycerol metabolic process, lipid metabolic process; LOCATED IN: cellular_component unknown; EXPRESSED IN: 23 plant structures; EXPRESSED DURING: 13 growth stages; CONTAINS InterPro DOMAIN/s: PLC-like phosphodieste…	T		PS.calvin cycle'	1	PS.calvin cycle'	1	1
35.2'	not assigned.unknown'	VIT_14s0083g01200	no hits & (original description: no original description)'	T		PS.calvin cycle.FBPase'	2	PS.calvin cycle.FBPase'	5	0.4
8.2.10'	TCA / org transformation.other organic acid transformatons.malic'	VIT_02s0012g02460	(p43279|maoc_orysa : 627.0) NADP-dependent malic enzyme, chloroplast precursor (EC 1.1.1.40) (NADP-ME) - Oryza sativa (Rice) & (at5g11670 : 608.0) The malic enzyme (EC 1.1.1.40) encoded by AtNADP-ME2 is presumably a cytosolic enzyme involved in malate metabolism and possibly assisting the oxidative pentose phosphate pathway. AtNADP-ME2 counts for the major part of NADP-ME activity in mature tissu…	T		PS.calvin cycle.GAP'	1	PS.calvin cycle.GAP'	3	0.333333
35.2'	not assigned.unknown'	VIT_10s0003g01810	no hits & (original description: no original description)'	T		PS.calvin cycle.phosphoglycerate kinase'	1	PS.calvin cycle.phosphoglycerate kinase'	3	0.333333
35.2'	not assigned.unknown'	VIT_16s0098g00740	no hits & (original description: no original description)'	T		PS.calvin cycle.Rib5P Isomerase'	1	PS.calvin cycle.Rib5P Isomerase'	2	0.5
35.1.5'	not assigned.no ontology.pentatricopeptide (PPR) repeat-containing protein'	VIT_00s0160g00350	(at1g71420 : 93.2) Tetratricopeptide repeat (TPR)-like superfamily protein; CONTAINS InterPro DOMAIN/s: Pentatricopeptide repeat (InterPro:IPR002885); BEST Arabidopsis thaliana protein match is: Tetratricopeptide repeat (TPR)-like superfamily protein (TAIR:AT5G09950.1); Has 35655 Blast hits to 13198 proteins in 229 species: Archae - 0; Bacteria - 0; Metazoa - 33; Fungi - 71; Plants - 35090; Virus…	T		PS.calvin cycle.rubisco interacting'	1	PS.calvin cycle.rubisco interacting'	11	0.0909091
27.3.99'	RNA.regulation of transcription.unclassified'	VIT_10s0003g04090	(at1g30320 : 354.0) Remorin family protein; FUNCTIONS IN: DNA binding; LOCATED IN: plasma membrane; CONTAINS InterPro DOMAIN/s: Remorin, C-terminal (InterPro:IPR005516); BEST Arabidopsis thaliana protein match is: Remorin family protein (TAIR:AT2G02170.2); Has 12397 Blast hits to 7447 proteins in 1066 species: Archae - 25; Bacteria - 2897; Metazoa - 2750; Fungi - 978; Plants - 862; Viruses - 38; …	T		PS.lightreaction.ATP synthase.alpha subunit'	1	PS.lightreaction.ATP synthase.alpha subunit'	3	0.333333
33.99'	development.unspecified'	VIT_19s0014g01220	(at5g45830 : 187.0) Encodes DOG1 (DELAY OF GERMINATION 1). A quantitative trait locus involved in the control of seed dormancy. Belongs to a novel plant-specific gene family whose members include: DOG1-like 1-4 (DOGL1-4, At4g18660, At4g18680, At4g18690, At4g18650 respectively) and DOG1. DOG1 expression is seed-specific.; DELAY OF GERMINATION 1 (DOG1); BEST Arabidopsis thaliana protein match is: u…	T		PS.lightreaction.ATP synthase.beta subunit'	1	PS.lightreaction.ATP synthase.beta subunit'	4	0.25
35.2'	not assigned.unknown'	VIT_11s0052g00910	no hits & (original description: no original description)'	T		PS.lightreaction.ATP synthase.delta chain'	1	PS.lightreaction.ATP synthase.delta chain'	1	1
28.1'	DNA.synthesis/chromatin structure'	VIT_14s0128g00820	(at1g67500 : 174.0) Encodes the catalytic subunit of DNA polymerase zeta.Mutants are sensitive to UV-B radiation. Gene is involved in damage-tolerance mechanisms through translesion synthesis(TLS).; recovery protein 3 (REV3); CONTAINS InterPro DOMAIN/s: DNA polymerase, family B (InterPro:IPR022762), DNA-directed DNA polymerase, family B, exonuclease domain (InterPro:IPR006133), Polynucleotidyl tr…	T		PS.lightreaction.cyclic electron flow-chlororespiration'	4	PS.lightreaction.cyclic electron flow-chlororespiration'	13	0.307692
13.1.6.1.1'	amino acid metabolism.synthesis.aromatic aa.chorismate.3-deoxy-D-arabino-heptulosonate 7-phosphate synthase'	VIT_00s0391g00070	(p27608|arof_tobac : 868.0) Phospho-2-dehydro-3-deoxyheptonate aldolase 1, chloroplast precursor (EC 2.5.1.54) (Phospho-2-keto-3-deoxyheptonate aldolase 1) (DAHP synthetase 1) (3-deoxy-D-arabino-heptulosonate 7-phosphate synthase 1) - Nicotiana tabacum (Common tob & (at4g39980 : 847.0) Encodes a 2-deoxy-D-arabino-heptulosonate 7-phosphate (DAHP) synthase, which catalyzes the first committed step …	T		PS.lightreaction.cytochrome b6/f.apocytochrome f (CYF)'	1	PS.lightreaction.cytochrome b6/f.apocytochrome f (CYF)'	3	0.333333
35.2'	not assigned.unknown'	VIT_16s0050g00710	(at5g52420 : 227.0) unknown protein; FUNCTIONS IN: molecular_function unknown; INVOLVED IN: biological_process unknown; LOCATED IN: endoplasmic reticulum; EXPRESSED IN: 24 plant structures; EXPRESSED DURING: 13 growth stages; BEST Arabidopsis thaliana protein match is: unknown protein (TAIR:AT5G23920.1); Has 30201 Blast hits to 17322 proteins in 780 species: Archae - 12; Bacteria - 1396; Metazoa …	T		PS.lightreaction.NADH DH'	5	PS.lightreaction.NADH DH'	14	0.357143
16.8.3.1'	secondary metabolism.flavonoids.dihydroflavonols.dihydroflavonol 4-reductase'	VIT_04s0023g02090	(p51110|dfra_vitvi : 218.0) Dihydroflavonol-4-reductase (EC 1.1.1.219) (DFR) (Dihydrokaempferol 4-reductase) - Vitis vinifera (Grape) & (at5g42800 : 214.0) dihydroflavonol reductase. Catalyzes the conversion of dihydroquercetin to leucocyanidin in the biosynthesis of anthocyanins.; dihydroflavonol 4-reductase (DFR); CONTAINS InterPro DOMAIN/s: NAD-dependent epimerase/dehydratase (InterPro:IPR0015…	T		PS.lightreaction.other electron carrier (ox/red).ferredoxin'	4	PS.lightreaction.other electron carrier (ox/red).ferredoxin'	9	0.444444
35.2'	not assigned.unknown'	VIT_09s0054g01580	no hits & (original description: no original description)'	T		PS.lightreaction.other electron carrier (ox/red).ferredoxin reductase'	1	PS.lightreaction.other electron carrier (ox/red).ferredoxin reductase'	3	0.333333
35.2'	not assigned.unknown'	VIT_18s0072g00280	no hits & (original description: no original description)'	T		PS.lightreaction.photosystem I'	1	PS.lightreaction.photosystem I'	1	1
35.2'	not assigned.unknown'	VIT_19s0085g00710	no hits & (original description: no original description)'	T		PS.lightreaction.photosystem I.LHC-I'	2	PS.lightreaction.photosystem I.LHC-I'	7	0.285714
30.2.16'	signalling.receptor kinases.Catharanthus roseus-like RLK1'	VIT_14s0083g01210	(at3g51550 : 750.0) Encodes a synergid-expressed, plasma-membrane localized receptor-like kinase that accumulates asymetrically in the synergid membrnane at the filiform apparatus and mediates male-female gametophyte interactions during pollen tube reception.; FERONIA (FER); FUNCTIONS IN: protein kinase activity, kinase activity; INVOLVED IN: pollen tube reception, post-embryonic development, pro…	T		PS.lightreaction.photosystem I.PSI polypeptide subunits'	8	PS.lightreaction.photosystem I.PSI polypeptide subunits'	16	0.5
27.3.20'	RNA.regulation of transcription.G2-like transcription factor family, GARP'	VIT_09s0070g00410	(at3g13040 : 88.2) myb-like HTH transcriptional regulator family protein; CONTAINS InterPro DOMAIN/s: Homeodomain-like (InterPro:IPR009057), Myb, DNA-binding (InterPro:IPR014778), HTH transcriptional regulator, Myb-type, DNA-binding (InterPro:IPR017930), Myb-like DNA-binding domain, SHAQKYF class (InterPro:IPR006447), Homeodomain-related (InterPro:IPR012287); BEST Arabidopsis thaliana protein mat…	T		PS.lightreaction.photosystem II.LHC-II'	3	PS.lightreaction.photosystem II.LHC-II'	14	0.214286
20.1'	stress.biotic'	VIT_14s0030g00840	(at4g27190 : 236.0) NB-ARC domain-containing disease resistance protein; FUNCTIONS IN: nucleoside-triphosphatase activity, nucleotide binding, ATP binding; INVOLVED IN: apoptosis, defense response; LOCATED IN: cellular_component unknown; CONTAINS InterPro DOMAIN/s: ATPase, AAA+ type, core (InterPro:IPR003593), NB-ARC (InterPro:IPR002182), Disease resistance protein (InterPro:IPR000767); BEST Arab…	T		PS.lightreaction.photosystem II.PSII polypeptide subunits'	16	PS.lightreaction.photosystem II.PSII polypeptide subunits'	39	0.410256
20.1.7'	stress.biotic.PR-proteins'	VIT_14s0030g00840	(at4g27190 : 236.0) NB-ARC domain-containing disease resistance protein; FUNCTIONS IN: nucleoside-triphosphatase activity, nucleotide binding, ATP binding; INVOLVED IN: apoptosis, defense response; LOCATED IN: cellular_component unknown; CONTAINS InterPro DOMAIN/s: ATPase, AAA+ type, core (InterPro:IPR003593), NB-ARC (InterPro:IPR002182), Disease resistance protein (InterPro:IPR000767); BEST Arab…	T		PS.lightreaction.state transition'	1	PS.lightreaction.state transition'	5	0.2
27.3.6'	RNA.regulation of transcription.bHLH,Basic Helix-Loop-Helix family'	VIT_08s0040g01240	(at2g41130 : 227.0) basic helix-loop-helix (bHLH) DNA-binding superfamily protein; FUNCTIONS IN: DNA binding, sequence-specific DNA binding transcription factor activity; INVOLVED IN: regulation of transcription; LOCATED IN: chloroplast envelope; CONTAINS InterPro DOMAIN/s: Helix-loop-helix DNA-binding domain (InterPro:IPR001092), Helix-loop-helix DNA-binding (InterPro:IPR011598); BEST Arabidopsi…	T		PS.photorespiration.aminotransferases peroxisomal'	1	PS.photorespiration.aminotransferases peroxisomal'	2	0.5
29.2.1.1.1.1.8'	protein.synthesis.ribosomal protein.prokaryotic.chloroplast.30S subunit.S8'	VIT_19s0014g02520	(q8s8v8|rr8_atrbe : 153.0) Chloroplast 30S ribosomal protein S8 - Atropa belladonna (Belladonna) (Deadly nightshade) & (atcg00770 : 149.0) chloroplast 30S ribosomal protein S8; ribosomal protein S8 (RPS8); FUNCTIONS IN: structural constituent of ribosome; INVOLVED IN: translation; LOCATED IN: plastid small ribosomal subunit, chloroplast, membrane; EXPRESSED IN: 22 plant structures; EXPRESSED DURI…	T		PS.photorespiration.glycerate kinase'	1	PS.photorespiration.glycerate kinase'	1	1
11.8.6'	lipid metabolism.'exotics' (steroids, squalene etc).cycloartenol synthase'	VIT_09s0054g01550	(at2g07050 : 1231.0) Involved in the biosynthesis of brassinosteroids. Catalyzes the reaction from epoxysqualene to cycloartenol.; cycloartenol synthase 1 (CAS1); FUNCTIONS IN: cycloartenol synthase activity; INVOLVED IN: pentacyclic triterpenoid biosynthetic process, thylakoid membrane organization, pollen development; LOCATED IN: vacuole; EXPRESSED IN: 24 plant structures; EXPRESSED DURING: 13 …	T		PS.photorespiration.hydroxypyruvate reductase'	1	PS.photorespiration.hydroxypyruvate reductase'	6	0.166667
17.3.1.2.99'	hormone metabolism.brassinosteroid.synthesis-degradation.sterols.other'	VIT_09s0054g01550	(at2g07050 : 1231.0) Involved in the biosynthesis of brassinosteroids. Catalyzes the reaction from epoxysqualene to cycloartenol.; cycloartenol synthase 1 (CAS1); FUNCTIONS IN: cycloartenol synthase activity; INVOLVED IN: pentacyclic triterpenoid biosynthetic process, thylakoid membrane organization, pollen development; LOCATED IN: vacuole; EXPRESSED IN: 24 plant structures; EXPRESSED DURING: 13 …	T		redox.ascorbate and glutathione'	11	redox.ascorbate and glutathione'	57	0.192982
30.3'	signalling.calcium'	VIT_18s0001g09970	(at4g34150 : 195.0) Calcium-dependent lipid-binding (CaLB domain) family protein; CONTAINS InterPro DOMAIN/s: C2 membrane targeting protein (InterPro:IPR018029), C2 calcium/lipid-binding domain, CaLB (InterPro:IPR008973), C2 calcium-dependent membrane targeting (InterPro:IPR000008); BEST Arabidopsis thaliana protein match is: soybean gene regulated by cold-2 (TAIR:AT1G09070.1); Has 30201 Blast hi…	T		redox.ascorbate and glutathione.ascorbate'	2	redox.ascorbate and glutathione.ascorbate'	25	0.08
9.1.1.5'	mitochondrial electron transport / ATP synthesis.NADH-DH.complex I.carbonic anhydrase'	VIT_04s0023g02060	(at1g47260 : 330.0) Encodes mitochondrial gamma carbonic anhydrase. Component of the NADH dehydrogenase complex.; gamma carbonic anhydrase 2 (GAMMA CA2); FUNCTIONS IN: carbonate dehydratase activity; INVOLVED IN: response to salt stress, regulation of oxygen and reactive oxygen species metabolic process, anther dehiscence, photorespiration; LOCATED IN: in 6 components; EXPRESSED IN: 29 plant stru…	T		redox.ascorbate and glutathione.ascorbate.GDP-L-galactose-hexose-1-phosphate guanyltransferase'	1	redox.ascorbate and glutathione.ascorbate.GDP-L-galactose-hexose-1-phosphate guanyltransferase'	3	0.333333
27.3.55'	RNA.regulation of transcription.HDA'	VIT_17s0000g04120	(at3g18520 : 573.0) Encodes a protein with similarity to histone deacetylases. Plants expressing RNAi directed against this gene show a moderate resistance to agrobacterium-mediated root transformation.; histone deacetylase 15 (HDA15); FUNCTIONS IN: histone deacetylase activity; INVOLVED IN: DNA mediated transformation, histone deacetylation; LOCATED IN: intracellular; EXPRESSED IN: 25 plant stru…	T		redox.ascorbate and glutathione.glutathione'	2	redox.ascorbate and glutathione.glutathione'	13	0.153846
34.16'	transport.ABC transporters and multidrug resistance systems'	VIT_06s0004g02490	(at5g60740 : 1464.0) ABC transporter family protein; FUNCTIONS IN: ATPase activity, coupled to transmembrane movement of substances; LOCATED IN: endomembrane system; EXPRESSED IN: 10 plant structures; EXPRESSED DURING: L mature pollen stage, M germinated pollen stage, 4 anthesis, C globular stage, petal differentiation and expansion stage; CONTAINS InterPro DOMAIN/s: ATPase, AAA+ type, core (Inte…	T		redox.dismutases and catalases'	3	redox.dismutases and catalases'	13	0.230769
29.4'	protein.postranslational modification'	VIT_16s0098g00720	(at5g03140 : 274.0) Concanavalin A-like lectin protein kinase family protein; FUNCTIONS IN: carbohydrate binding, kinase activity; INVOLVED IN: protein amino acid phosphorylation; LOCATED IN: endomembrane system; EXPRESSED IN: 19 plant structures; EXPRESSED DURING: 13 growth stages; CONTAINS InterPro DOMAIN/s: Legume lectin, beta chain (InterPro:IPR001220), Protein kinase, ATP binding site (Inter…	T		redox.glutaredoxins'	10	redox.glutaredoxins'	29	0.344828
30.2.19'	signalling.receptor kinases.legume-lectin'	VIT_16s0098g00720	(at5g03140 : 274.0) Concanavalin A-like lectin protein kinase family protein; FUNCTIONS IN: carbohydrate binding, kinase activity; INVOLVED IN: protein amino acid phosphorylation; LOCATED IN: endomembrane system; EXPRESSED IN: 19 plant structures; EXPRESSED DURING: 13 growth stages; CONTAINS InterPro DOMAIN/s: Legume lectin, beta chain (InterPro:IPR001220), Protein kinase, ATP binding site (Inter…	T		redox.heme'	2	redox.heme'	10	0.2
28.2'	DNA.repair'	VIT_00s0160g00370	(at5g54260 : 146.0) DNA repair and meiotic recombination protein, component of MRE11 complex with RAD50 and NBS1; MEIOTIC RECOMBINATION 11 (MRE11); FUNCTIONS IN: hydrolase activity, manganese ion binding, protein serine/threonine phosphatase activity, exonuclease activity, endonuclease activity; INVOLVED IN: double-strand break repair, DNA metabolic process; LOCATED IN: nucleus; EXPRESSED IN: 10 …	T		redox.misc'	5	redox.misc'	8	0.625
34.15'	transport.potassium'	VIT_11s0016g05810	(at3g02850 : 873.0) Encodes SKOR, a member of Shaker family potassium ion (K+) channel. This family includes five groups based on phylogenetic analysis (FEBS Letters (2007) 581: 2357): I (inward rectifying channel): AKT1 (AT2G26650), AKT5 (AT4G32500) and SPIK (also known as AKT6, AT2G25600); II (inward rectifying channel): KAT1 (AT5G46240) and KAT2 (AT4G18290); III (weakly inward rectifying chann…	T		redox.peroxiredoxin'	1	redox.peroxiredoxin'	8	0.125
35.1'	not assigned.no ontology'	VIT_10s0003g04070	(at1g30300 : 526.0) Metallo-hydrolase/oxidoreductase superfamily protein; BEST Arabidopsis thaliana protein match is: Metallo-hydrolase/oxidoreductase superfamily protein (TAIR:AT4G03610.1); Has 2065 Blast hits to 2048 proteins in 545 species: Archae - 22; Bacteria - 934; Metazoa - 0; Fungi - 23; Plants - 103; Viruses - 0; Other Eukaryotes - 983 (source: NCBI BLink). & (reliability: 1052.0) & (or…	T		redox.peroxiredoxin.PER1'	1	redox.peroxiredoxin.PER1'	3	0.333333
26.5'	misc.acyl transferases'	VIT_00s1546g00010	(at1g78690 : 168.0) Phospholipid/glycerol acyltransferase family protein; FUNCTIONS IN: acyltransferase activity; INVOLVED IN: metabolic process; EXPRESSED IN: 21 plant structures; EXPRESSED DURING: 12 growth stages; CONTAINS InterPro DOMAIN/s: Phospholipid/glycerol acyltransferase (InterPro:IPR002123), Tafazzin (InterPro:IPR000872); BEST Arabidopsis thaliana protein match is: Phospholipid/glycer…	T		redox.thioredoxin'	13	redox.thioredoxin'	47	0.276596
9.8'	mitochondrial electron transport / ATP synthesis.uncoupling protein'	VIT_18s0001g07320	(at2g22500 : 400.0) Encodes one of the mitochondrial dicarboxylate carriers (DIC): DIC1 (AT2G22500), DIC2 (AT4G24570), DIC3 (AT5G09470).; uncoupling protein 5 (UCP5); FUNCTIONS IN: binding, dicarboxylic acid transmembrane transporter activity; INVOLVED IN: transport, mitochondrial transport; LOCATED IN: mitochondrion, mitochondrial inner membrane, membrane; EXPRESSED IN: 23 plant structures; EXPR…	T		redox.thioredoxin.PDIL'	1	redox.thioredoxin.PDIL'	11	0.0909091
34.9'	transport.metabolite transporters at the mitochondrial membrane'	VIT_18s0001g07320	(at2g22500 : 400.0) Encodes one of the mitochondrial dicarboxylate carriers (DIC): DIC1 (AT2G22500), DIC2 (AT4G24570), DIC3 (AT5G09470).; uncoupling protein 5 (UCP5); FUNCTIONS IN: binding, dicarboxylic acid transmembrane transporter activity; INVOLVED IN: transport, mitochondrial transport; LOCATED IN: mitochondrion, mitochondrial inner membrane, membrane; EXPRESSED IN: 23 plant structures; EXPR…	T		redox.thioredoxin.QSOX'	1	redox.thioredoxin.QSOX'	1	1
27.3.50'	RNA.regulation of transcription.General Transcription'	VIT_18s0001g08650	(at2g22840 : 346.0) Growth regulating factor encoding transcription activator. One of the nine members of a GRF gene family, containing nuclear targeting domain. Mutants result in smaller leaves indicating the role of the gene in leaf development. Expressed in root, shoot and flower; growth-regulating factor 1 (GRF1); CONTAINS InterPro DOMAIN/s: Glutamine-Leucine-Glutamine, QLQ (InterPro:IPR01497…	T		RNA.processing'	46	RNA.processing'	152	0.302632
28.1'	DNA.synthesis/chromatin structure'	VIT_14s0128g00840	(at1g67500 : 1203.0) Encodes the catalytic subunit of DNA polymerase zeta.Mutants are sensitive to UV-B radiation. Gene is involved in damage-tolerance mechanisms through translesion synthesis(TLS).; recovery protein 3 (REV3); CONTAINS InterPro DOMAIN/s: DNA polymerase, family B (InterPro:IPR022762), DNA-directed DNA polymerase, family B, exonuclease domain (InterPro:IPR006133), Polynucleotidyl t…	T		RNA.processing.3' end processing.CPSF160'	1	RNA.processing.3' end processing.CPSF160'	4	0.25
29.5.5'	protein.degradation.serine protease'	VIT_00s1355g00010	(at4g17040 : 161.0) CLP protease R subunit 4 (CLPR4); FUNCTIONS IN: serine-type endopeptidase activity; INVOLVED IN: proteolysis; LOCATED IN: plastid stroma, chloroplast, chloroplast stroma, chloroplast envelope; EXPRESSED IN: 22 plant structures; EXPRESSED DURING: 13 growth stages; CONTAINS InterPro DOMAIN/s: Peptidase S14, ClpP (InterPro:IPR001907); BEST Arabidopsis thaliana protein match is: A…	T		RNA.processing.3' end processing.CPSF30'	1	RNA.processing.3' end processing.CPSF30'	1	1
35.2'	not assigned.unknown'	VIT_18s0001g09980	(at1g60060 : 140.0) Serine/threonine-protein kinase WNK (With No Lysine)-related; BEST Arabidopsis thaliana protein match is: Serine/threonine-protein kinase WNK (With No Lysine)-related (TAIR:AT5G53900.2); Has 3565 Blast hits to 2565 proteins in 80 species: Archae - 0; Bacteria - 3; Metazoa - 15; Fungi - 88; Plants - 227; Viruses - 0; Other Eukaryotes - 3232 (source: NCBI BLink). & (reliability:…	T		RNA.processing.3' end processing.CPSF73b'	1	RNA.processing.3' end processing.CPSF73b'	2	0.5
35.1'	not assigned.no ontology'	VIT_04s0023g02070	(at4g36520 : 352.0) Chaperone DnaJ-domain superfamily protein; FUNCTIONS IN: heat shock protein binding; CONTAINS InterPro DOMAIN/s: Heat shock protein DnaJ, N-terminal (InterPro:IPR001623); BEST Arabidopsis thaliana protein match is: Chaperone DnaJ-domain superfamily protein (TAIR:AT4G12770.2); Has 187564 Blast hits to 104912 proteins in 3501 species: Archae - 1251; Bacteria - 31029; Metazoa - 7…	T		RNA.processing.3' end processing.CstF50'	1	RNA.processing.3' end processing.CstF50'	1	1
29.7.3'	protein.glycosylation.mannosyl-oligosaccharide alpha-1,2-mannosidase'	VIT_09s0054g00230	(at1g51590 : 532.0) Encodes an alpha-mannosidase I enzyme responsible for N-glycan maturation.; alpha-mannosidase 1 (MNS1); CONTAINS InterPro DOMAIN/s: Glycoside hydrolase, family 47 (InterPro:IPR001382); BEST Arabidopsis thaliana protein match is: alpha-mannosidase 2 (TAIR:AT3G21160.1); Has 35333 Blast hits to 34131 proteins in 2444 species: Archae - 798; Bacteria - 22429; Metazoa - 974; Fungi -…	T		RNA.processing.3' end processing.Fip1'	1	RNA.processing.3' end processing.Fip1'	2	0.5
35.2'	not assigned.unknown'	VIT_17s0000g04110	no hits & (original description: no original description)'	T		RNA.processing.3' end processing.PAP'	1	RNA.processing.3' end processing.PAP'	6	0.166667
21.4'	redox.glutaredoxins'	VIT_08s0032g01030	(at5g06470 : 211.0) Glutaredoxin family protein; FUNCTIONS IN: electron carrier activity, protein disulfide oxidoreductase activity; INVOLVED IN: cell redox homeostasis; CONTAINS InterPro DOMAIN/s: Thioredoxin fold (InterPro:IPR012335), Glutaredoxin (InterPro:IPR002109), Thioredoxin-like fold (InterPro:IPR012336); BEST Arabidopsis thaliana protein match is: Thioredoxin superfamily protein (TAIR:A…	T		RNA.processing.3' end processing.Pcf11p'	1	RNA.processing.3' end processing.Pcf11p'	4	0.25
35.1.5'	not assigned.no ontology.pentatricopeptide (PPR) repeat-containing protein'	VIT_17s0000g06770	(at1g08070 : 479.0) Encodes a chloroplast RNA editing factor.; ORGANELLE TRANSCRIPT PROCESSING 82 (OTP82); CONTAINS InterPro DOMAIN/s: Pentatricopeptide repeat (InterPro:IPR002885); BEST Arabidopsis thaliana protein match is: Tetratricopeptide repeat (TPR)-like superfamily protein (TAIR:AT2G29760.1); Has 45065 Blast hits to 15003 proteins in 296 species: Archae - 0; Bacteria - 12; Metazoa - 221; …	T		RNA.processing.degradation dicer'	1	RNA.processing.degradation dicer'	6	0.166667
31.1'	cell.organisation'	VIT_17s0000g05440	(at1g74790 : 903.0) catalytics; FUNCTIONS IN: catalytic activity; INVOLVED IN: biological_process unknown; LOCATED IN: anchored to plasma membrane, plasma membrane, anchored to membrane; EXPRESSED IN: 23 plant structures; EXPRESSED DURING: 13 growth stages; CONTAINS InterPro DOMAIN/s: Soluble quinoprotein glucose/sorbosone dehydrogenase (InterPro:IPR011041), Six-bladed beta-propeller, TolB-like (…	T		RNA.processing.plastidial RNA.RNE Complex.RNE'	1	RNA.processing.plastidial RNA.RNE Complex.RNE'	1	1
30.2.17'	signalling.receptor kinases.DUF 26'	VIT_02s0087g01020	(at4g23180 : 664.0) Encodes a receptor-like protein kinase. Naming convention from Chen et al 2003 (PMID 14756307); cysteine-rich RLK (RECEPTOR-like protein kinase) 10 (CRK10); FUNCTIONS IN: protein serine/threonine kinase activity, protein kinase activity, kinase activity, ATP binding; INVOLVED IN: protein amino acid phosphorylation; LOCATED IN: plasma membrane; EXPRESSED IN: 22 plant structures…	T		RNA.processing.ribonucleases'	16	RNA.processing.ribonucleases'	49	0.326531
2.2.2.6'	major CHO metabolism.degradation.starch.transporter'	VIT_01s0011g00590	(p11869|tpt_spiol : 434.0) Triose phosphate/phosphate translocator, chloroplast precursor (cTPT) (p36) (E29) - Spinacia oleracea (Spinach) & (at5g46110 : 420.0) mutant has Altered acclimation responses; Chloroplast Triose Phosphate Translocator; ACCLIMATION OF PHOTOSYNTHESIS TO ENVIRONMENT 2 (APE2); FUNCTIONS IN: antiporter activity; INVOLVED IN: transport; LOCATED IN: chloroplast, membrane; EXPR…	T		RNA.processing.RNA helicase'	13	RNA.processing.RNA helicase'	50	0.26
34.8'	transport.metabolite transporters at the envelope membrane'	VIT_01s0011g00590	(p11869|tpt_spiol : 434.0) Triose phosphate/phosphate translocator, chloroplast precursor (cTPT) (p36) (E29) - Spinacia oleracea (Spinach) & (at5g46110 : 420.0) mutant has Altered acclimation responses; Chloroplast Triose Phosphate Translocator; ACCLIMATION OF PHOTOSYNTHESIS TO ENVIRONMENT 2 (APE2); FUNCTIONS IN: antiporter activity; INVOLVED IN: transport; LOCATED IN: chloroplast, membrane; EXPR…	T		RNA.processing.siRNA methyltransferase'	1	RNA.processing.siRNA methyltransferase'	3	0.333333
28.2'	DNA.repair'	VIT_07s0031g03100	(at5g64520 : 270.0) Encodes a protein of the XRCC2 family involved in DNA repair. atxrcc2-1 Mutants are sensitive to MitomycinC but do not show fertility defects.; homolog of X-ray repair cross complementing 2 (XRCC2) (XRCC2); Has 186 Blast hits to 186 proteins in 75 species: Archae - 0; Bacteria - 0; Metazoa - 99; Fungi - 44; Plants - 31; Viruses - 0; Other Eukaryotes - 12 (source: NCBI BLink). …	T		RNA.processing.splicing'	16	RNA.processing.splicing'	69	0.231884
26.18'	misc.invertase/pectin methylesterase inhibitor family protein'	VIT_01s0011g05410	(at1g14890 : 199.0) Plant invertase/pectin methylesterase inhibitor superfamily protein; FUNCTIONS IN: enzyme inhibitor activity, pectinesterase inhibitor activity, pectinesterase activity; INVOLVED IN: biological_process unknown; EXPRESSED IN: 22 plant structures; EXPRESSED DURING: 13 growth stages; CONTAINS InterPro DOMAIN/s: Pectinesterase inhibitor (InterPro:IPR006501); BEST Arabidopsis thali…	T
26.22'	misc.short chain dehydrogenase/reductase (SDR)'	VIT_16s0050g00760	(at4g23420 : 339.0) NAD(P)-binding Rossmann-fold superfamily protein; FUNCTIONS IN: oxidoreductase activity, binding, catalytic activity; INVOLVED IN: oxidation reduction, metabolic process; LOCATED IN: chloroplast; CONTAINS InterPro DOMAIN/s: NAD(P)-binding domain (InterPro:IPR016040), Glucose/ribitol dehydrogenase (InterPro:IPR002347), Short-chain dehydrogenase/reductase SDR (InterPro:IPR002198…	T		RNA.regulation of transcription'	3	RNA.regulation of transcription'	12	0.25
29.2.1.1.3.2.25'	protein.synthesis.ribosomal protein.prokaryotic.unknown organellar.50S subunit.L25'	VIT_07s0197g00010	(at5g66860 : 282.0) Ribosomal protein L25/Gln-tRNA synthetase, anti-codon-binding domain; INVOLVED IN: translation; LOCATED IN: mitochondrion; CONTAINS InterPro DOMAIN/s: Ribosomal protein L25, beta domain (InterPro:IPR020057), Ribosomal protein L25/Gln-tRNA synthetase, anti-codon-binding domain (InterPro:IPR011035); BEST Arabidopsis thaliana protein match is: Ribosomal protein L25/Gln-tRNA synth…	T		RNA.regulation of transcription.ABI3/VP1-related B3-domain-containing transcription factor family'	1	RNA.regulation of transcription.ABI3/VP1-related B3-domain-containing transcription factor family'	9	0.111111
10.6.3'	cell wall.degradation.pectate lyases and polygalacturonases'	VIT_01s0127g00400	(at1g60590 : 417.0) Pectin lyase-like superfamily protein; FUNCTIONS IN: polygalacturonase activity; INVOLVED IN: carbohydrate metabolic process; EXPRESSED IN: 20 plant structures; EXPRESSED DURING: 10 growth stages; CONTAINS InterPro DOMAIN/s: Pectin lyase fold/virulence factor (InterPro:IPR011050), Pectin lyase fold (InterPro:IPR012334), Glycoside hydrolase, family 28 (InterPro:IPR000743), Para…	T		RNA.regulation of transcription.AP2/EREBP, APETALA2/Ethylene-responsive element binding protein family'	21	RNA.regulation of transcription.AP2/EREBP, APETALA2/Ethylene-responsive element binding protein family'	87	0.241379
27.3.99'	RNA.regulation of transcription.unclassified'	VIT_09s0070g00470	(at1g75340 : 221.0) Zinc finger C-x8-C-x5-C-x3-H type family protein; FUNCTIONS IN: zinc ion binding, nucleic acid binding; INVOLVED IN: biological_process unknown; LOCATED IN: mitochondrion; EXPRESSED IN: 22 plant structures; EXPRESSED DURING: 13 growth stages; CONTAINS InterPro DOMAIN/s: Zinc finger, CCCH-type (InterPro:IPR000571). & (reliability: 442.0) & (original description: no original des…	T		RNA.regulation of transcription.ARF, Auxin Response Factor family'	3	RNA.regulation of transcription.ARF, Auxin Response Factor family'	28	0.107143
23.3.3'	nucleotide metabolism.salvage.NUDIX hydrolases'	VIT_08s0058g00170	(at1g28960 : 254.0) nudix hydrolase homolog 15 (NUDX15); CONTAINS InterPro DOMAIN/s: NUDIX hydrolase domain-like (InterPro:IPR015797), NUDIX hydrolase domain (InterPro:IPR000086), NUDIX hydrolase, AtNUDT22 (InterPro:IPR017397); BEST Arabidopsis thaliana protein match is: nudix hydrolase homolog 22 (TAIR:AT2G33980.1); Has 35333 Blast hits to 34131 proteins in 2444 species: Archae - 798; Bacteria -…	T		RNA.regulation of transcription.Argonaute'	3	RNA.regulation of transcription.Argonaute'	7	0.428571
35.2'	not assigned.unknown'	VIT_09s0054g00290	no hits & (original description: no original description)'	T		RNA.regulation of transcription.ARR'	4	RNA.regulation of transcription.ARR'	27	0.148148
27.3.52'	RNA.regulation of transcription.Global transcription factor group'	VIT_03s0097g00570	(at5g65630 : 326.0) This gene is predicted to encode a bromodomain-containing protein. Plant lines expressing RNAi constructs targeted against GTE7 show some resistance to agrobacterium-mediated root transformation.; global transcription factor group E7 (GTE7); CONTAINS InterPro DOMAIN/s: Bromodomain (InterPro:IPR001487); BEST Arabidopsis thaliana protein match is: global transcription factor gro…	T		RNA.regulation of transcription.AS2,Lateral Organ Boundaries Gene Family'	7	RNA.regulation of transcription.AS2,Lateral Organ Boundaries Gene Family'	51	0.137255
28.1'	DNA.synthesis/chromatin structure'	VIT_03s0097g00570	(at5g65630 : 326.0) This gene is predicted to encode a bromodomain-containing protein. Plant lines expressing RNAi constructs targeted against GTE7 show some resistance to agrobacterium-mediated root transformation.; global transcription factor group E7 (GTE7); CONTAINS InterPro DOMAIN/s: Bromodomain (InterPro:IPR001487); BEST Arabidopsis thaliana protein match is: global transcription factor gro…	T		RNA.regulation of transcription.AT-rich interaction domain containing transcription factor family'	1	RNA.regulation of transcription.AT-rich interaction domain containing transcription factor family'	4	0.25
35.2'	not assigned.unknown'	VIT_08s0007g03190	(at4g18590 : 154.0) Nucleic acid-binding, OB-fold-like protein; CONTAINS InterPro DOMAIN/s: Replication factor A protein 3 (InterPro:IPR013970), Nucleic acid-binding, OB-fold-like (InterPro:IPR016027); BEST Arabidopsis thaliana protein match is: Nucleic acid-binding, OB-fold-like protein (TAIR:AT3G52630.2); Has 94 Blast hits to 94 proteins in 37 species: Archae - 0; Bacteria - 0; Metazoa - 27; Fu…	T		RNA.regulation of transcription.AtSR Transcription Factor family'	1	RNA.regulation of transcription.AtSR Transcription Factor family'	4	0.25
35.2'	not assigned.unknown'	VIT_09s0070g00460	no hits & (original description: no original description)'	T		RNA.regulation of transcription.Aux/IAA family'	7	RNA.regulation of transcription.Aux/IAA family'	19	0.368421
27.3.37'	RNA.regulation of transcription.AS2,Lateral Organ Boundaries Gene Family'	VIT_17s0000g05490	(at3g47870 : 163.0) Required for normal cell division during pollen development. Mutant has extra cell in pollen of vegetative cell identity. Male gametophytic mutation.; LOB domain-containing protein 27 (LBD27); FUNCTIONS IN: molecular_function unknown; INVOLVED IN: pollen development; LOCATED IN: endomembrane system; CONTAINS InterPro DOMAIN/s: Lateral organ boundaries, LOB (InterPro:IPR004883)…	T		RNA.regulation of transcription.B3 transcription factor family'	1	RNA.regulation of transcription.B3 transcription factor family'	13	0.0769231
20.1.7'	stress.biotic.PR-proteins'	VIT_00s0160g00320	(at5g17680 : 352.0) disease resistance protein (TIR-NBS-LRR class), putative; FUNCTIONS IN: transmembrane receptor activity, ATP binding; INVOLVED IN: signal transduction, defense response, apoptosis, innate immune response; LOCATED IN: intrinsic to membrane; EXPRESSED IN: 14 plant structures; EXPRESSED DURING: 6 growth stages; CONTAINS InterPro DOMAIN/s: Leucine-rich repeat, typical subtype (Int…	T		RNA.regulation of transcription.BBR/BPC'	1	RNA.regulation of transcription.BBR/BPC'	5	0.2
30.9'	signalling.lipids'	VIT_09s0054g01590	(at3g13062 : 412.0) Polyketide cyclase/dehydrase and lipid transport superfamily protein; CONTAINS InterPro DOMAIN/s: Lipid-binding START (InterPro:IPR002913); BEST Arabidopsis thaliana protein match is: Polyketide cyclase/dehydrase and lipid transport superfamily protein (TAIR:AT1G55960.1); Has 323 Blast hits to 323 proteins in 61 species: Archae - 0; Bacteria - 0; Metazoa - 142; Fungi - 0; Plan…	T		RNA.regulation of transcription.bHLH,Basic Helix-Loop-Helix family'	32	RNA.regulation of transcription.bHLH,Basic Helix-Loop-Helix family'	136	0.235294
26.12'	misc.peroxidases'	VIT_18s0001g13110	(at1g44970 : 508.0) Peroxidase superfamily protein; FUNCTIONS IN: peroxidase activity, heme binding; INVOLVED IN: response to oxidative stress, oxidation reduction; LOCATED IN: endomembrane system; EXPRESSED IN: 17 plant structures; EXPRESSED DURING: 7 growth stages; CONTAINS InterPro DOMAIN/s: Haem peroxidase (InterPro:IPR010255), Plant peroxidase (InterPro:IPR000823), Peroxidases heam-ligand bi…	T		RNA.regulation of transcription.Bromodomain proteins'	3	RNA.regulation of transcription.Bromodomain proteins'	9	0.333333
35.2'	not assigned.unknown'	VIT_03s0038g03100	(at4g38440 : 1189.0) LOCATED IN: chloroplast; EXPRESSED IN: 21 plant structures; EXPRESSED DURING: 12 growth stages; CONTAINS InterPro DOMAIN/s: RNA polymerase II-associated protein 1, C-terminal (InterPro:IPR013929), RNA polymerase II-associated protein 1, N-terminal (InterPro:IPR013930); Has 276 Blast hits to 220 proteins in 102 species: Archae - 0; Bacteria - 2; Metazoa - 151; Fungi - 65; Plan…	T		RNA.regulation of transcription.bZIP transcription factor family'	14	RNA.regulation of transcription.bZIP transcription factor family'	62	0.225806
34.12'	transport.metal'	VIT_06s0004g01110	(at3g58060 : 369.0) Cation efflux family protein; FUNCTIONS IN: cation transmembrane transporter activity, efflux transmembrane transporter activity; INVOLVED IN: cation transport, transmembrane transport; LOCATED IN: membrane; EXPRESSED IN: 6 plant structures; EXPRESSED DURING: 4 anthesis, petal differentiation and expansion stage; CONTAINS InterPro DOMAIN/s: Cation efflux protein (InterPro:IPR0…	T		RNA.regulation of transcription.C2C2(Zn) CO-like, Constans-like zinc finger family'	5	RNA.regulation of transcription.C2C2(Zn) CO-like, Constans-like zinc finger family'	26	0.192308
35.2'	not assigned.unknown'	VIT_15s0046g03010	(original description: no original description)'	T		RNA.regulation of transcription.C2C2(Zn) DOF zinc finger family'	4	RNA.regulation of transcription.C2C2(Zn) DOF zinc finger family'	25	0.16
20.1'	stress.biotic'	VIT_09s0002g05840	(at1g12280 : 445.0) LRR and NB-ARC domains-containing disease resistance protein; FUNCTIONS IN: ATP binding; INVOLVED IN: N-terminal protein myristoylation, defense response, apoptosis; LOCATED IN: endomembrane system; EXPRESSED IN: 13 plant structures; EXPRESSED DURING: 9 growth stages; CONTAINS InterPro DOMAIN/s: NB-ARC (InterPro:IPR002182), Disease resistance protein (InterPro:IPR000767); BEST…	T		RNA.regulation of transcription.C2C2(Zn) GATA transcription factor family'	6	RNA.regulation of transcription.C2C2(Zn) GATA transcription factor family'	25	0.24
20.1.7'	stress.biotic.PR-proteins'	VIT_09s0002g05840	(at1g12280 : 445.0) LRR and NB-ARC domains-containing disease resistance protein; FUNCTIONS IN: ATP binding; INVOLVED IN: N-terminal protein myristoylation, defense response, apoptosis; LOCATED IN: endomembrane system; EXPRESSED IN: 13 plant structures; EXPRESSED DURING: 9 growth stages; CONTAINS InterPro DOMAIN/s: NB-ARC (InterPro:IPR002182), Disease resistance protein (InterPro:IPR000767); BEST…	T		RNA.regulation of transcription.C2C2(Zn) YABBY family'	1	RNA.regulation of transcription.C2C2(Zn) YABBY family'	5	0.2
15.2'	metal handling.binding, chelation and storage'	VIT_12s0028g02190	(at1g06330 : 210.0) Heavy metal transport/detoxification superfamily protein ; FUNCTIONS IN: copper ion binding, metal ion binding; INVOLVED IN: copper ion transport, metal ion transport; LOCATED IN: cellular_component unknown; CONTAINS InterPro DOMAIN/s: Heavy metal transport/detoxification protein (InterPro:IPR006121); BEST Arabidopsis thaliana protein match is: Heavy metal transport/detoxifica…	T		RNA.regulation of transcription.C2H2 zinc finger family'	24	RNA.regulation of transcription.C2H2 zinc finger family'	116	0.206897
35.1'	not assigned.no ontology'	VIT_16s0050g00780	(at1g02260 : 621.0) Divalent ion symporter; FUNCTIONS IN: citrate transmembrane transporter activity, transporter activity; INVOLVED IN: citrate transport, transmembrane transport; LOCATED IN: endomembrane system, integral to membrane; EXPRESSED IN: 24 plant structures; EXPRESSED DURING: 13 growth stages; CONTAINS InterPro DOMAIN/s: Divalent ion symporter (InterPro:IPR004680); Has 9789 Blast hits…	T		RNA.regulation of transcription.C3H zinc finger family'	11	RNA.regulation of transcription.C3H zinc finger family'	37	0.297297
20.1.7'	stress.biotic.PR-proteins'	VIT_00s0421g00040	(at2g34930 : 404.0) disease resistance family protein / LRR family protein; INVOLVED IN: signal transduction, defense response to fungus, defense response; LOCATED IN: cell wall; EXPRESSED IN: 10 plant structures; EXPRESSED DURING: 7 growth stages; CONTAINS InterPro DOMAIN/s: Leucine-rich repeat-containing N-terminal domain, type 2 (InterPro:IPR013210), Leucine-rich repeat (InterPro:IPR001611); B…	T		RNA.regulation of transcription.CCAAT box binding factor family, HAP2'	2	RNA.regulation of transcription.CCAAT box binding factor family, HAP2'	7	0.285714
29.5.11.4.2'	protein.degradation.ubiquitin.E3.RING'	VIT_04s0043g00840	(at3g07360 : 509.0) The protein that is predicted to be encoded by this gene model lacks the U-box domain identified in the AT3G07360.1 gene model.; plant U-box 9 (PUB9); CONTAINS InterPro DOMAIN/s: Armadillo-like helical (InterPro:IPR011989), Armadillo-type fold (InterPro:IPR016024); BEST Arabidopsis thaliana protein match is: ARM repeat superfamily protein (TAIR:AT5G18320.1); Has 35333 Blast hi…	T		RNA.regulation of transcription.CCAAT box binding factor family, HAP3'	3	RNA.regulation of transcription.CCAAT box binding factor family, HAP3'	17	0.176471
35.1'	not assigned.no ontology'	VIT_06s0080g00900	(at5g22320 : 351.0) Leucine-rich repeat (LRR) family protein; CONTAINS InterPro DOMAIN/s: Leucine-rich repeat, typical subtype (InterPro:IPR003591), Leucine-rich repeat (InterPro:IPR001611); BEST Arabidopsis thaliana protein match is: plant intracellular ras group-related LRR 4 (TAIR:AT4G35470.1). & (reliability: 702.0) & (original description: no original description)'	T		RNA.regulation of transcription.CCAAT box binding factor family, HAP5'	4	RNA.regulation of transcription.CCAAT box binding factor family, HAP5'	9	0.444444
35.1'	not assigned.no ontology'	VIT_12s0059g00810	(at5g42570 : 268.0) B-cell receptor-associated 31-like; FUNCTIONS IN: molecular_function unknown; INVOLVED IN: intracellular protein transport; LOCATED IN: endoplasmic reticulum, plasma membrane; EXPRESSED IN: 26 plant structures; EXPRESSED DURING: 13 growth stages; CONTAINS InterPro DOMAIN/s: B-cell receptor-associated 31-like (InterPro:IPR008417); BEST Arabidopsis thaliana protein match is: B-c…	T		RNA.regulation of transcription.Chromatin Remodeling Factors'	14	RNA.regulation of transcription.Chromatin Remodeling Factors'	64	0.21875
35.2'	not assigned.unknown'	VIT_00s0160g00330	no hits & (original description: no original description)'	T		RNA.regulation of transcription.CPP(Zn),CPP1-related transcription factor family'	2	RNA.regulation of transcription.CPP(Zn),CPP1-related transcription factor family'	6	0.333333
27.3.73'	RNA.regulation of transcription.Zn-finger(CCHC)'	VIT_09s0054g00270	(at4g00980 : 82.4) zinc knuckle (CCHC-type) family protein; FUNCTIONS IN: zinc ion binding, nucleic acid binding; INVOLVED IN: biological_process unknown; LOCATED IN: cellular_component unknown; EXPRESSED IN: 13 plant structures; EXPRESSED DURING: 7 growth stages; CONTAINS InterPro DOMAIN/s: Zinc finger, CCHC-type (InterPro:IPR001878), DEK, C-terminal (InterPro:IPR014876); BEST Arabidopsis thalia…	T		RNA.regulation of transcription.DNA methyltransferases'	3	RNA.regulation of transcription.DNA methyltransferases'	14	0.214286
30.5'	signalling.G-proteins'	VIT_18s0001g13120	(at5g57960 : 739.0) GTP-binding protein, HflX; FUNCTIONS IN: GTP binding; LOCATED IN: chloroplast; EXPRESSED IN: 22 plant structures; EXPRESSED DURING: 13 growth stages; CONTAINS InterPro DOMAIN/s: Small GTP-binding protein (InterPro:IPR005225), GTP1/OBG (InterPro:IPR006073), GTP-binding protein, HflX (InterPro:IPR016496), GTP-binding protein, HSR1-related (InterPro:IPR002917); BEST Arabidopsis t…	T		RNA.regulation of transcription.E2F/DP transcription factor family'	3	RNA.regulation of transcription.E2F/DP transcription factor family'	8	0.375
20.1'	stress.biotic'	VIT_12s0034g00270	(at5g46450 : 158.0) Disease resistance protein (TIR-NBS-LRR class) family; FUNCTIONS IN: transmembrane receptor activity, nucleoside-triphosphatase activity, nucleotide binding, ATP binding; INVOLVED IN: signal transduction, defense response, apoptosis, innate immune response; LOCATED IN: intrinsic to membrane; EXPRESSED IN: 18 plant structures; EXPRESSED DURING: 11 growth stages; CONTAINS InterP…	T		RNA.regulation of transcription.EIN3-like(EIL) transcription factor family'	1	RNA.regulation of transcription.EIN3-like(EIL) transcription factor family'	4	0.25
20.1.2'	stress.biotic.receptors'	VIT_12s0034g00270	(at5g46450 : 158.0) Disease resistance protein (TIR-NBS-LRR class) family; FUNCTIONS IN: transmembrane receptor activity, nucleoside-triphosphatase activity, nucleotide binding, ATP binding; INVOLVED IN: signal transduction, defense response, apoptosis, innate immune response; LOCATED IN: intrinsic to membrane; EXPRESSED IN: 18 plant structures; EXPRESSED DURING: 11 growth stages; CONTAINS InterP…	T		RNA.regulation of transcription.G2-like transcription factor family, GARP'	4	RNA.regulation of transcription.G2-like transcription factor family, GARP'	37	0.108108
20.1.7'	stress.biotic.PR-proteins'	VIT_12s0034g00270	(at5g46450 : 158.0) Disease resistance protein (TIR-NBS-LRR class) family; FUNCTIONS IN: transmembrane receptor activity, nucleoside-triphosphatase activity, nucleotide binding, ATP binding; INVOLVED IN: signal transduction, defense response, apoptosis, innate immune response; LOCATED IN: intrinsic to membrane; EXPRESSED IN: 18 plant structures; EXPRESSED DURING: 11 growth stages; CONTAINS InterP…	T		RNA.regulation of transcription.GeBP like'	2	RNA.regulation of transcription.GeBP like'	5	0.4
29.4'	protein.postranslational modification'	VIT_04s0008g06720	(at4g31860 : 482.0) Protein phosphatase 2C family protein; FUNCTIONS IN: protein serine/threonine phosphatase activity, catalytic activity; INVOLVED IN: protein amino acid dephosphorylation; LOCATED IN: plasma membrane; EXPRESSED IN: 24 plant structures; EXPRESSED DURING: 15 growth stages; CONTAINS InterPro DOMAIN/s: Protein phosphatase 2C, manganese/magnesium aspartate binding site (InterPro:IPR…	T		RNA.regulation of transcription.General Transcription'	21	RNA.regulation of transcription.General Transcription'	37	0.567568
29.4'	protein.postranslational modification'	VIT_12s0035g01230	(at5g55090 : 220.0) member of MEKK subfamily; mitogen-activated protein kinase kinase kinase 15 (MAPKKK15); FUNCTIONS IN: protein serine/threonine kinase activity, protein kinase activity, kinase activity, ATP binding; INVOLVED IN: protein amino acid phosphorylation; LOCATED IN: cellular_component unknown; CONTAINS InterPro DOMAIN/s: Protein kinase, ATP binding site (InterPro:IPR017441), Protein …	T		RNA.regulation of transcription.General Transcription, TBP-binding protein'	1	RNA.regulation of transcription.General Transcription, TBP-binding protein'	4	0.25
30.6'	signalling.MAP kinases'	VIT_12s0035g01230	(at5g55090 : 220.0) member of MEKK subfamily; mitogen-activated protein kinase kinase kinase 15 (MAPKKK15); FUNCTIONS IN: protein serine/threonine kinase activity, protein kinase activity, kinase activity, ATP binding; INVOLVED IN: protein amino acid phosphorylation; LOCATED IN: cellular_component unknown; CONTAINS InterPro DOMAIN/s: Protein kinase, ATP binding site (InterPro:IPR017441), Protein …	T		RNA.regulation of transcription.Global transcription factor group'	4	RNA.regulation of transcription.Global transcription factor group'	15	0.266667
31.2'	cell.division'	VIT_12s0035g01230	(at5g55090 : 220.0) member of MEKK subfamily; mitogen-activated protein kinase kinase kinase 15 (MAPKKK15); FUNCTIONS IN: protein serine/threonine kinase activity, protein kinase activity, kinase activity, ATP binding; INVOLVED IN: protein amino acid phosphorylation; LOCATED IN: cellular_component unknown; CONTAINS InterPro DOMAIN/s: Protein kinase, ATP binding site (InterPro:IPR017441), Protein …	T		RNA.regulation of transcription.GRAS transcription factor family'	5	RNA.regulation of transcription.GRAS transcription factor family'	24	0.208333
35.2'	not assigned.unknown'	VIT_09s0002g04520	no hits & (original description: no original description)'	T		RNA.regulation of transcription.GRF zinc finger family'	1	RNA.regulation of transcription.GRF zinc finger family'	3	0.333333
35.2'	not assigned.unknown'	VIT_15s0046g03000	(original description: no original description)'	T		RNA.regulation of transcription.GRP'	1	RNA.regulation of transcription.GRP'	2	0.5
35.2'	not assigned.unknown'	VIT_04s0069g01110	(at1g06440 : 523.0) Ubiquitin carboxyl-terminal hydrolase family protein; LOCATED IN: mitochondrion; EXPRESSED IN: shoot apex, root; CONTAINS InterPro DOMAIN/s: RNA recognition domain, plant (InterPro:IPR021099); BEST Arabidopsis thaliana protein match is: Ubiquitin carboxyl-terminal hydrolase family protein (TAIR:AT4G33495.1); Has 412 Blast hits to 405 proteins in 17 species: Archae - 0; Bacteri…	T		RNA.regulation of transcription.HB,Homeobox transcription factor family'	17	RNA.regulation of transcription.HB,Homeobox transcription factor family'	81	0.209877
9.1.2'	mitochondrial electron transport / ATP synthesis.NADH-DH.localisation not clear'	VIT_01s0011g04110	(atmg01320 : 90.5) encodes subunit of mitochondrial NAD(P)H dehydrogenase that is trans-spliced from two precursors, NAD2A and NAD2B.; NADH dehydrogenase 2B (NAD2B); CONTAINS InterPro DOMAIN/s: NADH-quinone oxidoreductase, chain N (InterPro:IPR010096), NADH:ubiquinone/plastoquinone oxidoreductase (InterPro:IPR001750); BEST Arabidopsis thaliana protein match is: NADH dehydrogenase 2A (TAIR:ATMG002…	T		RNA.regulation of transcription.HDA'	8	RNA.regulation of transcription.HDA'	19	0.421053
4.1.15'	glycolysis.cytosolic branch.phospho-enol-pyruvate carboxylase (PEPC)'	VIT_12s0028g02180	(q02909|capp1_soybn : 1690.0) Phosphoenolpyruvate carboxylase, housekeeping isozyme (EC 4.1.1.31) (PEPCase) (PEPC 1) - Glycine max (Soybean) & (at3g14940 : 1673.0) Encodes a cytosolic phosphoenolpyruvate carboxylase (PEPC) that has activity when expressed in E.coli. Its mRNA is most abundantly expressed in roots and siliques. PPC3 belongs to the plant-type PEPC family. It can form an enzymaticall…	T		RNA.regulation of transcription.Histone acetyltransferases'	2	RNA.regulation of transcription.Histone acetyltransferases'	14	0.142857
35.1'	not assigned.no ontology'	VIT_08s0007g03170	(at3g52620 : 82.4) unknown protein; Has 11 Blast hits to 11 proteins in 5 species: Archae - 0; Bacteria - 0; Metazoa - 0; Fungi - 0; Plants - 11; Viruses - 0; Other Eukaryotes - 0 (source: NCBI BLink). & (reliability: 164.8) & (original description: no original description)'	T		RNA.regulation of transcription.HSF,Heat-shock transcription factor family'	5	RNA.regulation of transcription.HSF,Heat-shock transcription factor family'	20	0.25
27.3.44'	RNA.regulation of transcription.Chromatin Remodeling Factors'	VIT_12s0059g00800	(at1g05120 : 1018.0) Helicase protein with RING/U-box domain; FUNCTIONS IN: helicase activity, DNA binding, zinc ion binding, ATP binding, nucleic acid binding; EXPRESSED IN: 24 plant structures; EXPRESSED DURING: 15 growth stages; CONTAINS InterPro DOMAIN/s: Zinc finger, RING-type, conserved site (InterPro:IPR017907), Zinc finger, RING-type (InterPro:IPR001841), Zinc finger, C3HC4 RING-type (Int…	T		RNA.regulation of transcription.JUMONJI family'	4	RNA.regulation of transcription.JUMONJI family'	17	0.235294
27.3.22'	RNA.regulation of transcription.HB,Homeobox transcription factor family'	VIT_18s0001g13130	(at1g75430 : 295.0) BEL1-like homeodomain 11 (BLH11); FUNCTIONS IN: sequence-specific DNA binding transcription factor activity; INVOLVED IN: regulation of transcription, DNA-dependent, regulation of transcription; EXPRESSED IN: ovule, pedicel; EXPRESSED DURING: 4 anthesis; CONTAINS InterPro DOMAIN/s: Homeobox (InterPro:IPR001356), Homeodomain-like (InterPro:IPR009057), POX (InterPro:IPR006563), …	T		RNA.regulation of transcription.LUG'	1	RNA.regulation of transcription.LUG'	4	0.25
35.2'	not assigned.unknown'	VIT_07s0005g01720	no hits & (original description: no original description)'	T		RNA.regulation of transcription.MADS box transcription factor family'	9	RNA.regulation of transcription.MADS box transcription factor family'	71	0.126761
24'	Biodegradation of Xenobiotics'	VIT_04s0008g05400	(at5g16080 : 190.0) carboxyesterase 17 (CXE17); FUNCTIONS IN: hydrolase activity; INVOLVED IN: metabolic process; LOCATED IN: cellular_component unknown; EXPRESSED IN: 11 plant structures; EXPRESSED DURING: 4 anthesis, petal differentiation and expansion stage; CONTAINS InterPro DOMAIN/s: Lipase, GDXG, active site (InterPro:IPR002168), Alpha/beta hydrolase fold-3 (InterPro:IPR013094); BEST Arabid…	T		RNA.regulation of transcription.Methyl binding domain proteins'	2	RNA.regulation of transcription.Methyl binding domain proteins'	18	0.111111
27.3.11'	RNA.regulation of transcription.C2H2 zinc finger family'	VIT_00s0179g00170	(at4g02670 : 332.0) indeterminate(ID)-domain 12 (IDD12); FUNCTIONS IN: sequence-specific DNA binding transcription factor activity, zinc ion binding, nucleic acid binding; INVOLVED IN: regulation of transcription; LOCATED IN: intracellular, chloroplast; EXPRESSED IN: shoot apex, embryo, flower, pedicel, seed; EXPRESSED DURING: 4 anthesis, C globular stage, petal differentiation and expansion stag…	T		RNA.regulation of transcription.MYB domain transcription factor family'	50	RNA.regulation of transcription.MYB domain transcription factor family'	197	0.253807
27.3.99'	RNA.regulation of transcription.unclassified'	VIT_00s0179g00170	(at4g02670 : 332.0) indeterminate(ID)-domain 12 (IDD12); FUNCTIONS IN: sequence-specific DNA binding transcription factor activity, zinc ion binding, nucleic acid binding; INVOLVED IN: regulation of transcription; LOCATED IN: intracellular, chloroplast; EXPRESSED IN: shoot apex, embryo, flower, pedicel, seed; EXPRESSED DURING: 4 anthesis, C globular stage, petal differentiation and expansion stag…	T		RNA.regulation of transcription.MYB-related transcription factor family'	10	RNA.regulation of transcription.MYB-related transcription factor family'	43	0.232558
35.2'	not assigned.unknown'	VIT_12s0035g01240	no hits & (original description: no original description)'	T		RNA.regulation of transcription.NAC domain transcription factor family'	9	RNA.regulation of transcription.NAC domain transcription factor family'	44	0.204545
17.1.1'	hormone metabolism.abscisic acid.synthesis-degradation'	VIT_06s0009g00770	(at2g27150 : 1678.0) Encodes the aldehyde oxidase delta isoform catalyzing the final step in abscisic acid biosynthesis.; abscisic aldehyde oxidase 3 (AAO3); CONTAINS InterPro DOMAIN/s: Aldehyde oxidase/xanthine dehydrogenase (InterPro:IPR016208), Ferredoxin (InterPro:IPR001041), Molybdopterin dehydrogenase, FAD-binding (InterPro:IPR002346), [2Fe-2S]-binding (InterPro:IPR002888), FAD-binding, typ…	T		RNA.regulation of transcription.NIN-like bZIP-related family'	2	RNA.regulation of transcription.NIN-like bZIP-related family'	8	0.25
17.1.1.1.12'	hormone metabolism.abscisic acid.synthesis-degradation.synthesis.abscisic aldehyde oxidase'	VIT_06s0009g00770	(at2g27150 : 1678.0) Encodes the aldehyde oxidase delta isoform catalyzing the final step in abscisic acid biosynthesis.; abscisic aldehyde oxidase 3 (AAO3); CONTAINS InterPro DOMAIN/s: Aldehyde oxidase/xanthine dehydrogenase (InterPro:IPR016208), Ferredoxin (InterPro:IPR001041), Molybdopterin dehydrogenase, FAD-binding (InterPro:IPR002346), [2Fe-2S]-binding (InterPro:IPR002888), FAD-binding, typ…	T		RNA.regulation of transcription.Nucleosome/chromatin assembly factor group'	3	RNA.regulation of transcription.Nucleosome/chromatin assembly factor group'	11	0.272727
26.1'	misc.misc2'	VIT_06s0009g00770	(at2g27150 : 1678.0) Encodes the aldehyde oxidase delta isoform catalyzing the final step in abscisic acid biosynthesis.; abscisic aldehyde oxidase 3 (AAO3); CONTAINS InterPro DOMAIN/s: Aldehyde oxidase/xanthine dehydrogenase (InterPro:IPR016208), Ferredoxin (InterPro:IPR001041), Molybdopterin dehydrogenase, FAD-binding (InterPro:IPR002346), [2Fe-2S]-binding (InterPro:IPR002888), FAD-binding, typ…	T		RNA.regulation of transcription.Orphan family'	6	RNA.regulation of transcription.Orphan family'	19	0.315789
29.4'	protein.postranslational modification'	VIT_12s0059g00870	(at4g26890 : 287.0) member of MEKK subfamily; mitogen-activated protein kinase kinase kinase 16 (MAPKKK16); FUNCTIONS IN: protein serine/threonine kinase activity, protein kinase activity, kinase activity, ATP binding; INVOLVED IN: protein amino acid phosphorylation; EXPRESSED IN: root, carpel; EXPRESSED DURING: 4 anthesis; CONTAINS InterPro DOMAIN/s: Protein kinase, ATP binding site (InterPro:IP…	T		RNA.regulation of transcription.ovate family OFP'	1	RNA.regulation of transcription.ovate family OFP'	13	0.0769231
30.6'	signalling.MAP kinases'	VIT_12s0059g00870	(at4g26890 : 287.0) member of MEKK subfamily; mitogen-activated protein kinase kinase kinase 16 (MAPKKK16); FUNCTIONS IN: protein serine/threonine kinase activity, protein kinase activity, kinase activity, ATP binding; INVOLVED IN: protein amino acid phosphorylation; EXPRESSED IN: root, carpel; EXPRESSED DURING: 4 anthesis; CONTAINS InterPro DOMAIN/s: Protein kinase, ATP binding site (InterPro:IP…	T		RNA.regulation of transcription.PHD finger transcription factor'	4	RNA.regulation of transcription.PHD finger transcription factor'	15	0.266667
31.2'	cell.division'	VIT_12s0059g00870	(at4g26890 : 287.0) member of MEKK subfamily; mitogen-activated protein kinase kinase kinase 16 (MAPKKK16); FUNCTIONS IN: protein serine/threonine kinase activity, protein kinase activity, kinase activity, ATP binding; INVOLVED IN: protein amino acid phosphorylation; EXPRESSED IN: root, carpel; EXPRESSED DURING: 4 anthesis; CONTAINS InterPro DOMAIN/s: Protein kinase, ATP binding site (InterPro:IP…	T		RNA.regulation of transcription.PHOR1'	4	RNA.regulation of transcription.PHOR1'	14	0.285714
29.3.4.99'	protein.targeting.secretory pathway.unspecified'	VIT_01s0127g00440	(p51823|arf2_orysa : 361.0) ADP-ribosylation factor 2 - Oryza sativa (Rice) & (at3g62290 : 359.0) A member of ARF GTPase family. A thaliana has 21 members of this family, known to be essential for vesicle coating and uncoating and functions in GTP-binding. The gene is shown to play a role in cell division, cell expansion and cellulose production using antisense construct.; ADP-ribosylation factor…	T		RNA.regulation of transcription.Polycomb Group (PcG)'	1	RNA.regulation of transcription.Polycomb Group (PcG)'	12	0.0833333
29.4'	protein.postranslational modification'	VIT_01s0127g00440	(p51823|arf2_orysa : 361.0) ADP-ribosylation factor 2 - Oryza sativa (Rice) & (at3g62290 : 359.0) A member of ARF GTPase family. A thaliana has 21 members of this family, known to be essential for vesicle coating and uncoating and functions in GTP-binding. The gene is shown to play a role in cell division, cell expansion and cellulose production using antisense construct.; ADP-ribosylation factor…	T		RNA.regulation of transcription.Psudo ARR transcription factor family'	1	RNA.regulation of transcription.Psudo ARR transcription factor family'	11	0.0909091
35.2'	not assigned.unknown'	VIT_07s0197g00050	(at4g37190 : 503.0) LOCATED IN: cytosol, plasma membrane; EXPRESSED IN: 20 plant structures; EXPRESSED DURING: 13 growth stages; CONTAINS InterPro DOMAIN/s: Misato Segment II, myosin-like (InterPro:IPR019605), Tubulin/FtsZ, N-terminal (InterPro:IPR019746); Has 35333 Blast hits to 34131 proteins in 2444 species: Archae - 798; Bacteria - 22429; Metazoa - 974; Fungi - 991; Plants - 531; Viruses - 0;…	T		RNA.regulation of transcription.putative transcription regulator'	42	RNA.regulation of transcription.putative transcription regulator'	192	0.21875
29.3.3'	protein.targeting.chloroplast'	VIT_08s0007g03160	(at5g03940 : 836.0) mutant has Yellow first leaves; Chloroplast Signal Recognition Particle Subunit; chloroplast signal recognition particle 54 kDa subunit (CPSRP54); FUNCTIONS IN: 7S RNA binding, protein binding, mRNA binding, GTP binding, signal sequence binding; INVOLVED IN: protein import into chloroplast thylakoid membrane, SRP-dependent cotranslational protein targeting to membrane, signal …	T		RNA.regulation of transcription.PWWP domain protein'	2	RNA.regulation of transcription.PWWP domain protein'	10	0.2
35.2'	not assigned.unknown'	VIT_04s0023g02000	(at2g18245 : 337.0) alpha/beta-Hydrolases superfamily protein; CONTAINS InterPro DOMAIN/s: Protein of unknown function DUF829, transmembrane 53 (InterPro:IPR008547); BEST Arabidopsis thaliana protein match is: alpha/beta-Hydrolases superfamily protein (TAIR:AT3G19970.1); Has 288 Blast hits to 287 proteins in 80 species: Archae - 0; Bacteria - 0; Metazoa - 167; Fungi - 24; Plants - 78; Viruses - 0…	T		RNA.regulation of transcription.SET-domain transcriptional regulator family'	13	RNA.regulation of transcription.SET-domain transcriptional regulator family'	46	0.282609
10.2.1'	cell wall.cellulose synthesis.cellulose synthase'	VIT_02s0025g01910	(at4g23990 : 762.0) encodes a protein similar to cellulose synthase; cellulose synthase like G3 (CSLG3); FUNCTIONS IN: cellulose synthase activity, transferase activity, transferring glycosyl groups, transferase activity; INVOLVED IN: cellulose biosynthetic process, polysaccharide biosynthetic process; LOCATED IN: membrane; EXPRESSED IN: 13 plant structures; EXPRESSED DURING: 8 growth stages; CON…	T		RNA.regulation of transcription.sigma like plant'	2	RNA.regulation of transcription.sigma like plant'	6	0.333333
33.99'	development.unspecified'	VIT_07s0005g01730	(at2g47310 : 188.0) flowering time control protein-related / FCA gamma-related; FUNCTIONS IN: RNA binding, nucleotide binding, nucleic acid binding; EXPRESSED IN: 14 plant structures; EXPRESSED DURING: 8 growth stages; CONTAINS InterPro DOMAIN/s: RNA recognition motif, RNP-1 (InterPro:IPR000504), Ribonucleoprotein, BRUNO-like (InterPro:IPR015903), WW/Rsp5/WWP (InterPro:IPR001202), Nucleotide-bind…	T		RNA.regulation of transcription.Silencing Group'	1	RNA.regulation of transcription.Silencing Group'	3	0.333333
29.5.11.4.2'	protein.degradation.ubiquitin.E3.RING'	VIT_03s0038g04400	(at2g21500 : 293.0) RING/U-box superfamily protein; FUNCTIONS IN: zinc ion binding; LOCATED IN: plasma membrane; EXPRESSED IN: cultured cell; CONTAINS InterPro DOMAIN/s: Zinc finger, RING-type (InterPro:IPR001841); BEST Arabidopsis thaliana protein match is: RING/U-box superfamily protein (TAIR:AT4G39140.5); Has 279 Blast hits to 254 proteins in 46 species: Archae - 0; Bacteria - 2; Metazoa - 46;…	T		RNA.regulation of transcription.SNF7'	6	RNA.regulation of transcription.SNF7'	13	0.461538
35.1.5'	not assigned.no ontology.pentatricopeptide (PPR) repeat-containing protein'	VIT_01s0244g00120	(at5g13270 : 918.0) Encodes RARE1 (Required for accD RNA Editing 1), a trans-factor essential for C-to-U editing of the chloroplast accD transcript. RARE1 carries 15 PPR (pentatricopeptide repeat) motifs, an E/E+ and a DYW domain (C-terminal tripeptide).; REQUIRED FOR ACCD RNA EDITING 1 (RARE1); CONTAINS InterPro DOMAIN/s: Pentatricopeptide repeat (InterPro:IPR002885); BEST Arabidopsis thaliana p…	T		RNA.regulation of transcription.TCP transcription factor family'	7	RNA.regulation of transcription.TCP transcription factor family'	18	0.388889
35.2'	not assigned.unknown'	VIT_18s0001g13140	no hits & (original description: no original description)'	T		RNA.regulation of transcription.Trihelix, Triple-Helix transcription factor family'	8	RNA.regulation of transcription.Trihelix, Triple-Helix transcription factor family'	37	0.216216
27.3.62'	RNA.regulation of transcription.Nucleosome/chromatin assembly factor group'	VIT_07s0031g03130	(at5g08630 : 630.0) DDT domain-containing protein; CONTAINS InterPro DOMAIN/s: DDT domain superfamily (InterPro:IPR018501), DDT domain (InterPro:IPR004022), DDT domain, subgroup (InterPro:IPR018500), WSTF/Acf1/Cbp146 (InterPro:IPR013136); Has 7496 Blast hits to 4698 proteins in 418 species: Archae - 4; Bacteria - 337; Metazoa - 2683; Fungi - 719; Plants - 380; Viruses - 89; Other Eukaryotes - 328…	T		RNA.regulation of transcription.unclassified'	102	RNA.regulation of transcription.unclassified'	359	0.284123
29.5.7'	protein.degradation.metalloprotease'	VIT_15s0048g00490	(at2g45240 : 600.0) Encodes a cytoplasmic MAP1 like methionine aminopeptidase which is involved in removing the N-terminal methionine from proteins. Induced mutants using RNAi technology which knocks out both MAP1 and MAP2 like genes show abnormal development.; methionine aminopeptidase 1A (MAP1A); FUNCTIONS IN: metalloexopeptidase activity, aminopeptidase activity, zinc ion binding; INVOLVED IN:…	T		RNA.regulation of transcription.WRKY domain transcription factor family'	12	RNA.regulation of transcription.WRKY domain transcription factor family'	65	0.184615
27.3.69'	RNA.regulation of transcription.SET-domain transcriptional regulator family'	VIT_18s0072g00200	(at1g76710 : 608.0) ASH1-RELATED PROTEIN 1 (ASHH1); FUNCTIONS IN: histone-lysine N-methyltransferase activity; INVOLVED IN: vegetative to reproductive phase transition of meristem, histone methylation; LOCATED IN: nucleus; EXPRESSED IN: 23 plant structures; EXPRESSED DURING: 13 growth stages; CONTAINS InterPro DOMAIN/s: SET domain (InterPro:IPR001214), Post-SET domain (InterPro:IPR003616), AWS (I…	T		RNA.regulation of transcription.zf-HD'	3	RNA.regulation of transcription.zf-HD'	17	0.176471
35.1.17'	not assigned.no ontology.transcription factor jumonji (jmjC) domain-containing protein'	VIT_00s0179g00180	(at5g19840 : 154.0) 2-oxoglutarate (2OG) and Fe(II)-dependent oxygenase superfamily protein; FUNCTIONS IN: molecular_function unknown; INVOLVED IN: biological_process unknown; LOCATED IN: cellular_component unknown; EXPRESSED IN: 20 plant structures; EXPRESSED DURING: 12 growth stages; CONTAINS InterPro DOMAIN/s: Transcription factor jumonji/aspartyl beta-hydroxylase (InterPro:IPR003347); BEST Ar…	T		RNA.regulation of transcription.Zn-finger(CCHC)'	5	RNA.regulation of transcription.Zn-finger(CCHC)'	16	0.3125
29.6'	protein.folding'	VIT_06s0004g01100	(at2g34860 : 210.0) embryo sac development arrest 3 (EDA3); FUNCTIONS IN: unfolded protein binding, heat shock protein binding; INVOLVED IN: megagametogenesis; LOCATED IN: chloroplast; EXPRESSED IN: 22 plant structures; EXPRESSED DURING: 13 growth stages; CONTAINS InterPro DOMAIN/s: Heat shock protein DnaJ, cysteine-rich domain (InterPro:IPR001305); Has 773 Blast hits to 773 proteins in 260 speci…	T			566		2376	0.238215
35.2'	not assigned.unknown'	VIT_05s0077g00680	no hits & (original description: no original description)'	T
27.2'	RNA.transcription'	VIT_09s0002g04540	(q3c1g9|rpoc2_nicsy : 490.0) DNA-directed RNA polymerase beta'' chain (EC 2.7.7.6) (PEP) (Plastid-encoded RNA polymerase beta'' subunit) (RNA polymerase beta'' subunit) - Nicotiana sylvestris (Wood tobacco) & (atcg00170 : 467.0) RNA polymerase beta' subunit-2; RPOC2; FUNCTIONS IN: DNA-directed RNA polymerase activity; INVOLVED IN: RNA elongation; LOCATED IN: chloroplast, nucleoid; EXPRESSED IN: 2…	T		RNA.RNA binding'	45	RNA.RNA binding'	184	0.244565
35.2'	not assigned.unknown'	VIT_17s0000g01940	no hits & (original description: no original description)'	T		RNA.transcription'	24	RNA.transcription'	118	0.20339
29.8'	protein.assembly and cofactor ligation'	VIT_01s0127g00450	(at4g22220 : 244.0) Encodes a mitochondrial protein similar to E.coli IscU. In bacteria, IscU is a scaffold protein accepting sulfur and iron to build a transient Fe-S cluster,which is subsequently transferred to a target apoprotein.; ISU1; CONTAINS InterPro DOMAIN/s: NIF system FeS cluster assembly, NifU, N-terminal (InterPro:IPR002871), ISC system FeS cluster assembly, IscU scaffold (InterPro:I…	T		S-assimilation.APR'	1	S-assimilation.APR'	3	0.333333
33.99'	development.unspecified'	VIT_06s0080g00970	(at2g27300 : 277.0) NTM1-like 8 (NTL8); CONTAINS InterPro DOMAIN/s: No apical meristem (NAM) protein (InterPro:IPR003441); BEST Arabidopsis thaliana protein match is: NAC domain containing protein 60 (TAIR:AT3G44290.1); Has 2835 Blast hits to 2829 proteins in 72 species: Archae - 0; Bacteria - 0; Metazoa - 0; Fungi - 0; Plants - 2835; Viruses - 0; Other Eukaryotes - 0 (source: NCBI BLink). & (q7g…	T
10.2.1'	cell wall.cellulose synthesis.cellulose synthase'	VIT_02s0025g01900	(at4g23990 : 681.0) encodes a protein similar to cellulose synthase; cellulose synthase like G3 (CSLG3); FUNCTIONS IN: cellulose synthase activity, transferase activity, transferring glycosyl groups, transferase activity; INVOLVED IN: cellulose biosynthetic process, polysaccharide biosynthetic process; LOCATED IN: membrane; EXPRESSED IN: 13 plant structures; EXPRESSED DURING: 8 growth stages; CON…	T		secondary metabolism.flavonoids.anthocyanins'	4	secondary metabolism.flavonoids.anthocyanins'	52	0.0769231
[truncated: 7,000 more rows]
